# Supplementary material for: Addressing Internet of Things security by enhanced sine cosine metaheuristics tuned hybrid machine learning model and results interpretation based on SHAP approach
Source: PeerJ Comput Sci. 2023 Jun 30;9:e1405. doi: 10.7717/peerj-cs.1405 (PMC10319270; doi:10.7717/peerj-cs.1405)
Supplement: Supplemental Information 1 — Final dataset used for models’ testing [file peerj-cs-09-1405-s001.zip]

Archive with 5 entries (4 files):
- final datasets/
- final datasets/Win10 ToN IoT Final Test.csv
- final datasets/Win10 ToN IoT Final Train.csv
- final datasets/Win7 ToN IoT Final Test.csv
- final datasets/Win7 ToN IoT Final Train.csv
