# Supplementary material for: Addressing Internet of Things security by enhanced sine cosine metaheuristics tuned hybrid machine learning model and results interpretation based on SHAP approach
Source: PeerJ Comput Sci. 2023 Jun 30;9:e1405. doi: 10.7717/peerj-cs.1405 (PMC10319270; doi:10.7717/peerj-cs.1405)
Supplement: Supplemental Information 1 — Final dataset used for models’ testing [file peerj-cs-09-1405-s001.zip › final datasets/Win10 ToN IoT Final Test.csv]

Network_I(Intel R _82574L_GNC) Current Bandwidth	Network_I(Intel R _82574L_GNC) Packets Sent sec	Memory Pool Paged Bytes	LogicalDisk(_Total) Disk Read Bytes sec	Memory Page Reads sec	Network_I(Intel R _82574L_GNC) Packets Sent sec.1	Memory Modified Page List Bytes	Process_IO Data Operations_sec	LogicalDisk(_Total) Avg Disk Bytes Transfer	Processor_pct_ Processor_Time	Label
1000000000	2.801083655	145969152	0.0	0.0	2.801083655	9965568	20.5079339	16058.18182	7.501553049	2
1000000000	3.29992793	145448960	0.0	0.0	3.29992793	9826304	26.7994147	14043.42857	17.50020047	2
1000000000	4.792699138	108572672	15950.10273	0.299543696	4.792699138	13684736	3.794220151	38502.4	23.00800622	0
1000000000	133.6172473	190676992	2048.26439	1.800232374	133.6172473	9859072	103.1133099	11554.38806	34.36993861	5
1000000000	118.7768427	194920448	41345.14824	7.805049477	118.7768427	31903744	120.3778785	9922.021053	57.31612457	5
1000000000	5.700159262	105668608	6553.783113	0.100002794	5.700159262	26902528	3.800106175	20480.0	26.01371171	0
1000000000	3.499891888	146558976	0.0	0.0	3.499891888	11755520	20.79935751	18716.44444	4.612336787	2
1000000000	5.408474539	117321728	19691.65485	0.300470808	5.408474539	13594624	16.42573749	30562.46154	17.13634278	0
1000000000	26.04030466	136548352	6153.524302	0.400620072	26.04030466	11251712	20.93239875	18358.85714	32.3955491	5
1000000000	0.0	228896768	355069.6917	62.7992018	0.0	49672192	62.1982525	10494.62471	0.312271169	0
1000000000	2.695780241	145920000	0.0	0.0	2.695780241	10465280	19.56936768	17554.28571	4.758263549	2
1000000000	2.904584093	355524608	8937805.086	156.1464345	2.904584093	7028736	86.43641629	78390.7194	23.86597441	0
1000000000	4.093729798	103690240	21536447.09	2064.737524	4.093729798	86802432	3.894035661	14763.87434	38.92174636	0
1000000000	119.577513	367575040	4756716.088	180.7194098	119.577513	3616768	267.220159	42024.55446	98.59068533	0
1000000000	7.799944152	100163584	0.0	0.0	7.799944152	22466560	3.49997494	10922.66667	24.76655639	0
1000000000	0.499209308	164237312	9763.735324	0.199683723	0.499209308	39780352	0.399367446	24974.22222	0.079045665	0
1000000000	3.294939303	146243584	0.0	0.0	3.294939303	10223616	23.36411506	18139.42857	6.940101628	2
1000000000	5.006101186	103567360	17788.07922	2.202684522	5.006101186	11493376	4.905979162	7347.891892	18.49417433	0
1000000000	3.099074957	146919424	0.0	0.0	3.099074957	11943936	20.1939723	22937.6	8.621069559	2
1000000000	5.699842114	107651072	6963.007125	0.29999169	5.699842114	19587072	8.499764557	10605.71429	18.28368269	0
1000000000	6.109550388	161665024	0.0	0.0	6.109550388	11501568	0.600939382	4430.769231	67.52722035	4
1000000000	139.7225949	191856640	7794.818081	2.003191324	139.7225949	19202048	108.1723315	12401.77778	32.08035812	5
1000000000	4.880661453	166793216	0.0	0.0	4.880661453	31248384	7.470400183	7168.0	13.62592712	0
1000000000	107.1702807	189739008	1641.007364	2.103341958	107.1702807	12234752	80.52794925	13748.86957	53.44176222	5
1000000000	2.899063226	147091456	20063.91675	0.39987079	2.899063226	12406784	35.0886618	7609.827411	10.65038244	2
1000000000	2.795605448	146767872	0.0	0.0	2.795605448	31887360	20.6675117	9830.4	8.736875221	2
1000000000	4.099878111	105771008	7993515.953	551.9835895	4.099878111	20701184	3.499895948	27620.17541	52.8140694	0
1000000000	3.300026697	145580032	0.0	0.0	3.300026697	11124736	18.30014805	8874.666667	6.172187447	2
1000000000	3.704636575	137719808	3752075.147	231.389598	3.704636575	536576	3.504385949	19317.9393	43.0459888	0
1000000000	691.1795839	187535360	5238159.312	165.959219	691.1795839	18038784	23.53676311	55549.12763	13.45865203	0
1000000000	49.42594116	166309888	87165.39312	8.487282825	49.42594116	35074048	647.7294551	14087.89837	30.65299672	0
1000000000	33.2459484	202301440	0.0	0.499188414	33.2459484	34152448	140.3717822	9216.0	20.82590028	3
1000000000	4.692550248	109690880	3555417.925	369.8128961	4.692550248	6807552	3.893818291	15098.24131	38.69107363	0
1000000000	8.099735463	100163584	0.0	0.0	8.099735463	21426176	4.299859567	12381.09091	22.73714333	0
1000000000	4.206576183	146743296	8666.348189	0.901409182	4.206576183	9793536	25.6400834	11629.71429	15.80544674	2
1000000000	4.39987258	105418752	27907697.39	2049.440648	4.39987258	27455488	3.799889955	15303.19782	30.86103917	0
1000000000	4.29999226	156033024	0.0	0.0	4.29999226	24518656	0.89999838	8879.542857	31.01587127	4
1000000000	7.199645345	147972096	71471.67931	5.399734009	7.199645345	17338368	12.09940398	9123.72093	54.3769075	4
1000000000	4.49995482	105881600	6553.534203	0.099998996	4.49995482	7266304	0.099998996	27989.33333	23.12568034	0
1000000000	21.13308151	135659520	25435.01572	0.90141106	21.13308151	38670336	17.72775084	10937.06024	33.02011821	5
1000000000	3.505340702	146644992	0.0	0.0	3.505340702	9539584	22.73463827	13937.77778	8.219647674	2
1000000000	5.200235155	107433984	3276.948184	0.100004522	5.200235155	32686080	4.000180888	12288.0	15.23055953	0
1000000000	120.0108988	188616704	5316.422912	1.797168202	120.0108988	9232384	97.34661095	10407.18367	32.91801527	5
1000000000	1831.770972	160059392	1097997.831	39.75797255	1831.770972	22515712	1029.701445	82942.57382	65.64966729	0
1000000000	4.000050401	145743872	0.0	0.40000504	4.000050401	581632	31.10039186	26624.0	3.436053472	2
1000000000	4.699982375	105021440	19342058.67	1482.294441	4.699982375	172371968	3.699986125	15909.81707	33.75002186	0
1000000000	6.300166639	169308160	0.0	0.0	6.300166639	6078464	0.800021161	7850.666667	54.45193802	4
1000000000	3.095207165	145727488	0.0	0.0	3.095207165	32096256	21.56660476	22118.4	11.38699482	2
1000000000	4.79996664	109494272	6553.554453	0.099999305	4.79996664	991232	3.59997498	22300.44444	23.04742829	0
1000000000	117.7998563	190119936	0.0	1.899997682	117.7998563	13651968	94.79988434	10355.01449	41.24859702	5
1000000000	135.6475493	194531328	0.0	1.701851172	135.6475493	10584064	113.2231574	11734.29864	26.28882589	5
1000000000	5.59997816	179044352	0.0	0.0	5.59997816	12992512	8.79996568	28107.03448	4.452913841	1
1000000000	4.699935893	142909440	42597.81897	1.49997954	4.699935893	14954496	5.599923617	14048.78049	25.78213171	4
1000000000	0.099993893	323817472	6231273.863	35.99780165	0.099993893	1466368	49.0970017	134548.6154	16.8023336	0
1000000000	2.699937901	147746816	0.0	0.0	2.699937901	23441408	17.49959751	16839.11111	7.581265389	2
1000000000	4.799929921	108085248	0.0	0.0	4.799929921	12779520	3.499948901	15798.85714	19.76685497	0
1000000000	118.9392542	139010048	21661.31277	3.492343874	118.9392542	35823616	98.88322227	16802.90909	38.3373141	5
1000000000	4.69997885	108638208	31948.65623	0.9999955	4.69997885	5214208	0.89999595	17014.15385	24.84394691	0
1000000000	8.513386705	186134528	0.0	0.0	8.513386705	38809600	17.82803333	28485.81818	8.684675931	6
1000000000	2.904358193	123895808	0.0	0.0	2.904358193	13942784	22.03306215	12074.66667	54.69467414	2
1000000000	2.503909479	146759680	0.0	0.0	2.503909479	954368	22.53518531	14336.0	7.902020535	2
1000000000	3.399637225	107220992	76331413.07	4100.262461	3.399637225	1499136	0.699925311	19207.0173	93.36514208	0
1000000000	3.195111798	145940480	0.0	0.0	3.195111798	12496896	20.86807393	15974.4	4.365074305	2
1000000000	4.400072513	105852928	0.0	0.0	4.400072513	14217216	0.100001648	116443.4286	28.04535388	0
1000000000	4.093461391	202264576	9610.249261	0.299521565	4.093461391	17817600	3.99362087	21094.4	12.40554313	0
1000000000	4.4930004	103804928	38040091.32	2604.841943	4.4930004	4300800	3.89393368	16366.44637	24.88355706	0
1000000000	6.199939861	105398272	29859294.36	2105.879573	6.199939861	6156288	4.59995538	17186.6399	37.89147713	0
1000000000	5.699859897	107012096	0.0	0.0	5.699859897	6119424	0.399990168	6826.666667	16.87698581	0
1000000000	2.80072183	145874944	0.0	0.0	2.80072183	9715712	21.70559418	16969.14286	5.756879672	2
1000000000	8.499873777	101363712	6553.50268	0.19999703	8.499873777	9396224	4.099939116	11729.45455	23.98568473	0
1000000000	4.799926177	105418752	44622008.11	1966.269759	4.799926177	17469440	6.999892342	26737.67001	34.765959	0
1000000000	10.08437295	111747072	0.0	0.0	10.08437295	21626880	0.199690554	24576.0	27.30120745	0
1000000000	129.2955153	183160832	17176.03558	2.196526128	129.2955153	26112000	101.0402019	11516.91566	33.54218103	5
1000000000	21.25242101	142053376	0.0	0.100247269	21.25242101	3645440	18.24500294	11715.76471	33.82042039	5
1000000000	3.405242507	146558976	1541342.559	65.40068697	3.405242507	966656	45.67031127	21587.36499	10.80062534	2
1000000000	4.899943455	105861120	0.0	0.0	4.899943455	7741440	3.699957302	15798.85714	22.81335754	0
1000000000	134.5983606	195321856	3276.760089	1.799978076	134.5983606	1994752	112.8986249	11366.9418	29.45354757	5
1000000000	3.204960349	146714624	0.0	0.0	3.204960349	10633216	17.92774695	19114.66667	6.259817524	2
1000000000	4.799930641	106799104	0.0	0.0	4.799930641	11624448	7.499891627	18432.0	22.81365085	0
1000000000	4.100006929	105701376	13107.22215	0.300000507	4.100006929	28475392	0.100000169	52224.0	26.09337455	0
1000000000	3.999882843	201310208	0.0	0.0	3.999882843	19034112	0.299991213	18022.4	8.284012486	0
1000000000	4.299861415	105549824	18809044.98	876.5717481	4.299861415	8982528	3.399890422	23167.8026	43.90817563	0
1000000000	36.49885248	216543232	0.0	0.699977993	36.49885248	25862144	148.9953156	10444.8	13.04856186	3
1000000000	121.8907932	189247488	0.0	1.502351601	121.8907932	24612864	96.05034569	10310.13699	33.64931483	5
1000000000	64.79364698	180391936	318227.9977	6.099401954	64.79364698	479232	440.4568132	41089.40659	56.95431521	1
1000000000	5.577652911	203300864	0.0	0.0	5.577652911	34545664	116.5331055	11117.71429	8.799663887	3
1000000000	7.488530417	162066432	0.0	0.0	7.488530417	49750016	3.794188745	4544.0	42.74372499	4
1000000000	325.2046982	162844672	0.0	0.901398917	325.2046982	29892608	2415.949409	63540.96552	68.54452848	4
1000000000	4.699860649	105299968	21212964.64	1533.954518	4.699860649	193114112	0.099997035	16512.74874	47.8141355	0
1000000000	4.507079901	117723136	65177.58356	2.60409061	4.507079901	23310336	4.306765239	317580.549	22.9260369	0
1000000000	4.90000343	105443328	32156489.71	2084.001459	4.90000343	155648	4.50000315	18280.52981	29.68825374	0
1000000000	2.899948327	355950592	6728123.315	156.0972186	2.899948327	6901760	74.29867611	67288.02048	27.2667	0
1000000000	468.6438643	163020800	6564.01887	0.100158979	468.6438643	14020608	7265.231885	48779.63636	95.61809592	4
1000000000	2.995284165	145731584	0.0	0.0	2.995284165	10579968	21.16667476	22937.6	5.696379245	2
1000000000	5.899910911	104124416	0.0	0.09999849	5.899910911	18509824	0.19999698	22442.66667	25.15762111	0
1000000000	4.499946271	108298240	313954.6514	6.199925973	4.499946271	25366528	0.099998806	80977.97044	27.18933701	0
1000000000	5.100016065	108077056	5324.816773	0.100000315	5.100016065	11685888	3.60001134	18022.4	19.14049643	0
1000000000	4.199974296	105508864	9011.144852	0.299998164	4.199974296	27869184	4.799970624	14677.33333	26.95348512	0
1000000000	2.702206974	146788352	0.0	0.0	2.702206974	19730432	21.01716535	17554.28571	7.111312699	2
1000000000	0.0	201048064	13105.2979	0.399941952	0.0	36085760	117.1829921	10502.5641	3.751390792	3
1000000000	4.599974286	105418752	28099222.13	2133.588073	4.599974286	9666560	0.099999441	17311.20783	25.46940885	0
1000000000	156.9420234	110223360	714932.9123	104.1606282	156.9420234	20918272	3634.404688	13628.03423	82.00348462	0
1000000000	4.000097362	105590784	401417.7705	7.500182554	4.000097362	7884800	7.800189857	36497.06667	30.85764091	0
1000000000	5.400156389	106582016	0.0	0.0	5.400156389	14274560	3.600104259	14336.0	21.71647586	0
1000000000	6.107174097	156725248	0.0	0.0	6.107174097	393216	22.22610901	29900.8	15.21303896	6
1000000000	4.89998579	108945408	3276.790497	0.09999971	4.89998579	28884992	3.49998985	8968.827586	18.12556985	0
1000000000	4.992330433	139059200	1015681.239	41.73588242	4.992330433	3534848	0.0	27474.11321	36.42602066	0
1000000000	4.199713454	105463808	35274802.8	2719.814427	4.199713454	9687040	0.099993177	15292.74984	35.62895109	0
1000000000	5.212898745	167792640	13139.71277	0.400992211	5.212898745	19255296	26.86647814	8827.957895	53.32231862	4
1000000000	2.796657798	147120128	0.0	0.0	2.796657798	10158080	17.47911124	10467.55556	24.38680404	2
1000000000	0.100025345	216686592	0.0	0.0	0.100025345	10440704	113.228691	7372.8	4.585430714	3
1000000000	0.09999485	216850432	3387422.334	50.19741464	0.09999485	18399232	51.49734769	121958.057	24.21938807	0
1000000000	3.004656527	145592320	82047.15422	2.403725221	3.004656527	188416	23.63663134	198577.2308	12.28601832	2
1000000000	17.27316734	163143680	15949.62338	0.898604081	17.27316734	27918336	3.993795918	14141.7931	70.43647566	4
1000000000	4.700051137	105910272	0.0	0.0	4.700051137	3776512	3.800041344	8192.0	22.89013304	0
1000000000	4.907353276	103944192	0.0	0.0	4.907353276	31158272	3.605402407	16384.0	26.45223204	0
1000000000	19.86789844	162656256	0.0	0.299516057	19.86789844	18219008	18.66983422	4825.6	50.07828025	4
1000000000	4.193495302	103895040	21881706.41	1855.421981	4.193495302	14979072	3.594424544	14532.17904	44.07108607	0
1000000000	134.5958221	186204160	15973.90417	2.29992861	134.5958221	26492928	101.5968464	12591.08046	33.98663728	5
1000000000	4.493226506	139272192	2430179.728	383.5218447	4.493226506	331776	7.488710843	7350.356164	38.76466551	0
1000000000	23.46299393	141148160	0.0	0.099842527	23.46299393	15859712	20.16819053	11565.17647	38.06583985	5
1000000000	3.500042806	105451520	157800.3299	5.200063597	3.500042806	24842240	3.500042806	28836.57143	33.74957467	0
1000000000	3.095131976	146243584	0.0	0.0	3.095131976	10416128	17.27283329	10981.51724	11.15567564	2
1000000000	2.401129828	145928192	0.0	0.0	2.401129828	10858496	19.3090857	14563.55556	5.503150363	2
1000000000	4.306802681	138149888	483323.419	24.83923407	4.306802681	397312	0.100158202	20403.2	30.12474212	0
1000000000	4.892356476	109248512	36690350.8	3351.563718	4.892356476	24150016	0.09984401	13485.05255	35.17939682	0
1000000000	3.104882707	139370496	4357777.798	133.3096414	3.104882707	25067520	116.1827078	32917.65559	38.18471307	2
1000000000	2.603706898	123609088	0.0	0.0	2.603706898	21274624	20.0285146	18090.66667	14.368975	2
1000000000	7.003498388	205541376	16392.18823	0.700349839	7.003498388	26054656	123.6617715	8722.417266	11.72176029	3
1000000000	4.506904081	166682624	0.0	0.0	4.506904081	31404032	3.605523265	6144.0	14.08703942	0
1000000000	79.2783355	122871808	319100.6921	22.56537005	79.2783355	12578816	239.5324016	49605.67798	45.08406696	0
1000000000	4.299880879	270995456	651706.7455	38.89892237	4.299880879	6631424	178.2950606	17419.92431	71.3301382	0
1000000000	4.093467358	139014144	16444438.41	594.5511736	4.093467358	282624	11.5815174	30942.10574	47.8957735	0
1000000000	2.394039345	128864256	932743.2651	104.3402148	2.394039345	29138944	72.41969018	10822.11465	51.52709392	2
1000000000	7.704156469	425377792	420886.2724	19.41047214	7.704156469	100974592	203.5097956	11956.78706	100.0	1
1000000000	5.0000402	103944192	0.0	0.0	5.0000402	12943360	3.50002814	30720.0	25.54633819	0
1000000000	4.00002572	105467904	25515428.06	1611.510362	4.00002572	15589376	282.4018158	19682.4196	39.76530455	0
1000000000	61.22751119	142974976	4925.45766	0.901878234	61.22751119	39260160	560.7678439	15179.29412	100.0	4
1000000000	0.0	178929664	11468.82856	0.0	0.0	4767744	16.70004158	13029.79528	0.781467289	1
1000000000	158.6998504	163213312	14417.75066	0.905132226	158.6998504	20746240	1045.628862	59463.68	77.00161561	4
1000000000	3.803944081	136863744	26980422.38	1592.250909	3.803944081	368640	3.603736498	19511.7081	57.43439107	0
1000000000	133.6963915	193830912	0.0	1.599956817	133.6963915	13238272	111.2969961	14408.05926	34.37665765	5
1000000000	4.592788725	103739392	33656824.81	1939.754334	4.592788725	4902912	8.486674817	19111.93218	20.90666514	0
1000000000	4.299829684	103616512	24045025.18	1083.457084	4.299829684	378896384	0.199992078	25943.41714	43.90839775	0
1000000000	4.699946374	103813120	24985.31492	0.399995436	4.699946374	19668992	11.89986422	17656.68571	28.20402532	0
1000000000	3.004009241	126214144	410.147395	0.100133641	3.004009241	17649664	28.23768686	11601.92	14.02664927	2
1000000000	3.394696906	146489344	6338.897564	0.199688053	3.394696906	10436608	23.16381418	20707.55556	6.240243993	2
1000000000	3.99405449	108818432	6543.858877	0.099851362	3.99405449	5926912	3.694500404	27989.33333	23.94154793	0
1000000000	2.494773201	132407296	9622847.173	193.6941913	2.494773201	11317248	182.5176074	49450.71034	38.09753993	2
1000000000	8.500297	101617664	466806.7102	15.60054508	8.500297	31006720	10.50036688	21416.32877	20.77841466	0
1000000000	7.59996124	101515264	0.0	0.0	7.59996124	19202048	7.09996379	10397.53846	20.85962587	0
1000000000	0.199696326	304361472	3566288.826	165.3485582	0.199696326	27283456	982.3062294	15045.02796	50.07576053	0
1000000000	125.1920885	189898752	6133.813331	2.19635243	125.1920885	13787136	99.03552774	11406.22222	33.702607	5
1000000000	2.999929232	146132992	0.0	0.399990564	2.999929232	10354688	29.19931119	7145.73913	9.298703538	2
1000000000	5.308152473	109854720	2389179.798	296.0546926	5.308152473	6230016	3.905998989	20797.221	36.77771608	0
1000000000	4.699862623	107892736	0.0	0.0	4.699862623	17240064	3.799888929	6875.428571	21.79941105	0
1000000000	5.90898177	103882752	4102.23548	0.200304467	5.90898177	450560	0.0	40960.0	30.36288766	0
1000000000	21.79938984	124661760	67582.10838	2.299935625	21.79938984	33845248	24.09932546	15717.43396	4.76837148	5
1000000000	3.215134765	145317888	0.0	0.0	3.215134765	3837952	16.57803863	9830.4	9.189885699	2
1000000000	5.400113402	103768064	127388.2752	2.400050401	5.400113402	7188480	0.4000084	469361.3115	25.70166652	0
1000000000	5.399844268	108093440	0.0	0.0	5.399844268	8445952	0.399988464	9216.0	18.83026626	0
1000000000	3.002253311	147628032	32895.08908	2.501877759	3.002253311	11235328	19.21442119	8604.444444	39.47778407	2
1000000000	2.901918342	146292736	6557.935189	0.0	2.901918342	9728000	18.21203925	26146.13333	25.34264346	2
1000000000	5.499873668	103960576	13106.89893	0.199995406	5.499873668	10588160	7.099836917	68214.15385	23.43889494	0
1000000000	4.39999384	105791488	461874.5534	10.79998488	4.39999384	25890816	4.4999937	40919.48201	26.48439632	0
1000000000	3.004618549	146415616	0.0	0.0	3.004618549	11554816	27.5423367	33296.0	33.72625895	2
1000000000	4.486127145	109023232	0.0	0.0	4.486127145	11452416	0.199383429	17749.33333	22.35015165	0
1000000000	2.800232419	146960384	9831.215991	0.300024902	2.800232419	10711040	23.30193406	18070.58824	12.88719972	2
1000000000	5.805799413	97615872	6493526.384	794.6938197	5.805799413	4603904	11142.43017	8065.423352	80.76141483	0
1000000000	4.193520786	206110720	605426.1842	71.9887735	4.193520786	12574720	104.7381739	13461.07403	21.05832812	0
1000000000	107.8536094	188923904	410.1842007	1.502139407	107.8536094	12320768	83.11838052	10448.0	30.51419864	5
1000000000	5.899562488	104112128	0.0	0.0	5.899562488	3276800	3.499740459	16969.14286	25.24011955	0
1000000000	4.093618176	204754944	1922992.514	528.8754994	4.093618176	5464064	3.893929484	18311.19	55.2263901	0
1000000000	4.499997975	109047808	0.0	0.0	4.499997975	15941632	3.899998245	20480.0	20.15631228	0
1000000000	2.69501226	145674240	0.0	0.0	2.69501226	3407872	19.16453163	18139.42857	7.408191385	2
1000000000	27.60108113	147529728	19251.9541	0.800031337	27.60108113	17367040	21.40083827	11656.31169	77.90805996	5
1000000000	2.897216673	145903616	6547.310065	0.499520116	2.897216673	10137600	27.67341443	14291.47826	8.447676301	2
1000000000	4.293372416	311726080	558191.1327	53.51738639	4.293372416	9056256	367.4328021	17251.78719	66.45806458	0
1000000000	1872.621353	266371072	4062390.107	152.4493686	1872.621353	69632	229.8221653	39315.10613	49.45386764	0
1000000000	4.400074977	105299968	2638688.163	164.5028031	4.400074977	2932736	3.400057937	37219.47225	65.15553081	0
1000000000	7.499716661	101396480	11058.7822	0.299988666	7.499716661	2465792	7.099731772	21299.2	26.48717731	0
1000000000	138.6136244	191160320	3281.857835	1.602469646	138.6136244	13828096	103.8600639	13578.66667	34.03914356	5
1000000000	4.500105212	105795584	819.2191533	0.100002338	4.500105212	11411456	0.100002338	17749.33333	25.85774387	0
1000000000	4.999807407	103399424	819.1684456	0.199992296	4.999807407	19369984	3.499865185	13198.22222	24.45574185	0
1000000000	4.700026978	105668608	26066837.62	1733.609951	4.700026978	4255744	4.100023534	16624.07568	20.54622984	0
1000000000	0.399357548	181133312	5884268.298	212.558055	0.399357548	81920	34.44458852	39098.57399	29.09830905	0
1000000000	5.40000972	107331584	0.0	0.0	5.40000972	21118976	3.40000612	6553.6	18.59388758	0
1000000000	137.2187665	187793408	2051.27032	1.702714621	137.2187665	20328448	105.3679871	10748.91566	30.75142756	5
1000000000	3.193645986	146165760	0.0	0.0	3.193645986	9973760	21.85651472	22937.6	8.1875097	2
1000000000	3.104796182	358060032	454077.4432	71.00969333	3.104796182	3334144	84.63073464	12890.45333	24.10282769	0
1000000000	2.798013522	147677184	547502.4951	16.58822303	2.798013522	22040576	16.28843586	32854.83041	10.9276502	2
1000000000	125.0081687	194641920	0.0	1.597548482	125.0081687	13512704	96.4519896	14142.48819	29.79417915	5
1000000000	2.807902279	125960192	0.0	0.0	2.807902279	25718784	20.15672708	19660.8	43.68421847	2
1000000000	4.207215417	142483456	35352123.65	580.7960711	4.207215417	94298112	69.11853899	80504.05517	80.04664619	0
1000000000	4.69281366	104325120	24562041.32	1749.021636	4.69281366	7483392	7.388685337	18546.73486	44.38165349	0
1000000000	4.899808858	130805760	0.0	0.0	4.899808858	16138240	3.999843966	7281.777778	19.9253014	0
1000000000	5.708733334	109285376	25280.27427	1.40214503	5.708733334	274432	8.813483043	11317.89474	28.79677789	0
1000000000	2.804423136	148267008	0.0	0.0	2.804423136	11001856	20.03159383	13312.0	7.901449547	2
1000000000	2.904486589	146698240	0.0	0.0	2.904486589	20377600	16.72583657	0.0	4.85302647	2
1000000000	2.904487084	146399232	0.0	0.0	2.904487084	7495680	22.13419467	14808.61538	40.45457483	2
1000000000	4.307905826	147542016	417842.0195	25.0459641	4.307905826	12972032	26.44853809	21396.21053	10.63955919	2
1000000000	5.800106838	104067072	0.0	0.0	5.800106838	167936	3.500064471	53496.24242	33.51444089	0
1000000000	20.71033984	113016832	53274.59788	2.000999019	20.71033984	46354432	17.00849166	11219.75309	49.74387314	5
1000000000	5.200135308	107294720	13107.54106	0.50001301	5.200135308	16343040	4.000104083	10639.36	17.8102628	0
1000000000	105.4142013	196603904	36885.17842	9.192518026	105.4142013	28360704	116.8049301	94817.38329	100.0	6
1000000000	3.405254887	201957376	0.0	0.0	3.405254887	491520	0.300463667	18022.4	9.782610927	0
1000000000	4.699928937	106704896	0.0	0.0	4.699928937	8130560	5.599915329	6963.2	21.64213574	0
1000000000	2.899884701	151908352	4915.004579	0.0	2.899884701	12230656	285.3886529	7859.532468	9.847438141	6
1000000000	128.5531923	191139840	2454.796622	1.797946745	128.5531923	13574144	102.8825082	12535.84713	35.70031358	5
1000000000	14.71288672	150781952	7789.222424	0.400350659	14.71288672	35680256	13.71201008	11442.42424	58.32277406	5
1000000000	3.89398014	146223104	0.0	0.0	3.89398014	9723904	21.56665924	16384.0	3.509487221	2
1000000000	2.799977152	146767872	0.0	0.0	2.799977152	31907840	24.999796	27648.0	8.047419359	2
1000000000	3.899897862	145969152	11468.49964	0.399989524	3.899897862	10313728	18.09952597	12174.22222	15.62688658	2
1000000000	134.5999717	190717952	15974.39665	5.099998929	134.5999717	3960832	101.5999787	17668.70588	40.15635473	5
1000000000	5.989510989	161775616	0.0	0.0	5.989510989	24104960	0.698776282	18841.6	63.4157159	4
1000000000	4.500003105	105857024	409.6002826	0.100000069	4.500003105	7675904	0.100000069	54508.30769	25.07794294	0
1000000000	2.696013561	359669760	1682197.432	132.6039262	2.696013561	8499200	141.7903428	25258.26529	51.16676935	0
1000000000	7.200046008	103747584	2489564.708	99.30063453	7.200046008	28049408	106.5006805	43763.57282	35.70297583	0
1000000000	2.596018227	147324928	0.0	0.0	2.596018227	10780672	19.17059614	19456.0	7.3296341	2
1000000000	2.704266034	145498112	15999.63975	0.500790006	2.704266034	5353472	20.73270626	501387.6364	29.10656965	2
1000000000	4.099975072	109903872	8601.547703	0.199998784	4.099975072	12918784	3.599978112	14808.61538	20.15674663	0
1000000000	4.29329979	138350592	200289.0249	9.085820487	4.29329979	5595136	0.399376725	21471.31915	34.00929317	0
1000000000	3.599982648	105316352	22572537.6	1985.190431	3.599982648	15151104	0.099999518	18443.33696	27.11005215	0
1000000000	5.508398169	204382208	15598463.2	720.6987859	5.508398169	2048000	910.2878356	29267.26117	41.86460107	0
1000000000	3.715120876	145223680	0.0	0.0	3.715120876	10219520	24.2988987	10467.55556	8.445709459	2
1000000000	5.200041912	107999232	0.0	0.0	5.200041912	18681856	0.0	9216.0	20.54596287	0
1000000000	3.993783516	136900608	690943.7185	41.53534857	3.993783516	2609152	0.0	16989.88753	40.17135478	0
1000000000	4.300035862	138752000	14522028.31	1762.214697	4.300035862	17383424	7.100059214	10212.56123	73.12434719	0
1000000000	30.89924235	139788288	22527.44763	0.999975481	30.89924235	17670144	18.0995562	10619.87097	31.6426142	5
1000000000	4.389154312	151040000	0.0	0.0	4.389154312	19984384	4.588661326	8996.571429	31.80906751	4
1000000000	4.099909351	105099264	7613476.466	660.6853922	4.099909351	1282048	3.799915984	20573.84412	53.04803049	0
1000000000	25.56082727	136515584	0.0	0.099846982	25.56082727	11571200	17.2735278	26214.4	43.36825335	5
1000000000	0.0	152395776	0.0	0.0	0.0	18046976	79.60017592	16384.0	0.077982112	6
1000000000	0.09984272	196001792	0.0	0.0	0.09984272	11034624	112.7224306	15155.2	6.943464169	3
1000000000	1.198239523	219369472	9815.978169	0.698973055	1.198239523	35864576	2020.131982	42740.86957	28.15658205	3
1000000000	4.106384442	138657792	212913.4293	10.31603896	4.106384442	1662976	3.505450134	20517.92593	34.42945107	0
1000000000	4.899858786	105480192	20879167.86	1639.052762	4.899858786	11927552	3.799890487	16812.72777	32.0325074	0
1000000000	2.60606183	146763776	0.0	0.0	2.60606183	9412608	16.33800301	22528.0	11.04289541	2
1000000000	6.599684997	146554880	16908197.77	522.6750527	6.599684997	622592	23.39888317	33436.45448	10.86374892	0
1000000000	3.399999048	146583552	409.5998853	0.099999972	3.399999048	10977280	26.89999247	10727.61905	5.703632314	2
1000000000	4.491082551	123256832	0.0	0.0	4.491082551	17002496	25.44946779	8192.0	13.84071532	2
1000000000	9.299777084	185876480	0.0	0.0	9.299777084	34902016	270.9935043	23405.71429	16.48460216	6
1000000000	48.50967623	211533824	2021215.972	303.6605712	48.50967623	58605568	844.2684062	7690.098619	86.0890481	1
1000000000	4.500114393	105857024	0.0	0.0	4.500114393	12615680	3.40008643	163840.0	31.63877036	0
1000000000	4.499885838	105562112	65534.33739	3.299916281	4.499885838	28917760	7.199817341	15456.60377	28.59558152	0
1000000000	4.193489444	204058624	106739.8822	2.196589709	4.193489444	1581056	0.499224934	55869.44	32.05868949	0
1000000000	3.195739536	145793024	6544.87457	0.0	3.195739536	14008320	26.46471803	22570.66667	7.186886505	2
1000000000	4.199850149	105365504	52836.51479	2.099925075	4.199850149	9515008	3.799864421	21390.22222	26.87769675	0
1000000000	2.397599236	146841600	0.0	0.0	2.397599236	9469952	16.18379484	13233.23077	30.62545163	2
1000000000	100.565961	193044480	0.0	2.704463094	100.565961	30662656	77.82843794	13786.82158	31.69023252	5
1000000000	3.405019782	145223680	4102.047361	1.001476407	3.405019782	10432512	22.63336679	20636.44444	8.459094243	2
1000000000	289.0357503	149028864	18459.83004	0.400603951	289.0357503	11681792	4573.294699	9457.777778	81.84694845	4
1000000000	3.999903009	293224448	521049.7654	54.19868577	3.999903009	8658944	373.3909459	14892.28108	66.2508228	0
1000000000	7.599833944	100241408	0.0	0.0	7.599833944	696320	0.0	5957.818182	23.12663279	0
1000000000	5.299918222	103694336	0.0	0.0	5.299918222	1585152	7.099890449	176368.9412	25.07949979	0
1000000000	0.0	213688320	0.0	0.0	0.0	32735232	118.1118714	12864.0	2.732741035	3
1000000000	271.7221308	172593152	3277.066906	4.400358394	271.7221308	28409856	28.40231327	48297.2562	11.08680944	0
1000000000	3.90011911	105353216	30182297.77	2324.971005	3.90011911	45268992	3.800116056	17006.6596	36.79524116	0
1000000000	4.692831793	109187072	0.0	0.0	4.692831793	6766592	3.494661974	17749.33333	24.41241063	0
1000000000	122.9783796	199520256	0.0	1.595826499	122.9783796	274432	98.24306883	82249.14286	32.67527189	5
1000000000	4.699896367	106074112	12287.72906	3.099931647	4.699896367	3735552	1.299971336	7168.0	23.67407777	0
1000000000	5.200011856	108773376	0.0	0.0	5.200011856	18538496	0.400000912	7021.714286	18.98364018	0
1000000000	3.10490345	146763776	0.0	0.500790879	3.10490345	9461760	29.54666186	8029.658537	10.01477162	2
1000000000	6.099906549	106774528	21094.07684	1.099983148	6.099906549	2449408	7.899878974	12832.0	22.26605798	0
1000000000	3.594512868	139522048	1672352.703	72.88873316	3.594512868	270336	3.494665289	30337.42222	43.05581538	0
1000000000	0.0	332324864	6255800.7	50.17169825	0.0	3338240	43.96282541	103580.4207	22.22454589	0
1000000000	2.904582676	145866752	0.0	0.0	2.904582676	741376	20.53239478	28672.0	9.465853027	2
1000000000	4.999935101	106524672	0.0	0.0	4.999935101	34402304	7.299905247	8455.757576	14.92328983	0
1000000000	7.199914249	101449728	0.0	0.0	7.199914249	15826944	0.0	7168.0	22.89131512	0
1000000000	17.48236135	100577280	1192575.962	60.43902065	17.48236135	50032640	104.9940673	53789.27859	78.14753099	0
1000000000	3.095237667	146755584	0.0	0.0	3.095237667	9588736	25.46082597	18944.0	9.669478281	2
1000000000	2.704234886	146989056	0.0	0.100156848	2.704234886	15511552	24.23795713	7240.0	6.259714248	2
1000000000	14.82312244	123457536	0.0	0.0	14.82312244	30900224	15.42405984	21845.33333	2.895747768	5
1000000000	129.0025194	192954368	112027.7879	5.400105464	129.0025194	20267008	102.4019999	15954.94972	32.10764782	5
1000000000	2.099943302	113451008	3276.711529	0.0999973	2.099943302	20770816	1.299964901	17749.33333	59.84479725	7
1000000000	4.206303044	362196992	981233.5549	71.90775204	4.206303044	11735040	559.1378547	16497.64892	59.15610772	0
1000000000	23.94958373	112566272	2452.437374	0.698529525	23.94958373	145367040	19.65861665	87452.65672	47.06476858	5
1000000000	4.000057361	105476096	416978.7795	11.50016491	4.000057361	262144	0.600008604	49335.54717	57.34321039	0
1000000000	3.594538925	109617152	26039261.73	1351.047394	3.594538925	8998912	0.099848303	22181.15792	55.61502591	0
1000000000	8.299914511	101617664	0.0	0.0	8.299914511	32133120	3.49996395	16384.0	24.61043045	0
1000000000	5.700124776	106708992	0.0	0.0	5.700124776	3383296	0.200004378	9216.0	21.95156013	0
1000000000	2.697146419	127639552	1945231.545	91.80287256	2.697146419	36151296	123.3694751	26562.28874	63.38345916	2
1000000000	5.899747491	162328576	5324.572108	0.699970041	5.899747491	27344896	7.999657615	14124.13793	72.81337514	4
1000000000	76.70075306	177885184	4908.848196	1.098578494	76.70075306	11268096	63.51781113	11266.79781	23.92596458	5
1000000000	2.591702922	130646016	3868473.07	107.2566286	2.591702922	26361856	100.3786478	35605.91621	42.68237608	2
1000000000	5.300054644	105992192	17203.37737	0.500005155	5.300054644	2306048	3.400035054	19456.0	27.03013502	0
1000000000	107.2674391	200491008	17230.09532	8.112663462	107.2674391	27148288	88.43804737	16430.04878	48.74771324	5
1000000000	131.8229451	194560000	408.740941	1.69643457	131.8229451	2125824	106.9751681	12637.57241	30.61460504	5
1000000000	4.592999075	138555392	7573071.071	261.8009473	4.592999075	544768	3.894064433	31437.57429	40.48096418	0
1000000000	123.1577635	191721472	5737.09081	1.900891556	123.1577635	25280512	95.14462473	15645.76744	31.76244642	5
1000000000	4.600155209	105586688	409.6138204	0.100003374	4.600155209	528384	0.100003374	103861.3333	25.70090569	0
1000000000	4.299853919	201977856	26949535.63	533.3818792	4.299853919	4096	3.899867508	58612.34156	72.50070206	0
1000000000	4.500061246	106184704	4049360.712	424.3057748	4.500061246	9105408	3.800051719	18783.28489	55.54635934	0
1000000000	94.45376574	189702144	15489.61882	2.096753785	94.45376574	1114112	77.28035378	11498.24837	30.96591048	5
1000000000	5.699906351	106799104	0.0	0.0	5.699906351	10641408	4.399927709	18139.42857	20.93861318	0
1000000000	4.299974759	105140224	741781.2457	35.09979396	4.299974759	270336	4.099975933	45593.64421	67.9686632	0
1000000000	5.600144148	103710720	57755.08662	1.400036037	5.600144148	104554496	3.600092666	159088.64	38.27973353	0
1000000000	24.88505926	112324608	67952.80182	2.398559929	24.88505926	61145088	16.8898595	12845.30973	44.64502416	5
1000000000	4.300064716	109363200	0.0	0.0	4.300064716	8232960	3.500052676	20480.0	18.98322861	0
1000000000	4.900008526	105578496	13926.42423	1.00000174	4.900008526	36323328	3.400005916	13926.4	30.62470932	0
1000000000	4.200085178	105316352	589426.3536	17.20034882	4.200085178	9461760	3.400068953	33132.08889	27.81115296	0
1000000000	117.4961132	190431232	409.5864509	1.599947074	117.4961132	14655488	99.59670534	10961.23077	35.15670779	5
1000000000	5.400084835	103854080	20070.71531	0.400006284	5.400084835	1490944	0.400006284	42220.30769	29.13950186	0
1000000000	4.707485938	109260800	0.0	0.0	4.707485938	10104832	0.400637101	8192.0	23.08083044	0
1000000000	7.69964266	100089856	0.0	0.0	7.69964266	2232320	3.999814369	6436.571429	25.1614655	0
1000000000	7.385377101	101564416	0.0	0.0	7.385377101	10055680	4.491107697	12660.36364	80.58571502	0
1000000000	132.124641	202510336	410.2975962	4.908345267	132.124641	34385920	238.5055118	21235.13568	57.03377162	3
1000000000	2.596011307	146243584	0.0	0.0	2.596011307	10104832	18.37177232	16969.14286	4.989907825	2
1000000000	134.8039114	198668288	0.0	1.603615303	134.8039114	12259328	114.959172	11498.52903	28.40503656	5
1000000000	2.695701892	146178048	6543.167378	0.0	2.695701892	10637312	21.16625189	30037.33333	5.929695762	2
1000000000	101.8876757	192065536	409.5504608	1.199854866	101.8876757	32370688	81.09019133	11534.11024	24.85190657	5
1000000000	130.7533873	192413696	408.8289119	1.696799683	130.7533873	17670144	103.5047807	12662.98592	32.52757797	5
1000000000	0.100001123	179118080	0.0	0.0	0.100001123	5988352	2.400026952	29905.45455	0.545439871	1
1000000000	3.204820049	146493440	0.0	0.0	3.204820049	10477568	18.82831779	22118.4	4.223761658	2
1000000000	5.400077383	108556288	0.0	0.0	5.400077383	14069760	3.900055888	19797.33333	18.74912005	0
1000000000	124.8014073	193019904	1226.847754	1.597458013	124.8014073	31428608	105.2325466	12216.70886	31.59289193	5
1000000000	136.3049331	200306688	0.0	1.602409206	136.3049331	10838016	109.4645789	12733.82313	27.23311086	5
1000000000	4.800063073	105312256	28139480.15	1567.820601	4.800063073	37158912	7.000091981	20468.9377	33.43668859	0
1000000000	2.80442631	147046400	0.0	0.0	2.80442631	9428992	17.12703211	8857.6	9.311226089	2
1000000000	4.700118396	166883328	0.0	0.0	4.700118396	4710400	3.400085648	5120.0	15.46656143	0
1000000000	4.99999755	105615360	593510.1092	49.9999755	4.99999755	163840	1.899999069	32304.30189	44.37483702	0
1000000000	132.100588	190337024	3689.209148	1.801371654	132.100588	3358720	110.4841281	11272.87861	36.0944012	5
1000000000	4.699658288	105484288	70855.64809	2.299832779	4.699658288	13144064	0.199985459	50373.2844	30.94230918	0
1000000000	5.299757589	103854080	35047408.13	1734.420668	5.299757589	29315072	6.999679835	22546.97239	17.34660567	0
1000000000	4.999797008	103317504	43006.25395	1.199951282	4.999797008	385024	0.999959402	245996.6578	46.32991382	0
1000000000	131.3069226	190857216	2461.478971	1.802841043	131.3069226	12914688	105.7666745	11961.90476	28.63695237	5
1000000000	3.090833515	146833408	0.0	0.0	3.090833515	10395648	21.23701738	22937.6	7.558853367	2
1000000000	134.9136466	190423040	9435.742253	2.103330793	134.9136466	13737984	106.9693946	13013.87342	30.2816245	5
1000000000	2.601532016	142921728	421060.7585	80.84761035	2.601532016	7774208	65.13835933	7264.055077	40.88178553	2
1000000000	3.900076832	105455616	8601.769455	0.50000985	3.900076832	3936256	0.10000197	141435.3735	36.79565768	0
1000000000	290.8504557	162562048	0.0	0.099845677	290.8504557	30314496	4493.055444	17294.22222	80.18624486	4
1000000000	0.0	329543680	360755.4452	55.98744389	0.0	31580160	65.00152251	11003.92418	0.313880636	0
1000000000	6.700171524	108568576	0.0	0.0	6.700171524	356352	4.500115203	215040.0	18.43532059	0
1000000000	4.592902542	109494272	0.0	0.0	4.592902542	9084928	3.594445467	7884.8	21.76193234	0
1000000000	757.292636	182489088	6563.937336	0.20031547	757.292636	27885568	9.615142582	769179.1515	9.153402786	0
1000000000	0.0	346910720	2415498.043	97.04542334	0.0	25341952	83.42501305	22953.14847	3.990580519	0
1000000000	3.294938546	145956864	22084.47537	0.998466226	3.294938546	18132992	25.26119552	15400.96	3.975749802	2
1000000000	2.704077858	134938624	217262.0398	44.86766223	2.704077858	39981056	32.44893429	5001.846154	46.71720497	2
1000000000	7.200013824	101285888	0.0	0.0	7.200013824	2117632	3.50000672	18841.6	21.56218703	0
1000000000	20.00037001	167690240	3276.860622	0.10000185	20.00037001	25456640	5.100094352	12134.4	54.29586357	4
1000000000	0.100005787	181198848	8547566.647	84.90491344	0.100005787	41279488	106.4061577	105310.5231	14.68313263	0
1000000000	2.600366834	148267008	0.0	0.100014109	2.600366834	11177984	17.90252551	10683.73333	8.82940777	2
1000000000	4.393132551	341233664	537016.523	20.96722354	4.393132551	10997760	5055.796658	10427.1396	58.65898075	0
1000000000	3.004775821	146698240	6358.90691	0.200318388	3.004775821	19673088	21.03343075	22072.88889	5.788443185	2
1000000000	146.6000396	193863680	0.0	1.600000432	146.6000396	29499392	100.7000272	12730.57627	31.40728644	5
1000000000	122.1184681	193196032	394661.3477	18.65698818	122.1184681	11599872	1385.406085	18665.6	46.56857491	5
1000000000	80.20438231	162627584	0.0	1.596107111	80.20438231	19689472	70.42822626	21162.66667	62.40295182	4
1000000000	7.799967318	100294656	0.0	0.0	7.799967318	1830912	3.499985335	18841.6	25.1565853	0
1000000000	130.9992939	190205952	3276.782338	1.599991376	130.9992939	17743872	103.9994394	12420.95028	34.37545281	5
1000000000	1.502305812	305401856	328491.3846	59.19084899	1.502305812	45522944	62.19546062	10724.03035	0.237350663	0
1000000000	2.895630407	145526784	0.0	0.0	2.895630407	32694272	23.66428988	17554.28571	6.391464028	2
1000000000	5.300417408	109047808	0.0	0.0	5.300417408	32301056	0.0	8192.0	16.94680465	0
1000000000	3.299999439	99602432	0.0	0.0	3.299999439	1957888	0.0	6963.2	22.26559391	0
1000000000	3.806026424	105472000	13538.23631	0.30047577	3.806026424	33116160	0.20031718	33792.0	27.77701753	0
1000000000	4.504831071	137478144	1711557.108	78.88459742	4.504831071	847872	4.204509	23535.50358	34.60855368	0
1000000000	123.6966268	160657408	23346.56334	3.299910011	123.6966268	823296	96.39737124	12653.71429	30.4687945	5
1000000000	4.999844655	103591936	67172.31296	4.799850869	4.999844655	17584128	3.599888151	14894.54545	25.93976698	0
1000000000	4.600009246	108556288	0.0	0.0	4.600009246	24719360	0.200000402	14563.55556	21.01550257	0
1000000000	2.69697809	147173376	3273.13252	0.099888077	2.69697809	7208960	16.68130893	9728.0	6.255452014	2
1000000000	25.59933775	144867328	31128.7947	1.699956022	25.59933775	9674752	32.29916442	8118.074866	28.67392776	5
1000000000	4.699920289	105336832	33743504.51	2287.7612	4.699920289	139264	0.599989824	18196.49633	41.87509823	0
1000000000	4.099984953	105500672	167935.3837	3.699986421	4.099984953	23384064	3.799986054	55523.55556	35.31267336	0
1000000000	105.4698402	189980672	0.0	4.407096836	105.4698402	9875456	85.53774314	19812.0	35.05392616	5
1000000000	25.76045976	149696512	5521.125514	0.698927203	25.76045976	30027776	22.165977	18478.54545	34.16448185	5
1000000000	145.7884667	165126144	0.0	3.399731047	145.7884667	6905856	141.5887989	6408.258065	77.65765399	4
1000000000	4.800118803	106418176	0.0	0.0	4.800118803	3051520	3.800094052	5632.0	21.71682502	0
1000000000	0.300005691	307900416	402798.0411	56.90107942	0.300005691	26861568	66.00125205	12446.99598	0.933750342	0
1000000000	5.199843641	103919616	0.0	0.0	5.199843641	30208000	0.199993986	4915.2	26.87697432	0
1000000000	3.800026486	105529344	14504907.5	1199.008357	3.800026486	242003968	0.500003485	21872.57199	53.74996531	0
1000000000	4.393143445	109142016	6543.387473	0.099844169	4.393143445	13611008	4.193455107	19251.2	24.88258132	0
1000000000	1.900038514	179118080	0.0	0.0	1.900038514	8085504	11.40023108	31081.41176	1.091658089	1
1000000000	2.99314928	123895808	0.0	0.0	2.99314928	16687104	24.64359574	15872.0	11.53052988	2
1000000000	3.893921773	205238272	3424440.212	546.8463988	3.893921773	14061568	4.492986661	20823.83551	60.92062489	0
1000000000	3.195158472	146182144	21675.95508	0.399394809	3.195158472	1019904	29.65506457	10515.10448	7.718464913	2
1000000000	4.293435123	140406784	18403.85958	0.299541985	4.293435123	14372864	0.0	33450.66667	23.4769519	0
1000000000	4.093849687	136900608	591750.9947	29.35589775	4.093849687	8220672	7.488749427	21036.88312	41.26026948	0
1000000000	22.47620826	121430016	5728.336384	1.298625366	22.47620826	23171072	15.38371588	11081.14286	25.62552229	5
1000000000	3.694403643	145743872	0.0	0.0	3.694403643	274432	18.87141321	16969.14286	5.924773048	2
1000000000	10.08435966	111751168	0.0	0.0	10.08435966	25821184	0.099845145	32768.0	29.32909484	0
1000000000	3.0044934	147267584	0.0	0.0	3.0044934	11231232	21.33190314	16384.0	22.69192491	2
1000000000	123.2980322	192155648	1228.780389	1.699972868	123.2980322	30027776	99.09841839	13441.75342	33.98520481	5
1000000000	3.999831047	105472000	90927.35923	3.799839495	3.999831047	26984448	3.899835271	54873.39683	35.23736703	0
1000000000	5.200010608	103661568	0.0	0.0	5.200010608	29413376	3.900007956	10816.0	28.67152121	0
1000000000	128.5834475	191528960	6951.492713	1.996637383	128.5834475	15118336	99.33270981	11430.95652	30.18546973	5
1000000000	4.6999397	109441024	21708.52148	0.399994868	4.6999397	7725056	7.499903776	27033.6	22.57940012	0
1000000000	2.995318048	146698240	0.0	0.0	2.995318048	19795968	23.46332471	25019.73333	6.786816828	2
1000000000	138.7797385	162549760	27399.71309	4.193344617	138.7797385	847872	114.6180862	13556.58599	32.21664081	5
1000000000	4.406874945	196149248	6563.839918	0.100156249	4.406874945	13058048	7.812187403	7952.0	12.05048257	0
1000000000	4.499832831	105353216	17669487.58	866.0678256	4.499832831	104931328	0.099996285	32347.0453	56.6421022	0
1000000000	2.999940091	145211392	0.0	0.0	2.999940091	700416	23.59952872	31665.23077	9.533238459	2
1000000000	4.699989989	105029632	31574819.15	2787.994062	4.699989989	55132160	7.199984664	14053.51602	40.15631882	0
1000000000	3.494441148	147111936	0.0	0.499205878	3.494441148	6995968	27.85568801	20935.11111	6.398490371	2
1000000000	5.09965715	105472000	27584295.91	1813.77806	5.09965715	11759616	1.499899162	17041.50959	23.83184353	0
1000000000	5.300019716	104325120	0.0	0.0	5.300019716	22511616	7.600028272	16384.0	25.31206009	0
1000000000	4.500057061	105558016	20089086.73	1668.321154	4.500057061	7401472	0.100001268	16229.78559	55.23318241	0
1000000000	4.006380843	145604608	273997.9884	11.51834492	4.006380843	573440	39.56301082	17580.33171	9.465394195	2
1000000000	2.704282014	145653760	0.0	0.0	2.704282014	1028096	22.83615923	17294.22222	8.292486577	2
1000000000	5.300027719	108814336	0.0	0.0	5.300027719	6094848	0.0	9216.0	16.32820784	0
1000000000	2.403819862	200941568	0.0	0.0	2.403819862	35201024	110.175077	7149.381818	5.477706856	3
1000000000	138.1993456	189755392	0.0	1.597680296	138.1993456	19300352	103.0503791	12416.59535	33.90570604	5
1000000000	142.8226004	197681152	0.0	1.702653722	142.8226004	11010048	114.9792043	11835.16444	25.04235636	5
1000000000	0.0	164327424	0.0	0.0	0.0	37101568	4.199764887	9248.0	0.083635388	0
1000000000	3.200056097	145862656	6553.714887	0.400007012	3.200056097	798720	32.90057675	27096.61538	5.233203682	2
1000000000	39.6646073	135503872	36103.607	1.502447246	39.6646073	28073984	31.25090272	21856.52459	93.42641944	5
1000000000	3.606391716	143699968	0.0	0.0	3.606391716	6000640	3.506214169	11962.18182	24.17911987	4
1000000000	116.7976792	194424832	0.0	1.29997417	116.7976792	18886656	93.79813623	12209.51825	26.72070069	5
1000000000	4.707286692	145154048	6563.760439	0.100155036	4.707286692	10465280	23.03565828	24985.6	5.165857966	2
1000000000	4.099948833	105398272	17304769.64	1221.784752	4.099948833	229580800	3.599955073	19848.46333	57.03178195	0
1000000000	2.895609214	131686400	2160896.104	86.06948767	2.895609214	15859712	86.76842783	24899.49091	48.12529762	2
1000000000	4.299989821	203948032	165887.6073	3.299992188	4.299989821	1527808	0.59999858	47786.66667	21.79691488	0
1000000000	125.0115473	192393216	18843.34056	2.700249422	125.0115473	27860992	96.80894224	14596.5988	33.1260098	5
1000000000	3.899844045	191221760	0.0	0.0	3.899844045	33734656	33.29866839	20480.0	11.95439198	3
1000000000	5.200336306	105443328	115105.0438	2.400155218	5.200336306	5967872	3.900252229	100036.3004	27.80833598	0
1000000000	3.29508742	123686912	0.0	0.0	3.29508742	17485824	20.36963132	12970.66667	22.29237964	2
1000000000	4.899854768	105390080	117551.7158	2.899914047	4.899854768	1105920	0.49998518	69938.24299	33.04913727	0
1000000000	4.199887779	105861120	6553.424892	0.099997328	4.199887779	3338240	0.099997328	118538.6667	38.51711535	0
1000000000	3.899858474	103837696	18886277.82	912.3668902	3.899858474	5558272	0.399985485	25567.33858	15.62759192	0
1000000000	0.0	176914432	13107.34038	0.500005355	0.0	21585920	13.00013923	37932.52174	1.482704147	1
1000000000	5.909347051	171577344	0.0	0.0	5.909347051	6901760	3.605703285	8040.296296	69.63950339	4
1000000000	0.0	164257792	3271.767761	0.099846428	0.0	32985088	0.299539285	17203.2	0.075509903	0
1000000000	3.201841379	123674624	0.0	0.0	3.201841379	7536640	22.01265948	17066.66667	12.60550963	2
1000000000	4.799984064	109101056	21299.12929	0.99999668	4.799984064	36057088	3.599988048	15440.84211	19.92202715	0
1000000000	3.101354889	146739200	0.0	0.0	3.101354889	18829312	23.41022723	14808.61538	5.006256779	2
1000000000	2.904533192	147169280	6563.844389	0.0	2.904533192	10665984	20.53204498	25600.0	7.199075214	2
1000000000	156.239063	197574656	0.0	1.702605173	156.239063	11526144	109.1670376	11944.0	28.79597562	5
1000000000	121.9946315	196636672	3282.036193	1.502396939	121.9946315	13164544	97.55564125	11036.44444	33.95805268	5
1000000000	2.995383395	123740160	0.0	0.0	2.995383395	18468864	22.66506769	13198.22222	17.15821498	2
1000000000	132.9946045	146702336	29854.69271	4.293369363	132.9946045	40833024	99.24672435	13153.74545	39.85739179	5
1000000000	3.906033376	136900608	1382897.665	77.01896581	3.906033376	241664	4.006188078	21129.48148	43.50651728	0
1000000000	24.09823553	166424576	3276.56009	0.199985357	24.09823553	1216512	9.499304461	14745.6	56.33088314	4
1000000000	0.099845615	162758656	4907.611669	0.499228075	0.099845615	28704768	6694.448795	55955.52542	31.35674027	0
1000000000	4.399893743	105308160	60619.33604	1.599961361	4.399893743	20766720	4.399893743	28987.07692	31.72037574	0
1000000000	4.200235297	109858816	12288.68841	0.800044819	4.200235297	18145280	0.0	11806.11765	27.73048329	0
1000000000	6.200176333	177250304	0.0	0.0	6.200176333	35086336	5.300150736	31129.6	3.278737182	1
1000000000	3.299840585	145825792	59389.13091	1.099946862	3.299840585	9768960	20.09902902	32500.86957	8.673983718	2
1000000000	4.006330162	103895040	36003382.78	2314.256618	4.006330162	3678208	7.011077783	17195.9139	19.71667917	0
1000000000	0.100000136	178925568	0.0	0.0	0.100000136	5177344	7.300009928	33996.8	9.5e-05	1
1000000000	3.405377909	145158144	0.0	0.0	3.405377909	10256384	27.44333962	22118.4	5.943486254	2
1000000000	5.59949403	161062912	0.0	0.0	5.59949403	9293824	4.199620522	11749.05263	46.8014389	4
1000000000	103.7572451	190906368	0.0	2.103187402	103.7572451	12898304	81.92415688	13822.92211	32.31880534	5
1000000000	3.99997528	109563904	36044.57724	0.699995674	3.99997528	4292608	3.899975898	38570.66667	27.34421645	0
1000000000	5.909144519	164372480	21537.32945	0.500774959	5.909144519	7659520	4.607129625	24733.53846	55.79087871	4
1000000000	5.200142588	103780352	0.0	0.0	5.200142588	5087232	0.0	50881.42222	36.48262827	0
1000000000	133.0221523	180772864	0.0	1.602676534	133.0221523	2916352	105.3759821	12988.8	31.84893702	5
1000000000	129.694558	188067840	10649.15316	1.999916084	129.694558	19279872	103.7956447	10771.10448	30.93987912	5
1000000000	4.100000697	109563904	6057575.43	501.7000853	4.100000697	24743936	3.400000578	18004.42221	54.45316508	0
1000000000	5.1998556	108650496	0.0	0.0	5.1998556	18296832	0.0	9216.0	18.75240899	0
1000000000	4.19343949	103505920	19641131.24	1477.488514	4.19343949	352256	0.099843797	16471.69149	38.14355045	0
1000000000	3.906279188	137707520	45963881.9	3265.248757	3.906279188	14336000	4.006440192	15270.20143	66.90218581	0
1000000000	2.804458697	145858560	6564.035898	0.0	2.804458697	7155712	16.92691142	20772.57143	4.222752487	2
1000000000	4.006274366	355545088	5235873.684	324.4080668	4.006274366	73728	170.7674448	25078.94102	49.84325531	0
1000000000	19.2245255	153845760	1116252.848	43.75582105	19.2245255	21221376	23.22963497	26856.0	60.88688293	5
1000000000	4.093553799	108400640	3067.170066	0.199685551	4.093553799	524288	0.099842776	91397.95349	22.54359078	0
1000000000	0.0	177967104	0.0	0.0	0.0	35057664	2.599926708	36685.91304	1.956459461	1
1000000000	4.199973397	206389248	596578.6213	68.09956866	4.199973397	9879552	100.4993634	14326.54587	23.51644949	0
1000000000	4.493065851	137318400	2908688.621	115.0224858	4.493065851	1105920	3.893990405	26867.57677	36.50440847	0
1000000000	2.898961679	145141760	24516.0191	1.599427133	2.898961679	229376	18.29344784	779532.6733	52.51814424	2
1000000000	0.0	257650688	591647.8757	66.19783786	0.0	1830912	777.1746161	6627.716714	49.22031605	0
1000000000	3.999898658	269844480	505638.3891	38.29902965	3.999898658	700416	203.2948493	17693.14186	66.48551784	0
1000000000	92.37401375	190898176	0.0	4.303448095	92.37401375	32055296	74.75990062	16251.13388	47.80408028	5
1000000000	3.203287181	148262912	0.0	0.0	3.203287181	11673600	25.8265029	19114.66667	8.644265787	2
1000000000	5.399763328	105582592	0.0	0.0	5.399763328	12025856	4.099820305	17749.33333	25.00339135	0
1000000000	4.493041223	165888000	4089.665966	0.299536082	4.493041223	4681728	3.89396906	15155.2	15.36561162	0
1000000000	145.9336329	191270912	0.0	1.601466479	145.9336329	884736	105.3965126	14336.0	36.50166288	5
1000000000	5.700081967	171036672	0.0	0.0	5.700081967	794624	7.500107852	10426.18182	66.01500172	4
1000000000	4.900185178	105787392	0.0	0.0	4.900185178	229376	0.100003779	61952.0	27.02874271	0
1000000000	10.49451305	203366400	0.0	0.099947743	10.49451305	34455552	116.3391732	19797.33333	13.04853229	3
1000000000	7.400177604	149585920	0.0	0.0	7.400177604	9515008	24.50058801	27607.04	17.8889253	6
1000000000	13.378343	147673088	66247.95714	4.093373606	13.378343	10579968	75.87716928	12840.31496	12.67159856	2
1000000000	129.4749531	193650688	6967.233331	1.801042624	129.4749531	14598144	102.1591399	15048.34783	27.85974248	5
1000000000	21.55242969	152264704	1634.791704	0.598678603	21.55242969	35532800	18.95815575	8304.941176	51.4775581	5
1000000000	3.906076253	148197376	5743.334273	1.402181219	3.906076253	10559488	32.55063544	8923.428571	10.56331131	2
1000000000	146.9984462	201089024	487521.2469	22.69976006	146.9984462	876544	117.9987528	20442.65046	27.96923837	5
1000000000	3.304867773	123887616	0.0	0.100147508	3.304867773	15142912	28.04130231	6668.487805	20.43113094	2
1000000000	106.1289848	209727488	0.0	1.896943285	106.1289848	25104384	213.9552347	17851.22388	40.33017252	3
1000000000	3.806125769	138743808	615082.7449	32.15174663	3.806125769	647168	3.505642156	27215.92195	40.84442936	0
1000000000	3.399919932	146276352	0.0	0.0	3.399919932	10653696	19.09955021	22118.4	6.955534852	2
1000000000	2.798855156	124252160	0.0	0.0	2.798855156	21303296	20.59157722	9557.333333	20.20547262	2
1000000000	5.49983968	108650496	0.0	0.0	5.49983968	19001344	3.599895063	16384.0	18.36178088	0
1000000000	3.699949459	145842176	563.1923068	0.299995902	3.699949459	10436608	24.19966943	10565.81818	3.829724312	2
1000000000	128.393688	190865408	3271.543056	1.597433133	128.393688	13385728	99.24053336	12784.09938	37.44165756	5
1000000000	5.408356722	173830144	3281.870983	0.100154754	5.408356722	7524352	0.600928525	6304.0	55.86945776	4
1000000000	0.0	179032064	0.0	0.0	0.0	10924032	3.599918858	28520.2963	0.392793449	1
1000000000	0.899974945	147697664	3276.708776	0.099997216	0.899974945	4878336	75.49789814	16384.0	1.565007139	6
1000000000	235.2081758	166543360	0.0	0.600020857	235.2081758	2093056	1967.168379	7728.761905	76.79661675	4
1000000000	4.599822815	165748736	0.0	0.0	4.599822815	1957888	0.399984593	7021.714286	15.00278536	0
1000000000	13.37242486	221974528	1226.271318	0.299382646	13.37242486	26136576	28.84052824	10549.89474	11.8557658	3
1000000000	5.10016193	103563264	260923.4843	4.800152405	5.10016193	17313792	8.000254008	35944.86747	29.06023064	0
1000000000	7.799806643	99536896	0.0	0.0	7.799806643	23408640	3.999900842	5734.4	25.15851695	0
1000000000	4.900157099	105345024	22474243.72	1970.06316	4.900157099	126976	3.60011542	14543.11813	21.40344646	0
1000000000	4.492997259	106672128	22492.94272	0.399377534	4.492997259	413696	7.488328766	56320.0	23.79067619	0
1000000000	3.797353548	136896512	32983809.72	2463.083428	3.797353548	274432	0.399721426	14894.56023	60.00081238	0
1000000000	3.899822792	106516480	0.0	0.0	3.899822792	20156416	0.499977281	17554.28571	18.44127862	0
1000000000	0.099839016	211529728	408.9406078	0.099839016	0.099839016	34152448	109.8229171	6970.29703	4.68430889	3
1000000000	2.802170113	127868928	478988.5479	81.06277826	2.802170113	38404096	2279.965697	6904.0	58.73905471	2
1000000000	4.09989328	103440384	8851839.987	659.8828233	4.09989328	393216	3.699903692	28467.68464	62.18855796	0
1000000000	0.0	217210880	6245740.303	40.69670232	0.0	16199680	49.39599741	207405.3274	33.35974819	0
1000000000	2.499977125	147324928	0.0	0.0	2.499977125	10276864	20.49981243	11264.0	28.51636629	2
1000000000	1.397861705	224706560	19630.77101	0.499236323	1.397861705	43220992	126.6063316	9898.666667	8.421862735	3
1000000000	2.99540777	145805312	0.0	0.0	2.99540777	12271616	23.86341524	37248.0	5.301102381	2
1000000000	18.59968753	126267392	44645.64995	1.4999748	18.59968753	1208320	9.699837043	186011.5443	57.9691556	5
1000000000	4.398771543	200241152	28323558.8	674.4116552	4.398771543	24715264	5.898352751	48131.12804	81.96231772	0
1000000000	3.594443745	153690112	0.0	0.0	3.594443745	19210240	0.499228298	8106.666667	26.51957739	4
1000000000	2.604101225	147263488	0.0	0.0	2.604101225	12570624	19.13012823	13653.33333	9.387722871	2
1000000000	4.100125218	105324544	24758208.92	2671.081575	4.100125218	25935872	0.100003054	13272.63132	50.15507416	0
1000000000	2.496163123	123813888	0.0	0.0	2.496163123	18161664	22.4654681	19660.8	20.5909954	2
1000000000	6.882154848	193982464	0.0	0.099741375	6.882154848	12673024	123.1805976	6386.036364	6.179241381	3
1000000000	7.088211454	169340928	0.0	0.0	7.088211454	8646656	1.497509462	11077.81818	41.97137394	4
1000000000	4.006122958	138039296	10881681.16	340.6206045	4.006122958	405504	3.80581681	37601.93016	42.1774207	0
1000000000	128.6965937	147718144	32307.33793	4.293214532	128.6965937	40775680	104.6346239	14087.0137	27.92678074	5
1000000000	4.999796208	105615360	11058.74925	0.199991848	4.999796208	17088512	7.399698388	12197.64706	29.92487982	0
1000000000	0.399997852	177487872	26214.25923	1.599991408	0.399997852	18661376	6.199966706	27096.61538	1.875425861	1
1000000000	4.814914825	109371392	0.0	0.0	4.814914825	9601024	0.0	0.0	18.81084284	0
1000000000	126.5993826	176504832	6153.69151	2.804416704	126.5993826	11567104	101.2594746	15275.13812	37.40069058	5
1000000000	160.3508029	163569664	1927858.364	64.99898672	160.3508029	23060480	685.0354039	45649.68004	8.738880733	0
1000000000	134.9996328	198848512	0.0	1.699995376	134.9996328	9342976	104.7997149	12880.31373	27.18844801	5
1000000000	4.699912629	105422848	3133791.343	94.69823956	4.699912629	21229568	6.999869872	44116.97328	32.73598665	0
1000000000	128.3615649	190517248	9842.788823	2.002520512	128.3615649	13299712	99.6253955	10832.59259	37.97005588	5
1000000000	4.400003344	105537536	49971.23798	1.200000912	4.400003344	28405760	3.800002888	33792.0	29.76537988	0
1000000000	5.700335636	164798464	3276.992949	0.100005888	5.700335636	5562368	0.900052995	9269.894737	64.45063797	4
1000000000	5.20010655	103456768	0.0	0.0	5.20010655	18591744	3.500071716	20480.0	30.46789476	0
1000000000	3.20090083	105787392	45921864.59	2932.725357	3.20090083	57282560	5.201463848	17178.62093	97.96795047	0
1000000000	112.0238324	136679424	85471.98761	5.391521347	112.0238324	35598336	86.06465558	15323.85882	36.42778716	5
1000000000	5.699784491	105861120	13106.70444	0.099996219	5.699784491	13004800	0.599977315	47786.66667	24.69040394	0
1000000000	3.289600618	146165760	14699.13178	0.398739469	3.289600618	9830400	27.21396875	13919.25581	26.03421163	2
1000000000	5.599880443	108933120	0.0	0.0	5.599880443	30593024	7.499839878	16384.0	18.04874349	0
1000000000	64.67375071	206270464	0.0	0.800913322	64.67375071	25538560	165.4887151	11070.87719	29.21613397	3
1000000000	3.59928986	105676800	62334095.08	2867.334275	3.59928986	28790784	3.999210956	24337.36468	95.9335155	0
1000000000	5.299988817	108544000	0.0	0.0	5.299988817	12918784	0.399999156	9557.333333	20.70264604	0
1000000000	0.0	179466240	0.0	0.0	0.0	2191360	5.899790793	30939.42857	0.472051342	1
1000000000	3.79992423	105205760	13926.12231	0.299994018	3.79992423	31170560	0.399992024	29127.11111	27.57918017	0
1000000000	5.200203744	108290048	47515.46166	0.300011754	5.200203744	2961408	3.200125381	12836.57143	20.46556226	0
1000000000	4.500089372	105410560	27926673.02	1121.022264	4.500089372	12046336	0.100001986	27669.06343	18.98270928	0
1000000000	5.700034827	103710720	6553.640043	0.100000611	5.700034827	4890624	0.100000611	14976.0	27.03090559	0
1000000000	3.004704466	145829888	0.0	0.0	3.004704466	12566528	28.44453561	36974.7027	6.259779969	2
1000000000	7.299126003	101654528	0.0	0.0	7.299126003	3923968	0.099988027	5230.431373	79.45488038	0
1000000000	0.100006705	147738624	0.0	0.0	0.100006705	5050368	79.60533754	19712.0	2.030317329	6
1000000000	2.895601176	147042304	0.0	0.0	2.895601176	10469376	20.86829813	20024.88889	5.534503508	2
1000000000	86.33845819	209235968	0.0	1.504154324	86.33845819	33796096	199.3505864	16967.2053	22.25174939	3
1000000000	4.400113171	105578496	0.0	0.0	4.400113171	26451968	3.40008745	0.0	25.23264862	0
1000000000	3.700036371	105422848	34816.34224	1.800017694	3.700036371	7696384	3.700036371	57353.86988	35.46778653	0
1000000000	3.099951331	145715200	30361.12333	2.399962321	3.099951331	286720	19.29969699	13072.0	8.439649837	2
1000000000	5.000078101	105459712	1289850.547	46.80073103	5.000078101	4747264	3.400053109	27304.50633	29.99901859	0
1000000000	2.900259167	146829312	0.0	0.0	2.900259167	19197952	17.30154607	17294.22222	28.35283361	2
1000000000	2.795889148	147288064	0.0	0.0	2.795889148	11800576	19.87078359	17554.28571	10.83581201	2
1000000000	5.291757875	109281280	91505.47656	1.897045276	5.291757875	9195520	7.787870081	30926.76923	26.52025016	0
1000000000	113.4065859	193773568	2317655.724	61.54930123	113.4065859	27262976	220.6182745	34144.48957	84.93395164	5
1000000000	5.799972392	106381312	240229.2565	7.099966204	5.799972392	12693504	26.49987386	10938.08403	22.0313997	0
1000000000	4.306707309	117792768	19691.46769	0.400623936	4.306707309	2379776	0.400623936	17442.13333	23.63112956	0
1000000000	2.79998824	147116032	0.0	0.0	2.79998824	10059776	19.69991726	17749.33333	6.79766256	2
1000000000	2.999948761	146796544	0.0	0.0	2.999948761	548864	25.49956447	18432.0	8.90798257	2
1000000000	7.388986863	102178816	153.371403	0.099851174	7.388986863	20463616	4.593153996	11173.64706	42.66593842	0
1000000000	4.199921755	287432704	0.0	0.0	4.199921755	54644736	7.499860278	13897.14286	7.657721013	0
1000000000	25.29918435	142102528	9420.496283	0.499983881	25.29918435	25972736	17.19944549	15183.44828	38.90633431	5
1000000000	2.69580629	367415296	313266.2698	26.55868419	2.69580629	10805248	117.916564	18583.98516	7.956093097	0
1000000000	3.195072719	146116608	817.938616	0.199692045	3.195072719	16658432	18.07213006	14493.53846	4.989480935	2
1000000000	3.694396198	203988992	124738.7914	3.993941836	3.694396198	3350528	0.299545638	32870.4	27.68830488	0
1000000000	2.699937037	145498112	0.0	0.0	2.699937037	7200768	16.99960357	18944.0	5.236163194	2
1000000000	42.4661827	201920512	0.0	0.701092639	42.4661827	26849280	150.4344491	10967.90361	17.44965272	3
1000000000	4.206406483	137867264	1173140.328	79.92172318	4.206406483	397312	3.605491271	15122.82353	35.60483738	0
1000000000	3.000073652	152444928	0.0	0.0	3.000073652	12107776	293.6072081	17408.0	6.169035675	6
1000000000	3.399920782	145371136	0.0	0.0	3.399920782	1179648	18.99955731	16969.14286	15.00185466	2
1000000000	4.392872433	207839232	0.0	0.0	4.392872433	18694144	3.394492334	5851.428571	8.819852174	0
1000000000	2.795631155	146132992	0.0	0.0	2.795631155	10231808	23.96255276	17687.27273	6.394304412	2
1000000000	136.1008887	197312512	417436.3259	19.30012603	136.1008887	1851392	129.9008483	15609.66337	34.14213249	5
1000000000	2.804282588	147324928	0.0	0.0	2.804282588	10850304	16.82569553	10240.0	7.904563606	2
1000000000	6.309936067	156033024	820.4920041	0.100157715	6.309936067	28639232	5.708989775	27182.54545	27.93193725	4
1000000000	4.700000987	105684992	13926.40292	0.300000063	4.700000987	11632640	3.700000777	25395.2	27.34327555	0
1000000000	20.53148606	143695872	6153.436603	0.400614362	20.53148606	21843968	13.92134908	14729.84615	35.52586715	5
1000000000	124.7765423	191565824	0.0	1.498517322	124.7765423	823296	98.50253863	12424.74534	35.84538473	5
1000000000	10.2006305	100315136	272298.4308	18.40113737	10.2006305	2715648	6.900426515	18741.26174	26.48021231	0
1000000000	138.9853136	194113536	7770.3973	1.797223882	138.9853136	13524992	110.6291145	12911.89404	33.38411026	5
1000000000	4.099931531	105418752	4236012.459	593.2900921	4.099931531	1314816	3.399943221	18867.25344	50.70396648	0
1000000000	125.4027928	190758912	8179.13757	1.89701677	125.4027928	11862016	100.9412608	12611.53374	32.05995596	5
1000000000	4.599964978	201998336	80280.98877	2.499980966	4.599964978	2174976	0.299997716	28780.60606	23.35990688	0
1000000000	4.699632254	105537536	20032070.89	1220.70448	4.699632254	83697664	11.09913149	18690.42674	29.53569418	0
1000000000	3.399924386	152395776	0.0	0.0	3.399924386	11046912	303.4932503	10715.42857	9.377050797	6
1000000000	4.200173047	105316352	16715799.09	1699.27001	4.200173047	210137088	3.800156566	12047.84996	30.77825201	0
1000000000	2.704308802	147320832	0.0	0.100159585	2.704308802	10809344	15.6248953	13653.33333	5.709184818	2
1000000000	4.599987074	105594880	26444367.29	2234.593721	4.599987074	15454208	0.599998314	15507.07117	23.59386079	0
1000000000	4.500005326	203976704	297881.9526	7.400008759	4.500005326	7344128	0.500000592	40111.15789	22.57829068	0
1000000000	20.10017708	135081984	6553.657738	0.100000881	20.10017708	27824128	22.40019735	12824.38095	39.68685706	5
1000000000	4.900003969	104026112	0.0	0.0	4.900003969	25014272	3.600002916	9216.0	26.64072037	0
1000000000	5.599721918	103636992	78639.29477	4.199791438	5.599721918	28360704	4.099796404	18231.21569	27.58151129	0
1000000000	4.699821454	106602496	38091.35291	0.599977207	4.699821454	2158592	0.199992402	27622.4	24.53388679	0
1000000000	2.704003385	146108416	0.0	0.0	2.704003385	22638592	15.32268585	15928.88889	9.234651357	2
1000000000	2.895776279	144420864	486662.9631	87.27270578	2.895776279	32071680	79.88348355	5665.479143	43.88121113	2
1000000000	4.80016551	105963520	193133.0592	7.300251713	4.80016551	2883584	10.30035516	17342.06061	24.4504785	0
1000000000	25.64092522	140124160	24615.28822	1.001598642	25.64092522	33959936	21.73469052	18646.70968	34.74024673	5
1000000000	3.69677978	368992256	4049515.716	141.4767613	3.69677978	577536	112.6019138	21855.85072	58.00796594	0
1000000000	4.707425352	166604800	0.0	0.0	4.707425352	1949696	3.906161462	18022.4	15.25724584	0
1000000000	0.0	178589696	0.0	0.0	0.0	12066816	2.899819428	27893.76	0.396782471	1
1000000000	133.4126918	189906944	6564.064694	1.903033893	133.4126918	14929920	107.7718141	11200.34595	32.00124202	5
1000000000	0.100148167	178368512	29124.6894	0.70103717	0.100148167	11608064	20.63052245	8610.909091	0.548364785	1
1000000000	7.299904663	105197568	3314388.714	84.29889906	7.299904663	15077376	53.99929477	71306.02068	34.29780206	0
1000000000	3.415396677	126103552	4320.27589	0.200905687	3.415396677	15339520	26.92136204	11776.0	12.49715973	2
1000000000	5.990639925	108548096	0.0	0.0	5.990639925	7778304	0.099843999	13926.4	18.33070877	0
1000000000	2.895507678	147034112	6543.447971	0.199690185	2.895507678	10358784	27.85678076	11856.84211	11.38768404	2
1000000000	4.600024978	105271296	55296.30026	3.300017919	4.600024978	13729792	3.800020634	63319.93655	50.23382956	0
1000000000	146.9958779	198389760	0.0	1.602134909	146.9958779	31268864	106.8423717	13301.33333	33.56973515	5
1000000000	4.000000512	286494720	7411405.748	558.2000714	4.000000512	64729088	2289.400293	41476.37895	78.59380137	0
1000000000	0.300467997	189779968	116507.8682	105.1637991	0.300467997	11243520	106.0652031	19883.79584	1.881054424	0
1000000000	5.299903489	108085248	0.0	0.0	5.299903489	17297408	0.0	9216.0	22.18870452	0
1000000000	7.500079876	101515264	0.0	0.100001065	7.500079876	237568	7.300077746	10863.30435	23.59282547	0
1000000000	4.899992356	179032064	0.0	0.0	4.899992356	10911744	7.199988768	38110.6087	2.421915007	1
1000000000	4.506982081	117981184	0.0	0.0	4.506982081	20254720	7.010861016	6997.333333	22.06666124	0
1000000000	5.599844492	107429888	6553.418012	0.399988892	5.599844492	52707328	7.099802838	17501.09091	15.70513628	0
1000000000	119.5169586	190775296	4498.71018	1.597553331	119.5169586	15106048	94.05595237	11813.23636	32.44677677	5
1000000000	132.3037968	188444672	2461.391454	1.802776944	132.3037968	9576448	100.7552003	10616.68571	30.2825518	5
1000000000	9.185879099	111370240	13087.08201	0.199693024	9.185879099	1867776	3.59447443	49304.83582	21.68282651	0
1000000000	4.999810807	103350272	77821.05525	1.199954594	4.999810807	561152	7.499716211	91013.12	46.09540218	0
1000000000	2.89366923	144150528	728977.9421	98.88366232	2.89366923	31776768	83.81662599	7435.286573	40.20831541	2
1000000000	4.406778065	287645696	1640.923905	0.200308094	4.406778065	1077248	7.21109138	11946.66667	7.748869145	0
1000000000	7.500037125	101588992	0.0	0.0	7.500037125	24223744	3.60001782	15798.85714	20.6242372	0
1000000000	18.11016795	114159616	2868.810694	0.500280883	18.11016795	51318784	15.20853883	15338.66667	48.95981753	5
1000000000	0.4006289	224272384	10967001.4	242.18017	0.4006289	22683648	666.5463323	47719.91308	37.24565492	0
1000000000	7.600267605	101515264	0.0	0.0	7.600267605	23588864	4.100144366	16969.14286	24.60637283	0
1000000000	2.506130823	147681280	5245882.76	171.720084	2.506130823	12361728	161.1943345	30400.0	41.63205902	2
1000000000	127.5976548	193765376	0.0	1.499972431	127.5976548	26423296	102.1981216	12055.85093	31.95378301	5
1000000000	5.800096282	104230912	0.0	0.0	5.800096282	27500544	0.0	8192.0	25.0769075	0
1000000000	3.294781034	136400896	1272148.105	61.9019467	3.294781034	8134656	0.09984185	30385.65047	44.148905	0
1000000000	401.4142095	165601280	324336.2715	15.82421285	401.4142095	35422208	307.0698519	34425.96226	9.936998979	0
1000000000	3.899791361	103636992	35456355.88	3059.636309	3.899791361	26628096	7.09962017	14647.78947	35.39347544	0
1000000000	132.9411716	186523648	2870.247945	1.902019774	132.9411716	20140032	104.3107686	11307.70732	29.61771385	5
1000000000	127.5885107	186765312	3686.06807	1.599855933	127.5885107	20209664	98.19115789	11679.58442	35.62611689	5
1000000000	8.813722878	162541568	0.0	0.0	8.813722878	23662592	0.400623767	5120.0	58.450946	4
1000000000	5.700143359	105005056	15769.99662	1.300032696	5.700143359	20021248	10.6002666	17118.18868	25.38901266	0
1000000000	2.595989721	354353152	6540679.974	131.496864	2.595989721	7368704	86.1668896	57941.06219	27.76780396	0
1000000000	3.69984198	138055680	11611817.66	437.8812981	3.69984198	4440064	0.099995729	29706.30403	48.28314025	0
1000000000	3.205045575	146673664	15948.30678	0.901419068	3.205045575	9691136	23.43689577	16358.4	6.65005327	2
1000000000	3.898836431	139190272	47424899.31	3367.594975	3.898836431	15478784	0.0	15335.07991	67.10927337	0
1000000000	2.403686606	145641472	0.0	0.0	2.403686606	12701696	19.32964646	34018.46154	5.24518204	2
1000000000	3.30177325	124223488	0.0	0.0	3.30177325	20045824	18.30983348	15213.71429	9.780468515	2
1000000000	2.695763338	147001344	6952.273806	0.099843087	2.695763338	11714560	15.6753646	9299.591837	10.87501198	2
1000000000	130.8162289	187043840	2869.749744	1.601422848	130.8162289	18743296	107.2953308	11905.66234	48.61797166	5
1000000000	2.992155227	126095360	0.0	0.0	2.992155227	14004224	18.15240838	16384.0	16.2233232	2
1000000000	4.892561057	109502464	2353924.951	45.03153136	4.892561057	23859200	53.3189307	57539.09478	28.00012169	0
1000000000	4.293434523	138739712	5272705.032	527.2936678	4.293434523	331776	7.089159328	10901.20482	41.88622609	0
1000000000	4.807344517	109146112	0.0	0.0	4.807344517	438272	3.505355377	70750.81481	29.50160904	0
1000000000	4.399896558	106512384	0.0	0.0	4.399896558	15388672	3.799910664	20480.0	17.9708237	0
1000000000	0.19999103	169111552	26165661.67	767.2655881	0.19999103	29548544	4586.3943	35703.51444	56.95497551	0
1000000000	3.104900496	145825792	3281.979982	0.100158081	3.104900496	9658368	18.92987721	9595.870968	7.744793505	2
1000000000	129.2441575	189304832	4503.654106	1.79922261	129.2441575	11722752	102.3557751	11789.12821	32.94072285	5
1000000000	25.65942116	142331904	0.0	0.199684211	25.65942116	4145152	17.5722106	16969.14286	35.88224764	5
1000000000	4.399914985	270077952	302944.5465	39.69923293	4.399914985	516096	206.8960024	13244.8256	68.20381975	0
1000000000	3.405343563	145043456	0.0	0.0	3.405343563	10231808	26.1410197	36352.0	8.919448886	2
1000000000	4.807358816	105578496	0.0	0.0	4.807358816	14798848	0.500766543	20480.0	27.07584072	0
1000000000	4.899899993	139313152	1469307.611	52.79892237	4.899899993	397312	3.599926525	42168.01331	37.11020326	0
1000000000	2.702243294	146145280	0.0	0.0	2.702243294	22806528	23.61960805	19456.0	7.031638575	2
1000000000	115.5916924	190332928	0.0	1.399899389	115.5916924	13287424	94.19323033	12133.75732	29.14344651	5
1000000000	5.107947762	109887488	22050.3094	1.001558385	5.107947762	12947456	4.006233539	37844.11429	38.49834001	0
1000000000	5.400158441	103780352	113872.141	2.000058682	5.400158441	13377536	3.700108561	54316.52174	28.3572859	0
1000000000	4.899993189	103464960	47103.93453	0.99999861	4.899993189	1474560	0.0	129219.0476	26.4847933	0
1000000000	145.0270959	198422528	3279.674175	1.801578832	145.0270959	19644416	105.6926248	11823.11656	40.78099654	5
1000000000	4.702557439	107114496	122946.8634	3.001632408	4.702557439	44412928	9.905386946	16663.27273	24.25561325	0
1000000000	5.39997624	106696704	2047.990989	0.09999956	5.39997624	2121728	11.89994764	56134.4	25.78170793	0
1000000000	3.300258839	125874176	0.0	0.0	3.300258839	13799424	20.70162363	12646.4	20.4613662	2
1000000000	3.405321701	147320832	0.0	0.0	3.405321701	9850880	22.93584322	8331.636364	6.25989545	2
1000000000	3.19999008	146489344	0.0	0.0	3.19999008	10076160	21.19993428	10336.0	6.172379793	2
1000000000	4.700033558	105340928	32871453.9	2119.415133	4.700033558	6336512	7.00004998	17627.7797	25.31202424	0
1000000000	3.9042966	137891840	38728469.51	3545.601864	3.9042966	8065024	4.00440677	11893.74629	60.31231625	0
1000000000	5.299878474	105607168	21708.30223	0.399990828	5.299878474	9363456	6.999839494	25693.09091	29.84569047	0
1000000000	3.800044765	105398272	35635.61979	1.100012958	3.800044765	23040000	7.000082461	23552.0	28.2806411	0
1000000000	4.903987972	109088768	0.0	0.0	4.903987972	14213120	0.400325549	9216.0	15.70063564	0
1000000000	87.30852393	190664704	17614.51971	1.500146459	87.30852393	14000128	79.00771352	11741.09091	32.81294679	5
1000000000	5.899770735	166621184	409.5840836	0.099996114	5.899770735	21323776	4.699817365	6333.217391	77.11000859	4
1000000000	22.86437662	138792960	0.0	0.099844439	22.86437662	13971456	18.97044348	13376.0	36.03726077	5
1000000000	5.292186087	107413504	0.0	0.0	5.292186087	45211648	0.399410271	5461.333333	15.125409	0
1000000000	5.099963331	103636992	25804.61446	0.499996405	5.099963331	6115328	7.099948951	36044.8	29.92227865	0
1000000000	4.100020869	105467904	7782.439613	0.400002036	4.100020869	11182080	3.800019342	13777.45455	28.82779974	0
1000000000	17.32631642	139251712	3281.784604	0.200304236	17.32631642	13033472	14.32175288	10857.02564	36.77860634	5
1000000000	5.208132134	109899776	26255.39596	0.600938323	5.208132134	18915328	7.11110349	33140.36364	27.38647674	0
1000000000	5.10015734	105861120	52020.80484	1.900058617	5.10015734	10633216	3.900120319	112031.1351	36.87279181	0
1000000000	2.993771339	145223680	0.0	0.0	2.993771339	1626112	20.25785273	7859.2	8.937255963	2
1000000000	14.82324181	146280448	7384.378188	0.200314078	14.82324181	16080896	21.63392047	11624.91803	32.23745971	5
1000000000	4.49978824	140066816	1091737.423	30.99854121	4.49978824	16846848	3.899816475	34654.99371	36.56551314	0
1000000000	5.203657286	106409984	84846.8329	1.000703324	5.203657286	8359936	0.40028133	67426.46154	24.45584761	0
1000000000	3.298356066	146239488	3275.167624	0.099950184	3.298356066	10407936	28.68570276	11008.0	23.63162795	2
1000000000	127.7120659	197177344	3282.250176	1.702827545	127.7120659	13393920	111.0844557	12923.49749	28.16799535	5
1000000000	4.999889002	106737664	7372.636327	0.29999334	4.999889002	17899520	3.499922302	73728.0	22.9704277	0
1000000000	3.195196565	123686912	0.0	0.0	3.195196565	17522688	20.76877767	19660.8	19.16135203	2
1000000000	3.004668684	145661952	0.0	0.0	3.004668684	2539520	22.23454826	18432.0	30.75195952	2
1000000000	146.5678058	187129856	72844.59886	4.59272416	146.5678058	19046400	101.0399315	14343.95855	30.34428197	5
1000000000	4.399978324	202076160	45874.974	1.799991132	4.399978324	1699840	4.099979802	19767.65217	24.92209348	0
1000000000	724.2372728	183103488	11450.41692	0.399358849	724.2372728	47722496	5.591023887	740829.8667	8.811889784	0
1000000000	7.117408041	103071744	5491.832143	0.200490367	7.117408041	36925440	3.608826612	15406.54545	49.01386889	0
1000000000	179.5956089	161095680	47922.02831	8.29979707	179.5956089	21987328	159.6960954	27635.03797	89.14062565	4
1000000000	860.0862261	237858816	2664729.65	95.3543471	860.0862261	135168	149.4716834	18942.64119	30.65103022	0
1000000000	0.0	151842816	0.0	0.0	0.0	20324352	76.69732863	16896.0	0.237049645	6
1000000000	15.77837715	147406848	10225.98621	0.399452586	15.77837715	17313792	10.28590409	10375.52941	60.59476418	5
1000000000	137.8900789	195948544	0.0	1.597567895	137.8900789	9547776	107.9356809	11182.20118	28.62443063	5
1000000000	129.6056599	194646016	409.617888	1.700074242	129.6056599	29712384	103.50452	12451.84	29.22007429	5
1000000000	4.800213129	105783296	167943.4567	3.500155407	4.800213129	7233536	7.500333015	29030.4	25.85612379	0
1000000000	4.599954828	109002752	1638.383911	0.0	4.599954828	37392384	6.899932243	5673.513514	17.96981803	0
1000000000	2.899924718	145969152	0.0	0.0	2.899924718	9740288	17.49954571	22528.0	6.642752612	2
1000000000	11.11796274	111591424	0.0	0.0	11.11796274	46198784	0.100161826	21299.2	23.78453314	0
1000000000	3.299970102	149155840	0.0	0.0	3.299970102	2068480	22.39979706	10154.66667	9.531842566	2
1000000000	2.991151068	145711104	0.0	0.0	2.991151068	9342976	25.02596394	15974.4	9.861176002	2
1000000000	4.800366652	108527616	2918.622924	0.200015277	4.800366652	19857408	4.000305543	19083.63636	20.5405985	0
1000000000	6.594527004	102207488	86098.14457	5.095770867	6.594527004	4018176	432.0414359	28633.94595	71.48455721	0
1000000000	4.50000468	105668608	13107.21363	0.200000208	4.50000468	27815936	0.100000104	36864.0	27.89120475	0
1000000000	3.806029474	140029952	2606522.827	105.8677146	3.806029474	11538432	0.10015867	24776.51711	35.75744133	0
1000000000	7.199613669	103768064	343635.9605	6.399656594	7.199613669	19308544	9.899468795	48840.91139	27.58162281	0
1000000000	4.100240035	278339584	341011.9634	30.20176806	4.100240035	8839168	284.7166678	16172.56296	65.54509919	0
1000000000	4.099733764	197267456	2933927.872	100.493474	4.099733764	69632	39.19745453	28758.5	35.15883262	0
1000000000	5.207680652	106569728	6563.279985	0.100147705	5.207680652	13697024	3.905760489	9975.172414	24.34173636	0
1000000000	3.900117404	204005376	56270.49389	1.500045155	3.900117404	1683456	4.000120414	35936.0	27.02797502	0
1000000000	6.489874627	161755136	0.0	0.0	6.489874627	18153472	3.993769001	9971.2	46.8017361	4
1000000000	129.3240769	192409600	2919436.893	84.35479495	129.3240769	11374592	775.3462004	26183.04676	51.40383879	5
1000000000	6.309962611	150302720	0.0	0.0	6.309962611	33128448	1.80284646	9830.4	54.85091825	4
1000000000	187.0274277	170143744	16377.64498	4.498254542	187.0274277	6627328	2117.178471	13505.20755	94.6836009	4
1000000000	3.799868525	103460864	30843451.22	2088.827727	3.799868525	60366848	3.899865065	19196.19209	51.72025874	0
1000000000	7.600018772	176930816	23859.25893	0.800001976	7.600018772	20758528	7.100017537	32404.64516	4.37451231	1
1000000000	4.799933617	201281536	31129.16948	1.199983404	4.799933617	12369920	0.399994468	25941.33333	10.54837063	0
1000000000	5.691087757	103645184	175852.6148	2.496091121	5.691087757	24375296	8.287022523	37990.4	28.23722335	0
1000000000	4.500143195	105390080	27034.46024	1.100035003	4.500143195	23191552	0.100003182	24094.11765	28.278937	0
1000000000	124.1095204	194932736	0.0	1.600122745	124.1095204	21565440	103.4079324	10947.31852	30.93847653	5
1000000000	4.520537026	105209856	22827906.72	1294.380435	4.520537026	3543040	0.100456378	20451.17619	12.7742203	0
1000000000	15.29956978	203743232	16383.53929	0.599983128	15.29956978	25313280	139.6960717	8829.155556	22.89190731	3
1000000000	3.899978355	137814016	785198.8421	43.29975969	3.899978355	479232	4.39997558	19185.13548	37.10946871	0
1000000000	8.0000208	99880960	0.0	0.0	8.0000208	13709312	3.5000091	16384.0	22.11045533	0
1000000000	3.09241838	148262912	0.0	0.0	3.09241838	11309056	24.14081445	8664.615385	11.35368151	2
1000000000	148.6212629	197832704	0.0	1.902832881	148.6212629	14737408	104.8561066	13801.73913	35.13297292	5
1000000000	132.3016405	190328832	3686.445712	1.90002356	132.3016405	15523840	104.5012958	11235.79661	28.59243253	5
1000000000	2.904539127	146137088	9845.7867	0.100156522	2.904539127	9932800	22.83568693	29044.36364	7.979739578	2
1000000000	0.199710131	373133312	399701.4531	43.03753314	0.199710131	30920704	61.51072022	13896.37226	0.072659361	0
1000000000	3.2944701	146833408	0.0	0.0	3.2944701	10563584	16.97151264	12288.0	10.68342843	2
1000000000	134.2006442	193609728	0.0	1.5000072	134.2006442	13942784	103.8004982	11578.60241	30.70313401	5
1000000000	3.894339889	124223488	1636.022173	0.0	3.894339889	20115456	26.16197566	13653.33333	18.16685385	2
1000000000	5.20771257	200572928	6563.320212	0.300444956	5.20771257	5664768	3.805636109	10003.69231	10.80437196	0
1000000000	3.895428714	143376384	0.0	0.0	3.895428714	15364096	10.38780991	29081.6	81.66973987	4
1000000000	4.900024206	105672704	1638.408094	0.300001482	4.900024206	3366912	7.00003458	74499.8209	28.04629865	0
1000000000	3.89997904	216281088	3304942.238	139.6992492	3.89997904	19308544	219.5988198	64066.11045	42.10947689	0
1000000000	121.7122297	191119360	2044.845335	1.597535418	121.7122297	15273984	100.6447313	11012.89172	33.77365165	5
1000000000	4.600248413	108752896	0.0	0.0	4.600248413	3084288	3.40018361	9011.2	21.0897745	0
1000000000	4.299912067	105287680	248622.1157	10.39978732	4.299912067	32473088	0.499989775	28581.97802	30.62657894	0
1000000000	0.100001209	362291200	211919.3626	48.60058769	0.100001209	30949376	61.30074126	11409.00369	0.000470998	0
1000000000	3.200031072	133705728	233576.668	58.20056513	3.200031072	2736128	24.70023984	4196.461274	41.96819791	2
1000000000	6.000181205	103305216	12697.98348	0.20000604	6.000181205	19070976	3.700111743	26214.4	30.07589442	0
1000000000	45.58028379	211398656	3275.3832	0.699697339	45.58028379	34197504	145.2371762	10114.5098	36.48223128	3
1000000000	2.693786915	147324928	0.0	0.0	2.693786915	10313728	18.25788909	18944.0	7.634431265	2
1000000000	3.099984748	145870848	0.0	0.0	3.099984748	9433088	17.89991193	11264.0	26.79716562	2
1000000000	113.1798167	149102592	30768.88468	3.605728674	113.1798167	34381824	93.24814986	15857.37143	37.55978549	5
1000000000	3.00002019	132694016	967430.5108	95.2006407	3.00002019	45826048	83.50056196	10209.53653	40.2341706	2
1000000000	5.099911619	108744704	0.0	0.0	5.099911619	7184384	0.0	12288.0	18.59510051	0
1000000000	3.508081005	124235776	28378.9721	1.303001516	3.508081005	15118336	19.94594629	21191.11111	11.96603972	2
1000000000	5.499956605	106708992	0.0	0.0	5.499956605	12111872	7.199943192	13917.09091	22.57871572	0
1000000000	3.594415465	145629184	1635.858416	0.099844874	3.594415465	14135296	19.46975043	16384.0	6.160799873	2
1000000000	28.64849445	126570496	1230.883566	0.400678244	28.64849445	5976064	14.62475591	21989.05263	58.83919493	5
1000000000	5.400134139	106696704	0.0	0.0	5.400134139	16687104	3.500086942	14336.0	20.93530833	0
1000000000	132.3025376	187940864	36045.49135	2.100040279	132.3025376	18698240	101.0019372	16443.53488	34.68651573	5
1000000000	2.995273817	147288064	6543.275496	0.299527382	2.995273817	11046912	28.85447111	13591.27273	13.88605917	2
1000000000	126.3986722	191045632	6974.161918	1.802833676	126.3986722	14295040	101.6597878	10338.23256	37.16725405	5
1000000000	3.805844683	203988992	105429.1088	3.204921838	3.805844683	1695744	7.511535558	32103.78378	25.43161465	0
1000000000	5.29991536	106729472	24575.60753	1.099982433	5.29991536	610304	0.0	67735.7037	25.62626807	0
1000000000	4.59981288	105447424	2895344.617	153.293764	4.59981288	286720	3.799845422	43744.31434	53.75169038	0
1000000000	4.201887782	139886592	10217044.61	1027.161473	4.201887782	393216	3.601618099	11164.61749	54.69480528	0
1000000000	5.599871819	162275328	0.0	0.0	5.599871819	16588800	0.299993133	7102.638298	69.60927684	4
1000000000	3.189631592	148267008	0.0	0.0	3.189631592	11603968	17.74232573	19114.66667	9.50878881	2
1000000000	24.73767052	166621184	0.0	0.100152512	24.73767052	29167616	6.810370833	10112.0	54.46160723	4
1000000000	2.596083989	146825216	0.0	0.0	2.596083989	19804160	19.07123238	22118.4	7.721168263	2
1000000000	107.8341209	189579264	1635.883553	1.797235349	107.8341209	13881344	84.66975421	11664.10596	35.48920974	5
1000000000	135.6367192	198201344	9818.580295	2.097475039	135.6367192	3096576	108.2696639	14138.81081	28.85525651	5
1000000000	4.50708279	201547776	6563.915061	0.100157395	4.50708279	3018752	0.0	18022.4	9.546690428	0
1000000000	140.3289951	202072064	2863.710283	2.39707892	140.3289951	33886208	247.8979116	14067.64138	44.43750336	3
1000000000	4.700006392	103559168	38609665.31	2066.602811	4.700006392	25968640	3.50000476	23124.60215	42.03143666	0
1000000000	4.406843608	109404160	0.0	0.0	4.406843608	11079680	4.006221462	125400.6154	29.73506701	0
1000000000	2.497918959	146964480	0.0	0.0	2.497918959	10891264	16.18651485	18139.42857	8.902390504	2
1000000000	4.091813509	139718656	29786013.52	2906.784396	4.091813509	311296	3.493011532	12619.11649	65.05359869	0
1000000000	4.99996735	105426944	99532.15006	3.199979104	4.99996735	25313280	0.299998041	26564.46512	28.28125932	0
1000000000	5.300005618	106065920	0.0	0.0	5.300005618	184320	0.100000106	96548.57143	27.73429117	0
1000000000	3.885345077	284876800	18673068.86	565.2678966	3.885345077	745472	694.7793991	26994.26595	66.90038148	0
1000000000	3.091386532	146243584	0.0	0.0	3.091386532	9773056	17.75054202	5856.0	20.90478644	2
1000000000	2.396231662	146808832	0.0	0.0	2.396231662	9506816	16.17456372	24064.0	15.44526446	2
1000000000	3.799775471	137932800	870399.7681	64.49618892	3.799775471	516096	0.0	21699.60173	41.09749384	0
1000000000	5.500120453	103452672	0.0	0.0	5.500120453	26402816	0.40000876	10922.66667	27.10803306	0
1000000000	0.100155155	357572608	246807.9421	51.47974976	0.100155155	30015488	67.10395397	10149.80311	0.236667232	0
1000000000	4.699905814	105472000	13499735.87	1025.779443	4.699905814	16867328	0.399991984	19108.04506	50.07819689	0
1000000000	5.10799222	96718848	0.0	0.0	5.10799222	1708032	4.006268408	15282.42424	17.60489274	0
1000000000	3.394664334	145866752	0.0	0.0	3.394664334	10436608	22.26500431	16969.14286	4.44721584	2
1000000000	284.0942381	172748800	7321.451509	3.899920903	284.0942381	46104576	30.29938548	45155.42857	9.456765743	0
1000000000	4.29964356	109522944	2406.200526	0.099991711	4.29964356	9383936	1.899842503	14984.53333	19.53787284	0
1000000000	6.799949204	150163456	0.0	0.0	6.799949204	18505728	16.29987824	5949.664234	48.67223994	4
1000000000	99.79087213	191336448	59847.32577	10.79901221	99.79087213	47759360	996.708831	54071.9383	100.0	6
1000000000	5.291811821	109965312	81486.71316	4.692738784	5.291811821	9887744	7.188876436	16518.73684	24.5697688	0
1000000000	3.805955902	207560704	0.0	0.0	3.805955902	34168832	33.65266272	24064.0	9.85939869	3
1000000000	4.799895554	105627648	5734.275222	0.49998912	4.799895554	14696448	5.299884675	11473.45455	28.98591814	0
1000000000	132.4957313	200716288	8588.359326	2.196613481	132.4957313	11866112	104.0396021	12108.8	30.57627901	5
1000000000	3.299922848	146284544	0.0	0.0	3.299922848	10100736	25.79939681	18944.0	42.11045985	2
1000000000	0.0	203296768	0.0	0.0	0.0	34525184	110.4996873	17749.33333	4.141128259	3
1000000000	3.095244714	146698240	0.0	0.0	3.095244714	19726336	21.666713	16969.14286	7.095644926	2
1000000000	4.393266835	118022144	13087.14251	0.199693947	4.393266835	6230016	3.494644074	26396.44444	22.07277602	0
1000000000	2.904484379	146714624	0.0	0.0	2.904484379	10522624	16.82597847	6546.285714	6.417844447	2
1000000000	221.7537593	106741760	112102.0341	13.02077178	221.7537593	3747840	3251.887671	26806.01835	75.89968516	0
1000000000	4.506959331	109228032	13127.47052	0.200309304	4.506959331	221184	0.300463955	93271.77143	28.01391179	0
1000000000	120.7141943	188641280	5725.587062	1.996926291	120.7141943	9723904	103.0413966	12261.05263	41.18418109	5
1000000000	3.394587873	146436096	0.0	0.0	3.394587873	12156928	19.6686415	23377.17073	6.476015412	2
1000000000	8.594255685	126210048	188034.3197	12.79145032	8.594255685	30269440	65.75604931	16366.22222	33.20442083	2
1000000000	123.395257	198586368	0.0	3.104913121	123.395257	20942848	96.35246525	12185.6	35.91606163	5
1000000000	337.2131845	165044224	37740.63521	5.20792563	337.2131845	11190272	1748.16042	57173.33333	86.07168072	4
1000000000	5.899829495	108556288	15769.14427	1.199965321	5.899829495	11513856	7.999768807	15104.0	17.58113329	0
1000000000	3.004656737	146276352	0.0	0.0	3.004656737	10326016	21.13275238	18944.0	5.869698559	2
1000000000	2.797634237	146108416	0.0	0.0	2.797634237	22798336	16.48605889	15360.0	6.56327764	2
1000000000	2.699943085	146112512	0.0	0.0	2.699943085	16158720	18.59960792	0.0	5.548090596	2
1000000000	6.799937781	103493632	134347.5707	2.099980785	6.799937781	970752	4.499958825	99236.75248	30.00111088	0
1000000000	4.600117855	108535808	0.0	0.0	4.600117855	13893632	3.600092234	6826.666667	18.3572678	0
1000000000	3.505549004	145448960	0.0	0.0	3.505549004	10944512	19.03012316	20480.0	6.335921182	2
1000000000	17.37078269	150061056	7769.332139	0.399328338	17.37078269	36532224	10.48236887	9576.56338	52.73085442	5
1000000000	4.999905902	103485440	2495082.643	88.6983307	4.999905902	24014848	3.999924721	28368.74292	30.47056055	0
1000000000	2.899937477	146776064	101834.6044	4.19990945	2.899937477	2174976	41.19911175	11847.52941	6.564169698	2
1000000000	4.899909891	106893312	5324.702079	0.399992644	4.899909891	41103360	3.499935636	18944.0	16.9544994	0
1000000000	3.499923422	146010112	1509803.765	69.09848813	3.499923422	10326016	40.79910732	20284.60543	6.72082826	2
1000000000	2.795212388	125366272	298036.7257	13.27725884	2.795212388	7540736	35.23964189	22771.29078	18.89021611	2
1000000000	4.800141124	103473152	84380.08077	3.000088203	4.800141124	221184	5.000147004	349463.2727	36.79498643	0
1000000000	5.500244816	103854080	69225.48123	1.200053414	5.500244816	18960384	0.0	45568.0	27.57555321	0
1000000000	4.892485534	166690816	0.0	0.0	4.892485534	31432704	3.694325811	15701.33333	14.81858908	0
1000000000	697.8264641	182710272	52450.51016	1.897081531	697.8264641	55484416	4.892473421	432093.8667	8.96831107	0
1000000000	2.999949901	133709824	652277.107	87.5985371	2.999949901	45846528	85.29857551	7576.455866	42.03195141	2
1000000000	4.493161767	199684096	0.0	0.0	4.493161767	9654272	0.499240196	15018.66667	11.0729155	0
1000000000	3.392789982	146161664	0.0	0.0	3.392789982	9936896	22.75165047	22937.6	18.51314802	2
1000000000	6.598513685	164364288	0.0	0.0	6.598513685	12099584	7.098401085	6926.569106	88.83087864	4
1000000000	2.699841654	150138880	0.0	0.0	2.699841654	14172160	16.79901474	22118.4	9.295479964	2
1000000000	3.295286718	145661952	0.0	0.0	3.295286718	16850944	21.76886378	9830.4	7.266106289	2
1000000000	6.489918172	164937728	1908893.81	105.1366744	6.489918172	33857536	156.2572606	17641.93896	63.10398708	4
1000000000	5.000184157	106438656	0.0	0.0	5.000184157	18780160	7.100261503	16384.0	22.49779041	0
1000000000	133.187483	192856064	7372.107169	3.399680498	133.187483	3358720	110.5896068	11029.08235	27.89229718	5
1000000000	139.822725	198238208	2051.267484	2.003190903	139.822725	11030528	118.2884228	12497.17073	28.71530699	5
1000000000	71.19860024	217595904	1638.36779	1.299974443	71.19860024	10936320	186.3963354	13108.2449	16.48655637	3
1000000000	4.500202239	105832448	0.0	0.0	4.500202239	5070848	7.000314594	9216.0	24.4498567	0
1000000000	2.904462736	145805312	1230.690969	0.200307775	2.904462736	12668928	20.13093138	35617.3913	4.698155466	2
1000000000	152.0943497	197955584	0.0	1.699936847	152.0943497	688128	109.6959248	11104.0	35.0018362	5
1000000000	0.0	152457216	0.0	0.0	0.0	17248256	84.20396685	12441.6	0.463731381	6
1000000000	3.794094303	105541632	524495.5964	21.96580912	3.794094303	4669440	1.098290456	44925.90926	36.73871226	0
1000000000	4.702922875	289685504	12045425.45	354.1200863	4.702922875	28672	127.2791042	55304.75117	42.42522528	0
1000000000	139.5719785	201154560	0.0	1.597390312	139.5719785	12935168	110.8189529	10496.0	28.62575403	5
1000000000	129.0978044	191164416	0.0	1.497654344	129.0978044	33763328	99.94346654	10828.19048	33.07364234	5
1000000000	4.599926447	105877504	0.0	0.0	4.599926447	7057408	3.399945635	19046.4	25.93873016	0
1000000000	4.606791101	105160704	10824481.71	625.7224087	4.606791101	81805312	3.40501951	25436.83902	56.10614659	0
1000000000	134.5984279	197271552	524537.8734	31.09963676	134.5984279	19263488	106.6987538	15780.13129	36.87664373	5
1000000000	4.099933294	105398272	22726183.84	1206.680367	4.099933294	28647424	3.999934921	21864.48363	15.86075404	0
1000000000	3.799954021	105828352	25043050.58	1371.8834	3.799954021	10018816	4.099950391	22822.28911	52.8904686	0
1000000000	4.999897702	108535808	0.0	0.0	4.999897702	13848576	7.499846553	12014.93333	17.11102449	0
1000000000	4.8997069	106696704	0.0	0.099994018	4.8997069	11923456	3.899766716	9386.666667	21.41117988	0
1000000000	2.899713392	134610944	4577032.406	120.5880811	2.899713392	20992000	118.5882787	38009.86446	41.8806184	2
1000000000	5.50000253	106729472	0.0	0.0	5.50000253	7938048	4.00000184	10922.66667	23.12496079	0
1000000000	4.100036244	103370752	705183.8338	27.30024133	4.100036244	14475264	7.100062765	31366.14847	28.04618496	0
1000000000	0.0	179093504	0.0	0.0	0.0	12279808	5.900019411	35108.57143	0.153995477	1
1000000000	22.80069702	120819712	323747.497	15.20046468	22.80069702	14340096	58.70179451	13516.8	31.40674936	5
1000000000	141.8972515	224530432	6553.473059	2.499951576	141.8972515	41439232	244.8952564	18439.11111	42.03092711	3
1000000000	5.9999466	106729472	5734.348964	0.09999911	5.9999466	7983104	3.49996885	20992.0	24.14130849	0
1000000000	54.98780673	187637760	82051.02235	3.505597879	54.98780673	33669120	86.63834758	27627.52	20.57770767	3
1000000000	4.499865454	108535808	0.0	0.0	4.499865454	13795328	3.899883393	17749.33333	16.95554076	0
1000000000	7.099806814	162045952	0.0	0.0	7.099806814	18984960	1.09997007	8794.352941	51.17316403	4
1000000000	156.3385022	193241088	2461.35492	2.303514126	156.3385022	1806336	107.8645528	11728.31373	42.5666534	5
1000000000	23.36408613	144494592	1226.914061	0.49923261	23.36408613	7315456	16.17513655	21845.33333	31.35559295	5
1000000000	3.09995874	146862080	409.5945483	0.099998669	3.09995874	17219584	22.29970319	19797.33333	7.579454932	2
1000000000	4.406779787	254050304	0.0	0.0	4.406779787	11513856	3.605547098	6553.6	7.200663631	0
1000000000	11.90033785	148488192	1638.446515	0.0	11.90033785	9957376	7.800221448	16768.0	63.90508269	4
1000000000	2.995409714	123785216	0.0	0.0	2.995409714	14561280	21.66679693	7443.692308	15.12995132	2
1000000000	3.096080919	146690048	0.0	0.0	3.096080919	565248	18.97597983	18204.44444	10.81598826	2
1000000000	4.907644147	196456448	0.0	0.0	4.907644147	12271616	3.705772111	14043.42857	10.09443879	0
1000000000	0.0	286412800	457742.29	60.4966231	0.0	42741760	62.2995026	12022.32558	0.237648412	0
1000000000	6.390159793	166539264	1635.880907	0.099846247	6.390159793	5107712	8.586777222	14592.0	15.9106744	0
1000000000	131.9033369	190291968	3281.859183	1.702624698	131.9033369	13148160	101.9571731	14819.15493	27.23027726	5
1000000000	4.599999448	106176512	903987.0915	24.29999708	4.599999448	14090240	3.49999958	41546.19955	56.71871061	0
1000000000	6.399886914	103395328	2685597.345	115.1979645	6.399886914	108466176	3.999929321	50764.02324	56.32879142	0
1000000000	133.7982486	191459328	0.0	1.599979056	133.7982486	9826304	107.6985902	13992.87958	28.20566508	5
1000000000	2.798726132	140779520	8418209.968	171.9217481	2.798726132	25493504	220.0998194	49681.47852	42.99415409	2
1000000000	4.599945675	105291776	25267925.59	1883.277758	4.599945675	32919552	0.499994095	15710.76563	29.141194	0
1000000000	24.07812911	149839872	27418.29514	0.999092494	24.07812911	35196928	19.38239439	12167.11111	62.32539125	5
1000000000	96.00425016	174772224	12684.94867	1.59840583	96.00425016	1720320	79.32088931	12466.25185	43.18157865	5
1000000000	4.399920317	108904448	0.0	0.0	4.399920317	33030144	7.099871421	15798.85714	17.11110406	0
1000000000	2.902044694	123637760	0.0	0.0	2.902044694	3600384	21.61522944	19660.8	13.29749282	2
1000000000	2.894953286	146673664	0.0	0.399303901	2.894953286	9465856	29.44866274	7286.153846	8.518069619	2
1000000000	2.996453398	146685952	0.0	0.0	2.996453398	10379264	19.97635599	17749.33333	6.750870648	2
1000000000	6.290496821	109105152	281379.714	7.089290068	6.290496821	12488704	6.590044288	41769.67442	23.47483158	0
1000000000	4.100061214	105611264	14924408.42	1056.715777	4.100061214	28151808	3.400050763	20247.52159	48.98350415	0
1000000000	22.83492876	216199168	0.0	0.200306393	22.83492876	25845760	119.9835292	11430.05405	13.77223049	3
1000000000	3.098452973	146714624	0.0	0.0	3.098452973	10121216	20.98952014	10163.2	10.24256434	2
1000000000	5.600259292	107421696	0.0	0.0	5.600259292	49225728	7.000324115	7509.333333	16.01185897	0
1000000000	4.099838466	108814336	409.5838624	0.09999606	4.099838466	10973184	0.09999606	19309.71429	21.72188817	0
1000000000	131.6786042	194510848	15983.94145	2.301373782	131.6786042	45039616	100.9602672	11719.73626	31.76155273	5
1000000000	4.600097062	105394176	7896435.415	518.1109321	4.600097062	3534848	3.500073852	17463.19459	43.59262185	0
1000000000	39.87468835	143265792	1637.360636	0.099936562	39.87468835	15425536	112.0288863	27983.44828	90.07565026	4
1000000000	643.6869038	186458112	3686.324999	0.199995931	643.6869038	17571840	9.799800617	554740.8696	8.982465452	0
1000000000	2.800748556	147857408	0.0	0.0	2.800748556	21938176	21.1056409	22118.4	7.397217657	2
1000000000	5.300325387	106778624	0.0	0.0	5.300325387	33722368	3.900239436	20480.0	14.76016368	0
1000000000	4.70749103	109404160	0.0	0.0	4.70749103	14561280	7.511953772	16384.0	24.56750047	0
1000000000	5.299975938	104062976	0.0	0.0	5.299975938	32866304	0.0	6826.666667	24.5320409	0
1000000000	4.393031729	196661248	0.0	0.0	4.393031729	5677056	0.09984163	18022.4	10.61034679	0
1000000000	2.695831247	147111936	0.0	0.0	2.695831247	10260480	20.56819396	22118.4	5.458522149	2
1000000000	2.996483447	147197952	0.0	0.0	2.996483447	13443072	24.17163314	13653.33333	5.983672107	2
1000000000	4.596931181	125902848	3274.613933	0.099933287	4.596931181	13787136	24.58358849	17749.33333	13.5729201	2
1000000000	7.799859759	99516416	3276.741084	0.199996404	7.799859759	9048064	9.599827395	14563.55556	25.08077339	0
1000000000	224.0918883	153690112	408.8554007	0.099818213	224.0918883	19021824	3532.666379	16236.84672	71.84131054	4
1000000000	133.889896	187101184	3271.666004	1.797179812	133.889896	11489280	105.135019	10921.53642	32.13811889	5
1000000000	3.49567728	145870848	0.0	0.0	3.49567728	9768960	23.77060551	22118.4	7.490258603	2
1000000000	4.099853963	104120320	35531175.98	2227.12067	4.099853963	393216	6.999750669	17888.38931	25.08112176	0
1000000000	3.705716698	146636800	1640.931416	0.100154505	3.705716698	10178560	23.03553623	30592.0	5.792128776	2
1000000000	3.699922487	99532800	0.0	0.0	3.699922487	12763136	4.099914107	6809.6	20.15802409	0
1000000000	3.099875819	146440192	0.0	0.0	3.099875819	12529664	22.1991107	24120.88889	4.143555332	2
1000000000	4.100186805	105156608	373162.6013	22.70103426	4.100186805	180224	3.400154911	29156.47312	44.60662804	0
1000000000	4.493103221	103473152	31627714.81	2192.334832	4.493103221	2785280	0.099846738	18658.85652	46.02039594	0
1000000000	4.500164436	103464960	7373.069412	0.300010962	4.500164436	24563712	3.900142511	18432.0	28.98227003	0
1000000000	123.3300636	190734336	2051.827541	1.602990266	123.3300636	12869632	99.18502272	13283.90244	35.05829973	5
1000000000	2.89554159	146743296	0.0	0.0	2.89554159	18337792	17.17355702	7232.0	5.067478704	2
1000000000	4.711022096	117170176	5747.847895	0.100234513	4.711022096	11292672	4.10961502	23990.85714	22.61296945	0
1000000000	17.89949667	178511872	0.0	0.0	17.89949667	4825088	5.499845344	29918.6087	5.158676989	1
1000000000	4.306675735	108597248	2871.651318	0.500776248	4.306675735	16281600	3.805899487	7281.777778	24.96187293	0
1000000000	5.399855014	103636992	0.0	0.0	5.399855014	20713472	3.499906028	27033.6	25.31459642	0
1000000000	129.3823908	191119360	4085.969721	1.795592162	129.3823908	12460032	106.0396927	12099.51648	31.72219496	5
1000000000	4.000137405	138600448	4883828.56	504.4173267	4.000137405	446464	4.200144275	10274.54654	42.41965988	0
1000000000	4.499937271	109862912	0.0	0.0	4.499937271	17018880	3.599949817	0.0	24.22007994	0
1000000000	0.0	183402496	9006331.255	105.5385511	0.0	4575232	105.8380929	97158.9468	15.98843776	0
1000000000	4.099990447	106418176	15308.76433	0.599998602	4.099990447	1945600	0.099999767	22314.66667	27.50015152	0
1000000000	19.19982835	118513664	409.5963382	0.199998212	19.19982835	56037376	18.69983282	6949.925926	28.7515696	5
1000000000	4.59995607	105381888	27293025.75	1479.085875	4.59995607	118784	0.499995225	20001.70513	33.75059889	0
1000000000	5.09982783	107446272	126152.5411	3.199891972	5.09982783	34889728	6.199790695	19200.0	17.42460081	0
1000000000	125.0037354	189865984	4498.536982	1.797178304	125.0037354	19365888	99.84323913	11253.37759	29.56327466	5
1000000000	5.399928127	105349120	43826.61667	0.899988021	5.399928127	14422016	3.899948092	85908.21053	35.62565533	0
1000000000	5.407863412	105426944	20879409.72	1111.916805	5.407863412	29679616	0.400582475	21171.39378	23.24512921	0
1000000000	4.200063253	207503360	0.0	0.0	4.200063253	19095552	3.500052711	14043.42857	8.357927972	0
1000000000	2.70010282	145838080	0.0	0.0	2.70010282	9687040	19.50074259	16969.14286	8.045030383	2
1000000000	5.49997998	106496000	19660.72843	0.599997816	5.49997998	204800	0.0	29081.6	21.5621235	0
1000000000	123.6976275	179355648	0.0	1.499971231	123.6976275	2195456	104.8979881	12657.5894	34.3762357	5
1000000000	2.79563484	147193856	0.0	0.0	2.79563484	13778944	22.16539052	16969.14286	7.566227898	2
1000000000	703.6968034	181944320	6963.168369	0.299998637	703.6968034	35332096	6.199971836	590728.9302	8.984802771	0
1000000000	2.501615393	146108416	0.0	0.100064616	2.501615393	22618112	23.71531393	9216.0	8.142804217	2
1000000000	91.34525265	221413376	18871.60869	1.903026097	91.34525265	35913728	90.74429704	13911.63964	32.39331124	3
1000000000	200.0100045	193769472	22119.50642	2.900145065	200.0100045	61980672	2018.500965	65884.71351	100.0	6
1000000000	118.9996275	190894080	819.1974359	1.699994679	118.9996275	31936512	94.69970359	12990.32461	33.36009604	5
1000000000	5.200065417	107646976	409.6051528	0.100001258	5.200065417	20131840	0.100001258	5856.0	15.23300686	0
1000000000	5.199944309	108056576	0.0	0.0	5.199944309	21094400	3.599961444	9216.0	19.06349795	0
1000000000	4.299923203	105484288	31157305.93	1892.666197	4.299923203	17256448	4.099926775	19124.07436	20.47009008	0
1000000000	3.394723615	149434368	0.0	0.0	3.394723615	20828160	21.46663462	10240.0	10.60544946	2
1000000000	3.996788101	160624640	0.0	0.0	3.996788101	23928832	4.995985126	7887.567568	25.3625929	4
1000000000	126.7994535	189116416	0.0	1.499993535	126.7994535	13275136	102.1995595	11965.21739	33.20347301	5
1000000000	3.000111754	123686912	0.0	0.0	3.000111754	5541888	22.60084188	14108.44444	15.15557549	2
1000000000	9.685354001	111521792	1482.558105	0.09984901	9.685354001	48467968	3.295017341	12401.77778	21.91691135	0
1000000000	126.3590131	194240512	6541.125028	1.596954353	126.3590131	13131776	103.0035557	11201.23871	36.89491443	5
1000000000	129.097227	192532480	1228.773606	1.599965633	129.097227	12738560	105.9977232	11097.94595	33.82963236	5
1000000000	3.096146567	124149760	0.0	0.0	3.096146567	18448384	22.47203153	13653.33333	24.85938696	2
1000000000	128.2005661	190660608	55567.95626	4.892389204	128.2005661	1970176	103.3392413	11776.0	35.72524933	5
1000000000	10.18476471	111738880	0.0	0.0	10.18476471	385024	0.199701269	95316.09662	34.39798083	0
1000000000	0.19998391	181317632	5587313.673	129.6895658	0.19998391	147456	81.09347563	56368.46091	14.9221498	0
1000000000	4.800263726	105467904	29492.82034	1.600087909	4.800263726	5726208	3.800208783	54708.5259	30.54343551	0
1000000000	4.499903432	109109248	0.0	0.0	4.499903432	30814208	8.499817594	13107.2	17.11097061	0
1000000000	4.799770859	105590784	27998919.33	1668.120364	4.799770859	61882368	4.199799502	18760.75063	29.61286972	0
1000000000	4.699980871	117989376	14591.94061	0.699997151	4.699980871	4419584	7.99996744	10137.6	23.98462357	0
1000000000	4.490487307	105603072	103460.8275	5.687950589	4.490487307	15122432	3.392812632	67367.90875	27.68883195	0
1000000000	3.499936231	146554880	0.0	0.0	3.499936231	11038720	25.89952811	14169.94595	5.704394219	2
1000000000	398.3061507	163291136	0.0	1.297739338	398.3061507	12136448	3247.742433	57101.01695	66.78947182	4
1000000000	4.199832217	105623552	9830.007291	0.19999201	4.199832217	20205568	3.999840206	19894.85714	26.8784623	0
1000000000	5.100021369	107180032	0.0	0.0	5.100021369	6492160	3.600015084	9557.333333	16.56223801	0
1000000000	5.600029456	103632896	31539.3659	1.50000789	5.600029456	8593408	0.100000526	92581.64706	27.26478418	0
1000000000	5.29999841	106807296	0.0	0.0	5.29999841	3080192	0.0	0.0	22.4999008	0
1000000000	123.7944749	196481024	2461.466841	1.602517475	123.7944749	13082624	99.75671281	11938.59459	32.23785606	5
1000000000	3.800131257	105299968	9533769.296	723.5249906	3.800131257	307200	3.40011744	16978.18237	55.38941695	0
1000000000	122.1982618	192569344	0.0	1.502437645	122.1982618	11812864	97.85877194	11067.07692	38.96511701	5
1000000000	2.700325227	147107840	0.0	0.0	2.700325227	13225984	17.60212	9246.117647	8.426210783	2
1000000000	4.900117064	108642304	0.0	0.0	4.900117064	7069696	3.800090784	10922.66667	22.88855379	0
1000000000	62.4999125	201306112	0.0	1.09999846	62.4999125	2211840	174.299756	10723.01887	21.33019638	3
1000000000	128.5998998	194420736	9815.127759	1.897048212	128.5998998	2191360	104.8368749	11108.41989	28.62514187	5
1000000000	2.395732984	147193856	0.0	0.0	2.395732984	13660160	18.06781959	16969.14286	7.334734913	2
1000000000	124.8067056	192143360	5316.565968	1.797216561	124.8067056	13733888	101.4428903	10874.43478	30.81105077	5
1000000000	4.006211983	203988992	447157.3567	9.41459816	4.006211983	14237696	0.300465899	55246.04878	28.63918879	0
1000000000	4.599822217	103702528	24575.05017	0.799969081	4.599822217	446464	0.099996135	160173.1048	41.40830364	0
1000000000	2.60003497	125960192	3276.844074	0.20000269	2.60003497	25522176	25.70034567	7590.956522	25.077647	2
1000000000	4.406717909	109268992	0.0	0.0	4.406717909	11767808	7.411298302	9557.333333	24.25926285	0
1000000000	4.500313717	202076160	0.0	0.0	4.500313717	19087360	3.800264916	7372.8	8.743797316	0
1000000000	6.510147041	164691968	0.0	0.0	6.510147041	45400064	4.306712658	8424.727273	52.58304533	4
1000000000	3.605576818	147324928	0.0	0.0	3.605576818	10440704	27.54260069	11264.0	10.87784125	2
1000000000	2.995396525	146698240	0.0	0.0	2.995396525	19865600	21.76654808	18139.42857	6.471992587	2
1000000000	4.999833456	109891584	19660.14512	0.299990007	4.999833456	22818816	0.0	65536.0	26.87700357	0
1000000000	4.19999349	105197568	19880058.79	2000.696899	4.19999349	18796544	0.099999845	13841.30014	43.04609929	0
1000000000	4.495583269	103628800	35600.2242	1.598429607	4.495583269	30580736	3.996074017	22341.81818	15.23893865	0
1000000000	4.199951155	105533440	23838852.35	1453.483096	4.199951155	12402688	0.099998837	19295.23571	46.01657835	0
1000000000	128.4937488	189366272	1638.320296	1.499927029	128.4937488	2297856	101.9950379	10609.37143	31.01647971	5
1000000000	150.0295602	197279744	0.0	1.702605156	150.0295602	31776768	111.5707144	12472.80473	30.12710193	5
1000000000	4.600193576	105586688	143366.0328	4.700197784	4.600193576	9715712	0.500021041	37216.34409	26.09069089	0
1000000000	3.092496614	143159296	1640972.077	132.7778385	3.092496614	12259328	94.07175183	13912.77419	52.22584791	2
1000000000	5.799980744	103985152	6553.578242	0.099999668	5.799980744	6922240	0.399998672	12032.0	23.75003355	0
1000000000	4.00001588	105078784	17615737.13	1386.405504	4.00001588	20422656	0.300001191	15039.95207	65.15602038	0
1000000000	5.191709411	107331584	0.0	0.0	5.191709411	21184512	0.399362262	6826.666667	17.00602674	0
1000000000	3.194128521	146776064	0.0	0.0	3.194128521	9945088	21.95963358	15232.0	10.55501058	2
1000000000	130.4235163	193769472	9429.730332	1.801706288	130.4235163	12812288	101.3960261	14867.10448	38.14757658	5
1000000000	106.2033412	190160896	13926.83814	2.000062922	106.2033412	26476544	85.20268048	12222.06061	21.01305634	5
1000000000	129.4035008	195313664	0.0	1.597574084	129.4035008	22806528	104.6411025	12153.41714	29.79537923	5
1000000000	4.7000807	105361408	33410826.46	1756.030151	4.7000807	143360	0.500008585	21115.27358	22.73366879	0
1000000000	5.200201404	106582016	22938.48841	0.100003873	5.200201404	4567040	5.100197531	14544.97959	22.88788366	0
1000000000	4.299968954	105418752	15407811.96	960.4930652	4.299968954	8134656	3.399975452	18138.54038	43.20275014	0
1000000000	627.4636438	188084224	29126.33153	0.901384325	627.4636438	43978752	2.60399916	635101.4054	8.608584579	0
1000000000	3.104924877	147251200	0.0	0.0	3.104924877	10461184	24.63908128	8192.0	26.21094651	2
1000000000	3.010232291	124219392	0.0	0.0	3.010232291	20029440	23.88117618	14336.0	13.92009318	2
1000000000	4.692796417	199839744	0.0	0.0	4.692796417	9244672	7.588351653	6826.666667	11.07407333	0
1000000000	6.299665299	186097664	0.0	0.0	6.299665299	41631744	24.29870901	33398.15385	12.03448713	6
1000000000	3.794113509	145743872	0.0	0.0	3.794113509	1179648	23.56344179	37888.0	6.160978829	2
1000000000	135.4866884	190783488	6952.254301	1.99685613	135.4866884	9809920	115.0189131	14304.0	35.56969361	5
1000000000	2.89546122	146980864	0.0	0.0	2.89546122	13012992	21.26666344	18944.0	7.411473225	2
1000000000	4.30676026	203931648	984944.4533	23.43678839	4.30676026	16699392	0.600943292	46814.50467	47.9661304	0
1000000000	17.59917953	178589696	3276.647243	0.099995338	17.59917953	12046336	7.399655028	30029.39535	4.613702676	1
1000000000	2.895531355	145743872	0.0	0.0	2.895531355	557056	25.95993629	9420.8	3.040181641	2
1000000000	78.09918879	212049920	0.0	1.29832411	78.09918879	32505856	187.2582851	10582.77966	25.19484573	3
1000000000	5.820560553	204763136	15715699.75	192.7809797	5.820560553	491520	128.3533956	90876.8179	36.91291741	0
1000000000	4.199867578	105541632	20503110.34	1122.064621	4.199867578	4120576	4.099870731	21386.90477	47.65760986	0
1000000000	2.305231377	125992960	0.0	0.0	2.305231377	27381760	23.55345102	9216.0	15.28675555	2
1000000000	4.006331968	108830720	0.0	0.0	4.006331968	14278656	3.405382172	6537.846154	23.70760591	0
1000000000	3.696013184	215351296	0.0	0.0	3.696013184	36397056	34.66261014	26112.0	10.99745088	3
1000000000	48.2609832	215257088	6575.533877	1.003346844	48.2609832	48025600	158.7294707	12476.17094	20.88523671	3
1000000000	3.004716353	145920000	0.0	0.0	3.004716353	10575872	18.52908418	17749.33333	5.867718712	2
1000000000	4.106450698	199004160	2686639.56	105.6659875	4.106450698	20480	50.57945372	26707.58291	29.65580787	0
1000000000	4.006163603	109772800	176809.6269	3.305084972	4.006163603	4976640	0.0	33904.81356	21.05048697	0
1000000000	4.600049681	108781568	0.0	0.0	4.600049681	6033408	3.5000378	17749.33333	19.29559422	0
1000000000	7.000236188	101163008	0.0	0.0	7.000236188	1597440	0.0	6144.0	79.29663505	0
1000000000	5.499938676	108064768	0.0	0.0	5.499938676	17346560	3.59995986	5461.333333	17.18869414	0
1000000000	7.599883494	99880960	6553.499535	0.099998467	7.599883494	11137024	3.599944813	20480.0	23.6728184	0
1000000000	170.8322086	117125120	985079.8184	209.8710125	170.8322086	19431424	1923.98402	24754.80576	57.41002341	0
1000000000	54.51398783	189874176	8179.095024	0.898582217	54.51398783	26578944	49.82139181	10804.96552	11.85773625	5
1000000000	7.90041256	99880960	0.0	0.0	7.90041256	10870784	3.600188002	5518.222222	23.58997534	0
1000000000	2.995383365	146182144	73154.4507	4.293382824	2.995383365	10215424	20.26876077	16852.61017	9.202856948	2
1000000000	3.203704572	127430656	900625.4292	120.9398476	3.203704572	33091584	88.70257033	9637.553719	58.90525674	2
1000000000	2.891182818	145924096	0.0	0.0	2.891182818	10469376	21.33493527	15360.0	7.388608533	2
1000000000	2.900026245	146403328	13107.31862	0.20000181	2.900026245	7696384	25.10022716	29354.66667	5.234431859	2
1000000000	121.6114621	192249856	9815.183227	1.797213726	121.6114621	15532032	102.4411824	10655.0303	34.78840125	5
1000000000	4.306886111	315826176	8384349.406	661.5577386	4.306886111	44171264	2022.93439	32479.07914	81.68968164	0
1000000000	5.199760135	103923712	819.162212	0.199990774	5.199760135	21344256	0.0	4966.4	25.47238769	0
1000000000	4.299959146	287506432	8126386.791	255.7975697	4.299959146	8089600	648.9938339	42459.4498	74.45337587	0
1000000000	2.902809862	147726336	0.0	0.0	2.902809862	21577728	23.2224789	8192.0	7.801184773	2
1000000000	3.095174901	146202624	0.0	0.0	3.095174901	31621120	25.46030967	6559.135135	8.424326916	2
1000000000	4.799785738	109498368	0.0	0.0	4.799785738	21524480	3.499843767	58112.0	24.22182887	0
1000000000	122.7073176	195129344	0.0	1.497648303	122.7073176	13066240	99.04447442	11717.90071	33.46382615	5
1000000000	4.206216873	105459712	192848.2335	8.813025828	4.206216873	38273024	3.405032706	46750.78481	44.37091968	0
1000000000	129.4081491	189599744	0.0	1.702738804	129.4081491	9924608	106.671578	12891.97605	32.78320584	5
1000000000	5.587155409	149594112	0.0	0.0	5.587155409	11395072	19.05619077	30924.8	11.92016392	6
1000000000	131.7161059	189792256	0.0	1.59776929	131.7161059	12570624	102.6566769	11970.56	32.36218475	5
1000000000	3.700008177	105316352	19345041.15	1463.703235	3.700008177	133976064	0.600001326	18309.49059	66.09371135	0
1000000000	2.795680562	147324928	0.0	0.0	2.795680562	10280960	19.27022673	15360.0	5.146012537	2
1000000000	103.6654054	189087744	0.0	1.903036428	103.6654054	897024	84.3345617	13452.14599	34.35055759	5
1000000000	0.0	178790400	0.0	0.0	0.0	7147520	6.100186605	23023.48387	0.700844098	1
1000000000	19.00128088	162299904	0.0	0.100006741	19.00128088	22097920	5.50037078	8797.090909	69.45097252	4
1000000000	0.0	172572672	7401170.719	727.6005819	0.0	37113856	4.600003679	20974.21327	49.60939919	0
1000000000	63.29693419	209469440	0.0	1.101687146	63.29693419	35385344	176.4702501	16795.15152	17.60811355	3
1000000000	5.400030996	108130304	90112.51725	5.600032144	5.400030996	9502720	0.700004018	13265.87387	18.8279172	0
1000000000	119.0125897	193396736	0.0	1.497641649	119.0125897	12963840	98.24529216	13858.13333	34.24447467	5
1000000000	5.609013741	103800832	18871.92738	0.300482879	5.609013741	9920512	0.0	125426.1622	28.32232473	0
1000000000	4.306624579	129724416	12306.93089	0.20030812	4.306624579	3301376	3.305083979	7015.298246	22.38079475	0
1000000000	4.600153231	109105152	0.0	0.0	4.600153231	34533376	0.0	9216.0	16.01258886	0
1000000000	118.7140463	158097408	2862.715842	2.096715705	118.7140463	35758080	93.05423984	12393.11258	29.48544835	5
1000000000	3.302168402	146857984	0.0	0.0	3.302168402	10260480	22.31465314	16969.14286	7.971447357	2
1000000000	5.708593636	265187328	5852676.136	207.5123862	5.708593636	20480	59.18910244	43391.14222	25.66801488	0
1000000000	5.799695806	106618880	0.0	0.0	5.799695806	11960320	3.59981119	23210.66667	20.00415098	0
1000000000	468.1354695	187691008	36101.5177	1.602517654	468.1354695	28229632	8.813847094	198634.8866	6.728079003	0
1000000000	2.70209918	147324928	0.0	0.0	2.70209918	10383360	15.61212859	20480.0	6.960733679	2
1000000000	128.480123	189988864	2862.301543	1.597266486	128.480123	2727936	102.9238592	13571.8209	32.60217039	5
1000000000	5.200134111	105275392	17613.25425	0.500012895	5.200134111	2400256	0.400010316	129836.1379	26.63871687	0
1000000000	2.499940201	152399872	0.0	0.0	2.499940201	12890112	274.1934413	10609.77778	3.75183064	6
1000000000	2.690978951	123944960	0.0	0.0	2.690978951	9965568	17.14253257	20480.0	13.29258635	2
1000000000	0.299536395	217538560	18129917.19	1104.091153	0.299536395	22806528	22818.98213	25597.74747	21.13736131	0
1000000000	4.699812994	146587648	8601.257756	0.199992042	4.699812994	10956800	22.49910476	33938.28571	8.362906694	2
1000000000	7.924466155	101597184	0.0	0.0	7.924466155	8482816	0.0	7168.0	24.84591843	0
1000000000	1.503407262	201289728	0.0	0.100227151	1.503407262	26308608	112.5550904	7302.736842	6.408970467	3
1000000000	130.7963106	186249216	0.0	1.596293646	130.7963106	1945600	104.5572338	10683.51592	36.70907229	5
1000000000	104.3594069	190316544	0.0	2.603977524	104.3594069	12640256	90.53829544	13168.16054	54.61823836	5
1000000000	4.507160436	146649088	449841.0535	31.44996393	4.507160436	9682944	20.33230152	14877.93231	14.31687083	2
1000000000	4.700015322	104263680	20480.06677	0.400001304	4.700015322	4739072	3.600011736	19712.0	24.68706469	0
1000000000	4.106381111	137555968	11751150.3	828.6877393	4.106381111	3694592	0.100155637	16949.78669	56.80727164	0
1000000000	2.496158387	146976768	0.0	0.0	2.496158387	11739136	22.26573281	15360.0	7.641711787	2
1000000000	4.39997338	201760768	0.0	0.0	4.39997338	21983232	0.099999395	14628.57143	8.281690248	0
1000000000	4.3065864	276328448	2089288.112	323.9955117	4.3065864	13582336	302.2622734	27534.95947	67.52862076	0
1000000000	3.006388726	146120704	0.0	0.0	3.006388726	35221504	24.85281347	15872.0	6.882362347	2
1000000000	2.904590357	145240064	0.0	0.0	2.904590357	12976128	20.83292394	34891.85185	6.570775861	2
1000000000	5.199888774	108482560	0.0	0.0	5.199888774	5959680	3.999914442	8192.0	18.98643355	0
1000000000	123.8549403	196509696	0.0	2.599054438	123.8549403	21061632	107.2609774	14151.04846	41.89550624	5
1000000000	4.199933935	105213952	39562232.09	2627.958662	4.199933935	7200768	3.399946519	19120.17164	26.95349242	0
1000000000	4.700092075	105103360	18758101.87	2332.545695	4.700092075	27705344	0.500009795	12435.21328	42.81142485	0
1000000000	4.092223874	142909440	817.6462922	0.099810338	4.092223874	15249408	0.698672369	15798.85714	25.90198678	4
1000000000	4.406834162	139182080	8499273.558	161.1499129	4.406834162	4911104	4.306678841	69406.3073	33.88238792	0
1000000000	9.514846491	110878720	58202.81677	1.902969298	9.514846491	2203648	0.200312558	139163.2126	18.23155129	0
1000000000	5.29190492	106762240	0.0	0.0	5.29190492	9580544	3.594501455	8647.111111	20.35603355	0
1000000000	119.0846391	198979584	22506.19757	2.297774077	119.0846391	9854976	95.40757582	13157.78313	41.37960426	5
1000000000	398.1125878	146370560	111582.8959	1.101695211	398.1125878	30339072	3263.020908	89455.58974	77.93468932	4
1000000000	4.700101569	105996288	0.0	0.0	4.700101569	4231168	0.100002161	17749.33333	27.18618134	0
1000000000	134.6998222	193855488	2457.596756	1.799997624	134.6998222	44589056	108.1998572	12660.90173	28.04692321	5
1000000000	4.700038493	108609536	1638.413419	0.100000819	4.700038493	20434944	0.500004095	22937.6	21.24914634	0
1000000000	5.099937475	108081152	0.0	0.0	5.099937475	3682304	0.49999387	8192.0	20.5483242	0
1000000000	7.800156003	101679104	19661.19322	0.300006	7.800156003	479232	3.500070001	33678.22222	22.73271762	0
1000000000	4.900028273	103219200	78643.65377	2.800016156	4.900028273	24817664	0.0	25072.48485	27.73399488	0
1000000000	3.106116534	146771968	0.0	0.0	3.106116534	16175104	21.74281574	22937.6	6.896293384	2
1000000000	2.796526267	146194432	0.0	0.0	2.796526267	10715136	16.97890948	9830.4	5.37957005	2
1000000000	4.699809094	105705472	0.0	0.0	4.699809094	34430976	3.79984565	8192.0	26.87807405	0
1000000000	3.305046475	146763776	0.0	0.0	3.305046475	10416128	23.63608995	15872.0	6.184308359	2
1000000000	4.707502394	201555968	0.0	0.0	4.707502394	22241280	3.505586889	13312.0	8.995298682	0
1000000000	2.995448914	361771008	411841.4755	29.85464084	2.995448914	8859648	117.2219008	18528.43676	8.344148526	0
1000000000	4.0000152	104927232	2504150.316	147.5005605	4.0000152	239013888	3.80001444	21658.22061	46.56244549	0
1000000000	23.83719222	138870784	0.0	0.10015627	23.83719222	13950976	19.53047262	12544.0	35.68039622	5
1000000000	104.5635049	193536000	465931.7729	35.45544132	104.5635049	31756288	165.4587262	14867.83099	61.42418632	5
1000000000	3.996932275	106213376	442693.8236	90.53051602	3.996932275	27201536	19.08535161	98155.71585	64.6346174	0
1000000000	3.484657124	146055168	3262.435561	0.099561632	3.484657124	9510912	21.00750438	17749.33333	6.975425852	2
1000000000	120.1911659	193990656	1228.70969	1.599882409	120.1911659	19722240	100.2926285	13390.76923	32.89102094	5
1000000000	3.999950601	108560384	13516.63307	0.299996295	3.999950601	5013504	0.099998765	29696.0	20.23504104	0
1000000000	0.0	417251328	13436250.53	235.0325915	0.0	12234752	198.8890918	62677.65949	28.23711945	0
1000000000	4.499987445	105152512	18062900.0	1634.095441	4.499987445	19890176	7.199979912	17010.13569	47.57794991	0
1000000000	8.399980932	101515264	0.0	0.0	8.399980932	835584	0.0	6371.555556	20.9381491	0
1000000000	105.4004564	189362176	409.6017736	1.700007361	105.4004564	15454208	91.8003975	11144.53333	33.75045845	5
1000000000	156.9918788	196427776	279179.1581	10.39946204	156.9918788	2379776	112.9941548	51143.11111	36.09607163	5
1000000000	8.510010751	101597184	0.0	0.0	8.510010751	7487488	0.400471094	5734.4	21.95127681	0
1000000000	3.403174345	125059072	0.0	0.0	3.403174345	8863744	23.02147351	15872.0	13.04354876	2
1000000000	10.69885929	111550464	0.0	0.0	10.69885929	60162048	3.199658852	22414.22222	21.10060162	0
1000000000	4.700126574	105824256	2867.277216	0.200005386	4.700126574	1351680	7.000188515	8704.0	24.4508895	0
1000000000	5.800123601	104103936	13107.47932	0.200004262	5.800123601	17784832	7.500159828	33353.14286	25.31082099	0
1000000000	4.707388859	109416448	0.0	0.0	4.707388859	17907712	3.906131181	16384.0	25.11725764	0
1000000000	5.192261298	103485440	28129339.19	1366.063977	5.192261298	7540736	3.694493616	22413.48877	96.80258338	0
1000000000	3.99965441	200507392	6835121.411	135.9882499	3.99965441	80117760	0.799930882	57411.61805	80.0786069	0
1000000000	3.305145616	146673664	6358.699541	0.600935567	3.305145616	11030528	27.14225642	10129.72308	10.25086675	2
1000000000	5.899853861	103964672	0.0	0.0	5.899853861	10399744	0.0	96109.71429	23.75215705	0
1000000000	7.699974051	100089856	0.0	0.0	7.699974051	5427200	3.599987868	6826.666667	20.625127	0
1000000000	5.099933191	106045440	0.0	0.0	5.099933191	12857344	0.09999869	17920.0	24.06382888	0
1000000000	134.3999032	186441728	6553.595281	1.899998632	134.3999032	18845696	107.3999227	14413.15068	30.38918266	5
1000000000	4.800151733	105480192	27890955.23	2385.175395	4.800151733	216883200	7.400233921	14052.03257	38.3578247	0
1000000000	4.399861228	105508864	29609869.3	2237.129441	4.399861228	282624	3.399892767	17718.49342	37.57981971	0
1000000000	3.800083906	105312256	321952.7087	9.20020314	3.800083906	495616	0.100002208	60024.88889	60.93667303	0
1000000000	5.191916446	141254656	419289.5871	25.85973768	5.191916446	1314816	0.0	16000.0	35.10089539	0
1000000000	4.900104715	107429888	0.0	0.0	4.900104715	1523712	3.700079071	16969.14286	15.8577906	0
1000000000	5.600226529	106725376	30311.62611	1.300052587	5.600226529	2179072	0.20000809	50176.0	27.10661744	0
1000000000	112.075911	174350336	12307.3172	1.802829667	112.075911	1740800	87.03661005	12996.66225	28.8748622	5
1000000000	4.093724321	287621120	0.0	0.0	4.093724321	516096	0.399387739	0.0	7.485640199	0
1000000000	4.799813191	105582592	20582418.13	1145.755407	4.799813191	93802496	3.699856002	24990.15147	47.81464064	0
1000000000	3.200044993	146960384	0.0	0.0	3.200044993	10743808	20.20028402	22118.4	7.655045822	2
1000000000	587.0640763	183930880	11485.70535	0.400589612	587.0640763	51539968	9.814445493	745953.8824	8.849788066	0
1000000000	3.801963676	145444864	471437.0925	20.21043849	3.801963676	1159168	24.21250552	23356.59903	10.1098604	2
1000000000	0.100159943	160727040	0.0	0.0	0.100159943	39411712	4.006397725	16384.0	0.622502398	0
1000000000	10.08828951	143433728	818.2501752	0.199768109	10.08828951	42848256	8.989564913	8075.636364	28.59913117	5
1000000000	3.295007832	145874944	19631.05757	0.599092333	3.295007832	847872	44.93192499	9601.376344	8.185858656	2
1000000000	4.293584183	201412608	4498.877417	0.19970159	4.293584183	16502784	3.894181003	11434.66667	10.13445593	0
1000000000	2.599952005	145661952	0.0	0.0	2.599952005	9826304	21.19960866	33587.2	11.09471907	2
1000000000	6.900074452	162283520	0.0	0.0	6.900074452	43180032	3.900042081	8908.8	51.25037147	4
1000000000	4.29997015	205893632	716539.0259	71.39950436	4.29997015	13537280	106.0992635	13434.3126	20.39088691	0
1000000000	4.899861971	108761088	44235.55388	0.099997183	4.899861971	8970240	7.699783097	10755.48299	20.55089592	0
1000000000	3.209165923	146825216	0.0	0.0	3.209165923	10350592	22.46416146	31402.66667	7.825330823	2
1000000000	4.41365594	109047808	0.0	0.0	4.41365594	29007872	5.015518113	13733.64706	19.90824347	0
1000000000	3.095251296	146161664	0.0	0.0	3.095251296	10551296	20.76813773	15018.66667	6.78372224	2
1000000000	3.094172312	145924096	0.0	0.0	3.094172312	10514432	18.36540985	22118.4	7.355655045	2
1000000000	133.025909	194285568	6545.034513	1.797647419	133.025909	14462976	111.0546628	12231.46012	34.86770229	5
1000000000	4.607201424	196493312	0.0	0.0	4.607201424	12988416	0.100156553	14043.42857	11.34567708	0
1000000000	3.104752631	146227200	0.0	0.0	3.104752631	10301440	19.32958896	26624.0	34.74374021	2
1000000000	30.47748382	141877248	0.0	0.100254881	30.47748382	25784320	22.05607382	9526.557377	44.78158987	5
1000000000	4.9999645	105345024	27443.00515	0.9999929	4.9999645	7454720	3.89997231	21617.77778	25.46944835	0
1000000000	142.9478529	190623744	0.0	1.597182713	142.9478529	12546048	110.7047268	12939.63636	32.50667159	5
1000000000	109.1981218	181989376	7372.67319	1.59997248	109.1981218	12771328	82.49858102	11167.24409	28.04801976	5
1000000000	78.90054678	201764864	62669.2343	2.900020097	78.90054678	34201600	102.600711	23771.42857	26.32962935	3
1000000000	3.405337185	134221824	663260.3279	97.25242372	3.405337185	36433920	73.31490645	7427.070883	43.3486866	2
1000000000	2.600028522	147296256	0.0	0.0	2.600028522	11702272	21.00023037	19309.71429	8.512909663	2
1000000000	3.299954032	146821120	0.0	0.0	3.299954032	10555392	17.79975205	10059.29412	4.455473484	2
1000000000	2.900795978	145707008	0.0	0.0	2.900795978	376832	20.50562674	19309.71429	8.095285847	2
1000000000	0.100002668	177807360	0.0	0.0	0.100002668	16887808	6.300168088	28456.42105	3.435001863	1
1000000000	4.306647801	225353728	153375.9533	83.22847263	4.306647801	12619776	104.0606294	9243.386653	20.7364904	0
1000000000	2.90402969	145403904	0.0	0.0	2.90402969	10645504	20.32820783	13653.33333	42.57701662	2
1000000000	3.994160976	105390080	106442.7923	4.892847196	3.994160976	14114816	0.299562073	27171.72093	29.24438104	0
1000000000	151.5689864	197017600	0.0	1.70302232	151.5689864	14110720	106.5891617	12206.96403	31.22127519	5
1000000000	4.40025121	105562112	31094101.56	1944.711024	4.40025121	155648	4.100234082	18500.88301	22.49641081	0
1000000000	4.507096243	129679360	0.0	0.0	4.507096243	18665472	4.106465466	18432.0	19.79569679	0
1000000000	4.409235629	137564160	3567100.484	131.7760194	4.409235629	421888	3.607556424	27585.83589	35.28732999	0
1000000000	4.599931921	103391232	15369090.94	1325.180387	4.599931921	385343488	3.799943761	21422.26374	61.6411183	0
1000000000	3.400060657	145657856	0.0	0.0	3.400060657	536576	18.30032648	22118.4	5.701603024	2
1000000000	5.796826	200982528	10367392.23	241.1679507	5.796826	40960	3.298194104	72427.35347	82.35302349	0
1000000000	208.4233062	167682048	3281.890869	4.506991245	208.4233062	23977984	184.786641	14975.62899	93.66213598	4
1000000000	4.00000072	105377792	27802833.8	2285.400411	4.00000072	8425472	7.00000126	15731.50515	29.68749648	0
1000000000	4.69998543	105500672	18644575.8	1764.194531	4.69998543	1515520	3.59998884	15308.64459	32.18788314	0
1000000000	3.199950721	146595840	0.0	0.0	3.199950721	9895936	18.39971664	8874.666667	3.127032395	2
1000000000	5.199957256	106946560	0.0	0.0	5.199957256	41869312	7.399939173	8192.0	15.70378167	0
1000000000	15.92503543	143728640	4922.939254	0.100157456	15.92503543	5517312	1.402204377	49766.4	31.06489323	4
1000000000	6.109496051	162791424	0.0	0.100155673	6.109496051	18104320	4.206538264	100216.4706	55.16413558	4
1000000000	5.100001377	103718912	13926.40376	0.400000108	5.100001377	1589248	3.900001053	86528.0	25.46903247	0
1000000000	5.100012291	105459712	3686.408884	0.100000241	5.100012291	23801856	0.100000241	23210.66667	29.68733969	0
1000000000	3.195111767	145944576	0.0	0.0	3.195111767	12394496	22.46562961	24576.0	4.832927658	2
1000000000	131.6467875	192081920	9841.37323	2.20245576	131.6467875	25247744	101.9136347	10563.51648	35.55493275	5
1000000000	5.000126853	108785664	0.0	0.0	5.000126853	15282176	4.10010402	18432.0	21.79492222	0
1000000000	2.396326886	147185664	0.0	0.0	2.396326886	13557760	15.2765839	22937.6	5.067248371	2
1000000000	5.199827626	106803200	0.0	0.0	5.199827626	33976320	4.199860775	8564.363636	14.69057285	0
1000000000	19.52994214	118968320	18870.53117	1.201842593	19.52994214	10936320	16.8257963	10049.64103	27.07508113	5
1000000000	3.095079844	145657856	0.0	0.0	3.095079844	569344	21.46587634	14762.66667	5.228401481	2
1000000000	3.189304349	145362944	0.0	0.0	3.189304349	10485760	24.91644023	14894.54545	7.567443179	2
1000000000	122.3849099	190111744	409.5495025	1.599802744	122.3849099	12308480	102.3873756	12756.73239	35.15720449	5
1000000000	126.405242	190357504	409.6169868	1.600066355	126.405242	19394560	100.8041803	11791.2381	34.53016386	5
1000000000	7.19996724	101593088	0.0	0.0	7.19996724	21176320	0.499997725	6826.666667	19.9998304	0
1000000000	24.86077095	144158720	2862.68283	0.199684907	24.86077095	21295104	13.9779435	20549.81818	36.35079933	5
1000000000	2.995320202	147042304	0.0	0.0	2.995320202	6672384	16.47426111	13172.36364	7.020360649	2
1000000000	6.489438569	105099264	93807726.6	4686.572697	6.489438569	2134016	4.592525756	20814.89566	94.14587796	0
1000000000	278.1204057	113442816	213468.4622	21.00154088	278.1204057	21073920	911.366867	47779.86333	48.90360934	0
1000000000	118.8078782	181932032	4498.325847	1.797093955	118.8078782	843776	100.2379073	11632.2807	27.6157829	5
1000000000	120.7097228	190177280	0.0	1.497639241	120.7097228	12271616	99.24356039	9915.643979	36.03763947	5
1000000000	4.599871526	105500672	35558840.44	2454.231453	4.599871526	182390784	0.099997207	16566.77631	33.51760817	0
1000000000	25.40004928	140632064	15564.8302	0.700001358	25.40004928	35119104	21.40004152	8047.84466	34.37562606	5
1000000000	128.8093874	193822720	54565.49949	6.510583344	128.8093874	44597248	100.8639604	12393.27103	29.34151285	5
1000000000	20.50019824	123617280	6963.267335	0.500004835	20.50019824	29372416	27.30026399	11091.02703	11.71878266	5
1000000000	4.199733317	105512960	47101.00909	1.499904756	4.199733317	2891776	7.699511081	39672.60116	30.94167043	0
1000000000	128.2389654	193925120	0.0	1.500455914	128.2389654	12914688	97.02948241	10490.70345	32.73448666	5
1000000000	6.209952691	162041856	0.0	0.0	6.209952691	19795968	3.705939509	37888.0	62.51952465	4
1000000000	24.56181865	173359104	3680.678385	0.499223956	24.56181865	1609728	25.1608874	16538.4127	14.27285141	5
1000000000	4.400018436	106561536	0.0	0.0	4.400018436	2351104	0.0	5324.8	21.64014309	0
1000000000	114.6788819	189845504	0.0	2.103280803	114.6788819	11018240	88.53810616	14141.14175	42.40954036	5
1000000000	4.507220703	109973504	11897.46009	0.30048138	4.507220703	18669568	3.505616102	60389.74359	25.27120989	0
1000000000	25.55904036	124547072	69469.4717	2.396160034	25.55904036	34238464	17.97120025	21136.22535	6.476015412	5
1000000000	4.500098732	103874560	33659618.49	3037.766649	4.500098732	352256	0.0	12828.52896	28.28023588	0
1000000000	679.7935499	163811328	0.0	1.402255739	679.7935499	16408576	7828.994111	98161.77778	85.52395769	4
1000000000	2.804404289	147193856	0.0	0.0	2.804404289	13783040	20.33193109	19309.71429	6.806905967	2
1000000000	4.299893019	139956224	1093041.605	52.1987013	4.299893019	9711616	3.499912922	20833.27032	30.54828904	0
1000000000	143.8057015	193146880	0.0	1.601176913	143.8057015	970752	97.87193881	11456.83117	36.32809062	5
1000000000	20.63161134	147808256	0.0	0.100153453	20.63161134	27811840	17.02608703	16695.65217	31.76955599	5
1000000000	4.600044252	105455616	27848971.91	1812.517436	4.600044252	14118912	7.000067341	17496.90769	27.73357429	0
1000000000	4.499982315	105775104	31360900.75	1375.094596	4.499982315	123342848	0.499998035	25204.23493	60.70344291	0
1000000000	7.399990528	99913728	0.0	0.0	7.399990528	1093632	0.0	7168.0	22.65575268	0
1000000000	4.006155892	204058624	544785.9225	10.81662091	4.006155892	14118912	7.411388399	49188.57143	31.06571413	0
1000000000	59.74990414	192667648	9033.864702	1.102766687	59.74990414	19599360	50.12575851	10426.57627	24.33458378	5
1000000000	122.6546031	197820416	9007.866009	1.899297032	122.6546031	3309568	100.8626687	12796.23529	34.1462792	5
1000000000	115.4890093	191447040	0.0	1.502458924	115.4890093	606208	91.44966652	11216.51014	31.84456634	5
1000000000	4.907700427	165998592	0.0	0.0	4.907700427	4595712	0.0	0.0	15.02318821	0
1000000000	4.400072469	105541632	1315247.262	60.10098986	4.400072469	172032	3.800062587	25307.08274	34.84235367	0
1000000000	22.79578643	143372288	0.0	0.099981519	22.79578643	16453632	2.199593427	11264.0	87.89354266	4
1000000000	4.206505403	142581760	344596.9226	27.5425949	4.206505403	8642560	0.500774453	12539.37906	28.87444833	0
1000000000	5.00003	108998656	0.0	0.0	5.00003	22601728	0.0	9164.8	19.21819664	0
1000000000	118.9823261	192122880	3281.829009	1.702609044	118.9823261	19558400	97.64963635	11351.67123	30.75339654	5
1000000000	2.904583549	146202624	0.0	0.0	2.904583549	31629312	18.52923988	12800.0	7.978853856	2
1000000000	2.695845271	146436096	0.0	0.0	2.695845271	12681216	18.67122466	32631.46667	12.94697864	2
1000000000	4.199887779	109555712	0.0	0.0	4.199887779	13668352	3.399909154	7168.0	22.34557566	0
1000000000	120.2536825	189345792	818.2044579	1.697934056	120.2536825	12247040	98.28041828	11250.01093	35.72462169	5
1000000000	3.402799551	147329024	0.0	0.0	3.402799551	10715136	18.91556221	21650.28571	26.18773493	2
1000000000	4.400071457	107380736	0.0	0.0	4.400071457	22331392	3.500056841	17749.33333	16.32674272	0
1000000000	3.299877014	105345024	25803.83829	0.699973912	3.299877014	14671872	6.99973912	26437.81818	30.08033376	0
1000000000	0.0	414019584	5399955.525	377.686869	0.0	6438912	1443.042272	12329.03536	34.58569637	0
1000000000	4.900054979	106405888	0.0	0.0	4.900054979	9523200	0.0	8192.0	20.78053306	0
1000000000	8.112935914	101363712	0.0	0.0	8.112935914	9646080	0.0	6144.0	21.04581596	0
1000000000	203.3941359	143044608	28219.96282	0.998498458	203.3941359	16076800	3143.372996	14516.28169	47.34565539	4
1000000000	4.811562859	137543680	1140866.462	90.61776718	4.811562859	462848	0.400963572	12437.86725	30.51622384	0
1000000000	4.888202763	109891584	154404.9575	6.783628324	4.888202763	51789824	2682.625724	21763.43624	81.91863107	6
1000000000	132.1556697	200773632	0.0	1.699429943	132.1556697	21245952	106.0644218	11396.60432	25.39086673	5
1000000000	117.8810736	189689856	0.0	1.402153806	117.8810736	13090816	92.84261275	12000.49231	30.5963162	5
1000000000	108.3697922	178360320	3269.853915	1.496820334	108.3697922	12652544	89.509856	10790.49624	33.61716352	5
1000000000	4.999927751	103792640	6963.099383	0.19999711	4.999927751	28827648	7.099897406	24576.0	22.50107336	0
1000000000	0.0	199929856	301706.557	59.8056762	0.0	52350976	65.59654301	10076.76516	1.406246451	0
1000000000	3.410176273	123740160	0.0	0.0	3.410176273	18415616	21.16315275	11300.57143	12.00175169	2
1000000000	135.8963729	190541824	0.0	1.597606147	135.8963729	12132352	107.6387142	11248.19753	43.60017848	5
1000000000	0.400619594	220454912	146504.983	42.96645144	0.400619594	35696640	67.00362707	27274.09961	3.051231486	0
1000000000	2.800076386	151711744	0.0	0.0	2.800076386	10395648	273.7074667	9282.064516	4.91965012	6
1000000000	2.899952789	145666048	0.0	0.0	2.899952789	9388032	19.79967766	18944.0	5.860256148	2
1000000000	103.8621943	193597440	3281.925153	1.302033294	103.8621943	13180928	78.22215406	9789.033113	34.58580841	5
1000000000	4.400065825	105467904	0.0	0.0	4.400065825	25800704	0.100001496	13198.22222	27.96744189	0
1000000000	115.0854671	190472192	12307.83481	3.405488148	115.0854671	14680064	88.94333753	14785.68421	33.95707171	5
1000000000	6.100068748	108077056	0.0	0.0	6.100068748	21598208	4.000045081	26214.4	20.93677973	0
1000000000	6.504994274	162779136	103298.5085	6.805224779	6.504994274	19042304	3.502689225	19617.68421	50.28588356	4
1000000000	4.800260654	105541632	170044.4334	9.200499587	4.800260654	27344896	3.40018463	18482.08696	30.23015811	0
1000000000	4.200662355	200769536	19482367.96	409.5645796	4.200662355	20480	3.900615044	71395.66983	81.64079776	0
1000000000	4.899929686	106696704	0.0	0.0	4.899929686	17641472	3.899944036	19114.66667	24.76668353	0
1000000000	0.299993703	177844224	5490521.554	189.3960246	0.299993703	17903616	290.2939067	35621.85464	16.17325479	1
1000000000	3.300459853	150085632	7783.484473	0.20002787	3.300459853	20729856	22.10307962	13777.45455	24.67861886	2
1000000000	5.400114158	106618880	0.0	0.0	5.400114158	14450688	0.0	12288.0	20.46733034	0
1000000000	3.899807895	109518848	13106.55437	0.499975371	3.899807895	15917056	0.199990148	16579.04762	22.65982544	0
1000000000	3.00478816	146714624	0.0	0.0	3.00478816	10547200	19.33080383	22937.6	6.804905658	2
1000000000	9.213341287	111509504	4922.327727	0.300435042	9.213341287	39120896	4.606670643	7040.0	24.81138608	0
1000000000	4.899888724	104095744	12287.72095	0.199995458	4.899888724	212992	3.899911433	33792.0	24.68905517	0
1000000000	4.999933751	105635840	6553.513166	0.099998675	4.999933751	19611648	0.099998675	16384.0	27.50100701	0
1000000000	5.199990952	106520576	80281.46031	2.099996346	5.199990952	36814848	4.599991996	20138.66667	15.46886158	0
1000000000	5.000089802	108130304	0.0	0.0	5.000089802	9560064	3.600064657	16384.0	20.31077393	0
1000000000	3.19698387	147402752	0.0	0.0	3.19698387	1212416	18.98209173	12288.0	8.600546974	2
1000000000	0.0	179392512	5875551.897	55.89701558	0.0	28377088	107.1942768	132691.295	22.42323492	0
1000000000	5.700084817	103825408	72090.67271	1.400020832	5.700084817	17571840	3.900058033	43546.94737	26.17063171	0
1000000000	2.9999649	147197952	0.0	0.0	2.9999649	13701120	17.59979408	17554.28571	7.65705523	2
1000000000	10.04884977	143364096	11421.9246	0.301465493	10.04884977	15527936	50.24424885	13328.51613	82.88900799	4
1000000000	5.500127218	106479616	0.0	0.0	5.500127218	15032320	7.100164227	20480.0	22.57638065	0
1000000000	124.8964904	191942656	5631.841745	1.999943802	124.8964904	13406208	105.4970355	11620.04598	34.29894327	5
1000000000	99.95493774	162078720	464848.5505	84.53102951	99.95493774	20680704	1761.730816	16178.08087	27.54386111	0
1000000000	2.496439478	124071936	0.0	0.0	2.496439478	8548352	20.27108856	20923.73333	21.1535637	2
1000000000	2.704211512	147156992	0.0	0.0	2.704211512	13778944	17.32698487	14108.44444	4.38247008	2
1000000000	5.10005911	109088768	0.0	0.0	5.10005911	16510976	3.600041724	13312.0	19.3739051	0
1000000000	5.000027	103919616	0.0	0.0	5.000027	6512640	5.000027	17128.72727	25.15590048	0
1000000000	129.9808395	194850816	0.0	1.599764179	129.9808395	14254080	102.3849074	14656.0	29.37772178	5
1000000000	127.8058757	190361600	2862.851615	1.597573446	127.8058757	11063296	96.7530418	11504.77838	30.72980165	5
1000000000	4.106229479	109858816	820.4446802	0.200303877	4.106229479	29450240	7.110787634	15798.85714	27.31139195	0
1000000000	79.63119074	189833216	0.0	1.000391843	79.63119074	13545472	68.22672373	10468.47312	28.26064143	5
1000000000	129.8989415	191340544	0.0	1.602454175	129.8989415	3203072	103.9592146	11658.3354	27.77887002	5
1000000000	8.1002311	99475456	9830.680469	0.200005706	8.1002311	11321344	4.700134095	21708.8	24.84126225	0
1000000000	8.299912187	101400576	0.0	0.0	8.299912187	14323712	3.49996297	16384.0	21.40721905	0
1000000000	396.4925457	162287616	0.0	1.198164328	396.4925457	22482944	3248.722729	104734.1176	78.31457811	4
1000000000	16.37442887	141070336	0.0	0.099844078	16.37442887	24477696	18.27146636	10296.88889	43.91646218	5
1000000000	5.800075227	107433984	1638.42125	0.0	5.800075227	32763904	0.500006485	21162.66667	16.17092941	0
1000000000	5.990610231	332505088	1111141.581	101.5408434	5.990610231	4493312	466.5686935	9372.556784	78.62718115	0
1000000000	397.3914839	162148352	0.0	1.299972142	397.3914839	13697024	3256.730208	60329.22034	84.45337141	4
1000000000	2.797121846	148262912	0.0	0.0	2.797121846	11689984	16.88262828	22937.6	8.69985264	2
1000000000	3.004679878	377430016	316653.1967	37.85896646	3.004679878	23347200	478.8458165	10037.75698	14.47476341	0
1000000000	2.904554748	146182144	0.0	0.0	2.904554748	19300352	17.42732849	18773.33333	6.416595049	2
1000000000	102.7580151	192847872	21690.95505	3.204928347	102.7580151	24530944	84.83044717	15901.25714	37.63668099	5
1000000000	2.992588615	145641472	12615.15755	0.897776584	2.992588615	10178560	24.43947369	29707.90698	11.30955627	2
1000000000	4.50000279	109248512	28627780.95	2547.001579	4.50000279	10850304	7.400004588	12407.51723	19.84379809	0
1000000000	2.899825344	134463488	5052930.862	142.7913997	2.899825344	38842368	139.2916105	35885.59152	39.53135824	2
1000000000	5.000132904	103231488	31540.03833	2.700071768	5.000132904	11399168	3.600095691	12405.02857	31.63876968	0
1000000000	20.86898335	266469376	17124091.62	1533.121389	20.86898335	122880	386909.0542	15914.39701	50.77634076	0
1000000000	2.695839753	147263488	0.0	0.0	2.695839753	13008896	20.06902927	18139.42857	10.06172722	2
1000000000	3.095117112	146821120	0.0	0.499212437	3.095117112	10960896	28.55495142	12996.92308	15.36772415	2
1000000000	3.508074922	104275968	47741456.56	1992.987479	3.508074922	63651840	7.216611268	28478.54058	97.26135863	0
1000000000	2.599962249	146153472	155850.5371	2.599962249	2.599962249	9609216	21.19969218	38489.04348	9.219512556	2
1000000000	0.099991568	385060864	406340.1351	43.29634901	0.099991568	22962176	68.79419888	15209.15163	0.475219111	0
1000000000	35.13971033	189636608	50847.86164	2.202488967	35.13971033	33558528	66.074669	29084.09756	27.79724807	3
1000000000	4.999925001	176914432	6553.501697	0.0	4.999925001	22102016	6.099908501	30378.66667	3.28333908	1
1000000000	3.094864197	146776064	0.0	0.0	3.094864197	9822208	22.96189565	6537.846154	6.476356234	2
1000000000	2.999949601	147038208	0.0	0.0	2.999949601	10461184	20.19966065	7736.888889	8.594757286	2
1000000000	4.792550029	139833344	637473.0545	25.26073244	4.792550029	12816384	4.293326068	24420.5037	38.45515171	0
1000000000	122.693028	190672896	3281.963382	1.702678756	122.693028	1159168	99.15599817	11620.17391	31.53175844	5
1000000000	4.299846237	139554816	25394.2919	0.699974969	4.299846237	10076160	7.199742537	28672.0	31.79934864	0
1000000000	5.299782603	108015616	0.0	0.0	5.299782603	12627968	0.0	9947.428571	24.14390729	0
1000000000	120.7111812	193900544	9815.047107	1.897032624	120.7111812	14540800	98.04663349	11838.27027	32.29395489	5
1000000000	3.99935493	289964032	72051354.58	571.5078194	3.99935493	10776576	159.1743262	107376.5866	81.09451265	0
1000000000	2.99954233	123666432	0.0	0.0	2.99954233	3665920	22.0966285	19660.8	11.26328921	2
1000000000	5.192028575	137187328	1023861.645	61.80510938	5.192028575	12787712	4.193561541	16784.98382	36.73785007	0
1000000000	10.81706479	111370240	0.0	0.100158007	10.81706479	2494464	4.40695232	22528.0	18.77808507	0
1000000000	4.492960833	109248512	19565838.8	2454.055207	4.492960833	65896448	3.394681519	9811.484653	39.6258804	0
1000000000	4.907514878	109494272	1640.91273	0.0	4.907514878	8228864	3.805827864	10547.2	22.30299314	0
1000000000	4.300239265	108580864	0.0	0.0	4.300239265	20115456	3.800211444	37888.0	23.5116522	0
1000000000	125.3964624	189456384	410.2427396	1.602510702	125.3964624	13332480	102.2602141	10841.6	31.45427384	5
1000000000	113.7982705	191508480	9838.896379	1.601382874	113.7982705	13484032	94.38150315	14976.87075	34.30939085	5
1000000000	23.99785555	146935808	12286.90204	0.599946389	23.99785555	24510464	59.79465675	5707.319008	39.77090408	5
1000000000	127.799344	184107008	2871.679303	2.003124514	127.799344	11485184	100.5568506	11578.38596	39.04557877	5
1000000000	108.1981206	191303680	29746.6833	4.699918362	108.1981206	25174016	89.09845236	14445.25523	36.71920309	5
1000000000	5.9999658	164306944	0.0	0.0	5.9999658	32915456	0.9999943	9179.428571	49.45333679	4
1000000000	8.985712178	204361728	0.0	0.0	8.985712178	2441216	108.5274349	9779.2	15.28790361	3
1000000000	3.099994823	146280448	0.0	0.0	3.099994823	10432512	21.69996376	8507.076923	15.54548826	2
1000000000	14.80012284	114122752	3809106.816	178.6014824	14.80012284	1269760	93.20077357	27361.2372	50.85964183	0
1000000000	4.992297384	166793216	0.0	0.0	4.992297384	3297280	0.0	5816.32	13.64908983	0
1000000000	3.993691844	202493952	5316.402583	0.099842296	3.993691844	21127168	3.394638067	11622.4	9.67402646	0
1000000000	109.7900322	144719872	38089.34187	3.099718577	109.7900322	40964096	88.99192042	15547.14483	40.3935028	5
1000000000	4.099946988	105512960	33542529.5	2247.570939	4.099946988	109551616	0.099998707	18289.87945	29.84415831	0
1000000000	291.9606263	145068032	3692.225224	0.200316039	291.9606263	22405120	4568.207261	7639.365079	65.96224461	4
1000000000	113.2453584	192380928	6527.394729	1.892402647	113.2453584	24199168	208.2638913	13322.6114	36.34068956	5
1000000000	3.095252471	146587648	0.0	0.0	3.095252471	11378688	21.6667673	10240.0	7.953611716	2
1000000000	2.995208924	125956096	0.0	0.0	2.995208924	26918912	21.36582366	12660.36364	19.8938949	2
1000000000	3.594326679	143724544	0.0	0.0	3.594326679	10842112	3.594326679	6144.0	26.91123553	4
1000000000	4.698059842	123695104	13511.22027	0.19991744	4.698059842	18751488	29.48782241	17261.71429	13.33959348	2
1000000000	15.775506	162459648	0.0	0.099844975	15.775506	12529664	10.28403239	10298.7541	65.28805563	4
1000000000	4.892481626	106459136	0.0	0.0	4.892481626	17125376	0.599079383	12580.57143	17.5485921	0
1000000000	128.5342901	191393792	1635.020038	1.796286662	128.5342901	3280896	98.0972105	11008.0	40.35752062	5
1000000000	2.303616494	147099648	0.0	0.0	2.303616494	6676480	17.42735956	18139.42857	8.685969143	2
1000000000	31.15101285	206045184	0.0	0.29952897	31.15101285	2777088	133.4900775	8657.92	11.62208811	3
1000000000	5.400154822	106725376	6553.787897	0.100002867	5.400154822	10240000	0.100002867	19456.0	22.81073777	0
1000000000	0.0	207863808	0.0	0.0	0.0	34045952	107.0833306	8205.241379	3.598661257	3
1000000000	134.1175736	166289408	0.0	1.602599834	134.1175736	19591168	108.6763012	9688.0	26.36742291	5
1000000000	0.0	177250304	0.0	0.0	0.0	35168256	5.79996636	33678.22222	0.312657506	1
1000000000	16.62561375	123031552	31587.8649	1.201851597	16.62561375	5025792	14.52237346	9525.450549	47.96680684	5
1000000000	7.800227455	101404672	0.0	0.0	7.800227455	18837504	0.0	11915.63636	22.96614009	0
1000000000	4.200127348	140455936	987268.334	63.80193447	4.200127348	352256	0.100003032	16918.19432	39.21734714	0
1000000000	6.600133125	105512960	19699341.34	1275.325723	6.600133125	131452928	10.40020977	24580.2265	53.9844316	0
1000000000	7.288497585	186097664	0.0	0.0	7.288497585	41959424	22.16502005	32045.17647	6.865444376	6
1000000000	3.906219634	358088704	5653853.484	159.3537292	3.906219634	22257664	78.12439268	32574.0881	30.28005544	0
1000000000	2.995373496	145633280	6543.493248	0.099845783	2.995373496	13422592	22.96453013	23362.37037	12.24573547	2
1000000000	2.405592425	123895808	0.0	0.0	2.405592425	13881344	15.13518567	26214.4	14.02709318	2
1000000000	2.804391425	145674240	0.0	0.0	2.804391425	3436544	21.73403354	17408.0	8.635273313	2
1000000000	2.904624365	147324928	0.0	0.0	2.904624365	9596928	21.63444355	10040.88889	9.387158365	2
1000000000	3.099914039	145924096	39320.50964	3.299908494	3.099914039	9756672	25.099304	13909.33333	26.01766247	2
1000000000	2.895388948	124252160	6543.179659	0.299522995	2.895388948	19222528	25.75897754	11360.0	16.7730607	2
1000000000	4.193348552	105263104	29375791.61	1755.615261	4.193348552	143360	0.099841632	20319.79404	20.3607243	0
1000000000	5.200112894	106463232	0.0	0.0	5.200112894	33296384	3.400073816	10922.66667	14.91966972	0
1000000000	3.400483719	146907136	0.0	0.0	3.400483719	10833920	20.40290231	19309.71429	6.944262372	2
1000000000	3.492946135	105619456	57790903.18	3139.160591	3.492946135	43692032	0.598790766	19270.75861	98.36097171	0
1000000000	3.204671385	145633280	0.0	0.0	3.204671385	10825728	26.73897687	19114.66667	5.483253235	2
1000000000	99.9008102	193073152	3190195.472	94.40076559	99.9008102	17784832	526.4042691	31531.27101	51.24997124	5
1000000000	4.096246773	124223488	23735.05252	2.797436821	4.096246773	20475904	27.17510054	10347.78947	17.96176118	2
1000000000	141.0091928	186056704	2051.042804	1.702525765	141.0091928	3616768	112.6671462	14054.22819	30.90875051	5
1000000000	194.0140447	100704256	1126430.342	59.10427856	194.0140447	25792512	38.60279446	43743.86611	29.60445435	0
1000000000	8.187031006	101363712	9814.85239	0.199683683	8.187031006	9572352	7.488138115	31402.66667	22.31104641	0
1000000000	134.0021217	193339392	4498.956481	2.795871393	134.0021217	1630208	113.2327914	14392.0398	39.7795157	5
1000000000	4.899937624	103231488	0.0	0.0	4.899937624	13791232	0.399994908	0.0	31.172714	0
1000000000	19.39968301	138731520	0.0	0.099998366	19.39968301	13938688	13.19978432	10212.57143	35.23529013	5
1000000000	5.89999056	103632896	0.0	0.0	5.89999056	27340800	0.39999936	8192.0	23.28182385	0
1000000000	4.499952526	105312256	30692079.4	2046.178413	4.499952526	33005568	5.199945141	17881.59484	24.45406177	0
1000000000	54.53192254	143814656	30794.49743	0.902182542	54.53192254	13897728	586.5188948	10019.31034	28.1427761	4
1000000000	3.698026918	123703296	218507.4154	9.894720672	3.698026918	6950912	31.28330879	21009.96491	17.1527298	2
1000000000	4.193647253	207896576	0.0	0.0	4.193647253	19140608	0.0	6553.6	8.810316442	0
1000000000	3.905970082	355110912	2975786.743	177.5714091	3.905970082	6430720	334.1106717	15769.70911	50.00139414	0
1000000000	215.8198666	165380096	28714.55785	2.10311703	215.8198666	1552384	3143.358772	8780.8	93.58596702	4
1000000000	2.794721414	131411968	4235609.508	128.4573736	2.794721414	5619712	111.7888566	33043.11042	42.0592996	2
1000000000	130.1917258	187867136	34862.62851	3.594250098	130.1917258	12496896	115.8147254	12337.45455	34.32099841	5
1000000000	6.789655688	117297152	175604.4596	5.391785399	6.789655688	561152	78.68012768	53981.00719	29.093207	0
1000000000	30.1149587	191995904	0.0	0.30014909	30.1149587	11808768	26.91336841	10174.98413	31.71399798	5
1000000000	3.399732441	99602432	0.0	0.0	3.399732441	9097216	3.899693094	22528.0	19.77110223	0
1000000000	4.499903882	201994240	0.0	0.0	4.499903882	19165184	7.399841939	5461.333333	8.283602526	0
1000000000	2.80001792	146624512	0.0	0.0	2.80001792	10457088	19.80012672	13107.2	8.125052369	2
1000000000	3.699999053	203948032	158566.3594	2.999999232	3.699999053	1458176	7.399998106	63600.81356	27.34410747	0
1000000000	4.692738222	107311104	86701.03448	0.0	4.692738222	14987264	7.388566563	12592.66116	20.82569711	0
1000000000	2.904490255	127234048	937436.4486	69.90807579	2.904490255	47939584	1671.584219	13370.41127	58.45140458	2
1000000000	29.89986336	143605760	3686.383153	0.299998629	29.89986336	8949760	21.59990129	9777.95122	31.48442502	5
1000000000	2.906991955	145731584	0.0	0.0	2.906991955	10571776	16.53978181	19114.66667	7.120053331	2
1000000000	2.499909128	147091456	6553.361785	0.0	2.499909128	10477568	15.89942206	26624.0	9.37751568	2
1000000000	10.21618008	110964736	0.0	0.0	10.21618008	65499136	23.93791215	6010.64186	22.68968328	0
1000000000	3.900039351	105598976	178792.204	8.400084757	3.900039351	9715712	3.400034306	21284.57143	31.79641735	0
1000000000	2.90003016	145743872	3276.834079	0.10000104	2.90003016	958464	23.70024648	13581.47368	29.60977904	2
1000000000	2.795566316	146825216	0.0	0.0	2.795566316	9265152	26.55788	11051.70732	11.46865346	2
1000000000	0.899993925	152403968	0.0	0.0	0.899993925	18804736	88.49940263	8192.0	0.233901111	6
1000000000	142.6214055	190660608	13127.57925	2.403731553	142.6214055	13242368	115.8798919	12752.37209	37.48120712	5
1000000000	4.500058726	107294720	0.0	0.0	4.500058726	14782464	0.100001305	17408.0	21.170892	0
1000000000	4.502318244	109105152	819.6220234	0.100051517	4.502318244	1892352	4.202163694	203264.0	23.6326394	0
1000000000	139.0005504	181673984	16384.06488	2.100008316	139.0005504	2359296	108.1004281	15447.00654	28.90631327	5
1000000000	3.10494733	146825216	0.0	0.0	3.10494733	19783680	24.33878068	26624.0	30.51461552	2
1000000000	4.20657475	108707840	11649670.49	535.6371849	4.20657475	9920512	3.906105125	25219.21377	43.66150744	0
1000000000	59.69923227	152440832	0.0	0.0	59.69923227	12484608	599.692288	25600.0	23.75139001	6
1000000000	87.42634942	181108736	41744.03357	0.799326623	87.42634942	11104256	432.0360399	39179.13043	62.99962274	1
1000000000	133.7877083	197517312	0.0	1.697306748	133.7877083	20242432	106.9303251	9991.664671	29.33126875	5
1000000000	6.090528315	161701888	6952.387994	0.299534179	6.090528315	10395648	3.893944332	11556.57143	53.58786317	4
1000000000	4.500021555	105332736	13629095.68	1133.305429	4.500021555	327196672	4.200020118	20187.07354	63.98439193	0
1000000000	7.089079344	163725312	0.0	0.0	7.089079344	38637568	1.497692819	7590.956522	57.17634178	4
1000000000	108.3530949	185675776	409.0454162	1.897427468	108.3530949	700416	91.67570608	11773.9187	35.15886194	5
1000000000	18.95217249	215531520	408.5689395	0.299244829	18.95217249	25460736	128.0767867	10477.44928	10.60643486	3
1000000000	27.06355459	137007104	0.0	0.099865515	27.06355459	9986048	19.07431339	29491.2	58.88344979	5
1000000000	5.999919781	106426368	0.0	0.0	5.999919781	9531392	0.0	8192.0	25.93877756	0
1000000000	136.247328	210419712	1635.367195	2.19592763	136.247328	12333056	244.8459308	14353.53425	44.54751899	3
1000000000	5.200157201	104181760	5324.960974	0.100003023	5.200157201	26271744	0.400012092	57344.0	27.498012	0
1000000000	56.65290815	190558208	7789.674777	1.000934773	56.65290815	26525696	50.14683213	11086.14737	60.4844321	5
1000000000	7.900038552	101515264	0.0	0.0	7.900038552	1028096	3.50001708	15213.71429	24.76553321	0
1000000000	1.198090706	163557376	4129968.823	207.9685783	1.198090706	5758976	115.0167077	19861.58815	4.446458336	0
1000000000	3.095269314	146444288	0.0	0.0	3.095269314	12476416	27.45803424	27874.23256	5.222928254	2
1000000000	4.206660405	153690112	0.0	0.0	4.206660405	19083264	4.006343243	6080.0	27.54309768	4
1000000000	2.799745279	146673664	0.0	0.0	2.799745279	344064	18.19834431	18139.42857	25.08439019	2
1000000000	91.57454291	189923328	0.0	2.705156082	91.57454291	11517952	74.54207869	15018.66667	41.93995929	5
1000000000	3.400627858	143802368	0.0	0.0	3.400627858	13930496	0.100018466	16384.0	26.56221947	4
1000000000	2.795758694	147116032	0.0	0.0	2.795758694	10625024	20.26925053	19456.0	5.994224405	2
1000000000	131.8917258	177278976	6134.313122	1.996846719	131.8917258	12464128	107.3305112	11744.65306	29.87529093	5
1000000000	5.408437324	109932544	75073.91756	2.704218662	5.408437324	11694080	4.106406117	25600.0	24.49127255	0
1000000000	4.799845349	105861120	71268.10374	1.099964559	4.799845349	237568	7.199768023	21511.52941	30.70529739	0
1000000000	4.099973022	126173184	6553.556878	0.099999342	4.099973022	4292608	3.899974338	22528.0	19.29734872	0
1000000000	2.604154825	146608128	92102.14529	6.610546863	2.604154825	9232384	42.86839481	16831.26437	12.59510754	2
1000000000	0.200000392	178405376	6553.612845	0.0	0.200000392	6823936	6.400012544	34891.85185	0.468922189	1
1000000000	4.393229594	103829504	21088013.26	1670.825091	4.393229594	23588864	6.989228899	14597.65447	17.2372352	0
1000000000	12.41981868	185384960	0.0	0.0	12.41981868	33275904	24.43899804	27795.91111	3.753688046	6
1000000000	3.705617503	203988992	9024.881201	0.300455473	3.705617503	3305472	4.30652845	23347.2	34.66655009	0
1000000000	7.099483016	99852288	20273.72367	2.499817963	7.099483016	5771264	4.499672334	8683.102041	23.83336907	0
1000000000	4.699914744	105222144	17816048.02	1914.465272	4.699914744	294912	3.399938325	14517.28141	47.65718066	0
1000000000	15.17614644	212869120	8997.058603	0.599058412	15.17614644	32206848	133.2904967	15564.8	5.928911506	3
1000000000	23.73644422	173244416	7794.367238	0.600922639	23.73644422	1748992	19.63013953	10526.11765	13.69653638	5
1000000000	3.001478618	123695104	0.0	0.0	3.001478618	14376960	21.71069534	6771.2	16.4436605	2
1000000000	120.79813	139538432	72088.48407	4.099936533	120.79813	39792640	99.49845976	15997.38776	33.51672397	5
1000000000	5.100124086	109088768	0.0	0.0	5.100124086	14856192	3.60008759	16969.14286	20.38823187	0
1000000000	95.04687308	192262144	8204.678443	4.907583542	95.04687308	12513280	89.13774188	13902.08	50.62616897	5
1000000000	4.493101757	203964416	13087.10741	0.199693411	4.493101757	1662976	7.788043045	29257.14286	25.89473184	0
1000000000	5.200021372	106655744	0.0	0.100000411	5.200021372	2826240	8.100033291	11878.4	22.81265206	0
1000000000	4.195995845	146919424	0.0	0.0	4.195995845	10698752	24.2768331	10633.84615	24.91542348	2
1000000000	135.7099324	197873664	0.0	1.602478907	135.7099324	20275200	112.2736784	10928.65497	32.62958841	5
1000000000	3.203904663	136900608	9602896.842	461.0619054	3.203904663	274432	0.100122021	25310.48353	50.54782547	0
1000000000	4.80001248	108535808	0.0	0.0	4.80001248	9543680	0.20000052	22528.0	20.85923096	0
1000000000	5.399923645	108445696	79051.68221	1.399980204	5.399923645	6443008	7.899888296	20908.21818	21.40820536	0
1000000000	2.699972966	357814272	2005688.717	126.3987344	2.699972966	16244736	43.89956044	22602.51143	41.01648144	0
1000000000	4.399598141	106463232	0.0	0.0	4.399598141	25526272	0.0	0.0	17.74195426	0
1000000000	14.7036065	96165888	4025307.327	174.0426892	14.7036065	1642496	214.7526745	31174.98751	83.43362463	0
1000000000	129.0892358	193294336	0.0	1.602348931	129.0892358	26943488	101.7491571	14641.8255	29.58308368	5
1000000000	123.9909201	190136320	9010.540158	1.799868196	123.9909201	15163392	99.09274344	12368.23881	32.97379238	5
1000000000	3.499071766	146739200	0.0	0.0	3.499071766	10616832	19.89472233	21162.66667	6.90007088	2
1000000000	25.33985199	136019968	8204.903852	0.400630071	25.33985199	10780672	21.03307872	30161.45455	32.47199934	5
1000000000	4.599946825	106065920	0.0	0.0	4.599946825	5742592	3.799956073	9557.333333	23.20382999	0
1000000000	8.499975775	99885056	6707.180885	0.299999145	8.499975775	14503936	0.39999886	12480.0	29.29675056	0
1000000000	4.099983108	105267200	27439810.15	1850.692375	4.099983108	13914112	7.399969512	19071.01999	26.95317175	0
1000000000	54.70298808	208461824	0.0	0.798583768	54.70298808	12341248	163.5100264	10893.61702	24.43316508	3
1000000000	2.604075326	147402752	1640.968082	0.100156743	2.604075326	9400320	15.52429521	22300.44444	5.790314324	2
1000000000	4.799909282	106065920	0.0	0.0	4.799909282	19705856	3.799928181	10922.66667	23.98596065	0
1000000000	132.2920479	186372096	0.0	1.49990984	132.2920479	20131840	106.5935927	9631.584416	29.22263709	5
1000000000	3.099917387	148267008	0.0	0.0	3.099917387	10960896	21.79941905	17554.28571	25.08007666	2
1000000000	12.51864577	151941120	0.0	0.100149166	12.51864577	19570688	250.6733629	26021.33333	20.27168231	6
1000000000	0.899099731	105005056	47221785.63	2482.314459	0.899099731	516096	3.896098836	19486.79883	97.03128141	0
1000000000	3.305252476	145543168	0.0	0.0	3.305252476	10846208	19.53103736	16793.6	7.58783981	2
1000000000	11.79951315	179503104	0.0	0.0	11.79951315	9994240	8.299657556	29495.65217	3.440567693	1
1000000000	102.4984287	191774720	0.0	1.799972406	102.4984287	13139968	89.19863258	11280.81194	37.81322821	5
1000000000	4.60008823	105631744	13517.05926	0.300005754	4.60008823	31838208	7.400141935	36864.0	25.38920441	0
1000000000	2.604119874	133615616	265790.0959	58.49253871	2.604119874	5832704	28.94579398	4605.414141	49.52946905	2
1000000000	3.598349581	143732736	0.0	0.0	3.598349581	6451200	7.596515782	19337.84615	20.74014332	4
1000000000	3.115035466	125124608	0.0	0.0	3.115035466	7385088	21.20233817	12629.33333	11.13412471	2
1000000000	127.9011694	193114112	410.2452542	1.602520524	127.9011694	13172736	103.2624163	10301.59398	37.08887612	5
1000000000	157.2029127	177000448	3283.126223	1.803475098	157.2029127	18575360	113.0177728	11727.89262	33.46898439	5
1000000000	4.293570464	197201920	0.0	0.0	4.293570464	15179776	0.299551428	18022.4	11.46106444	0
1000000000	6.299950419	152375296	0.0	0.0	6.299950419	610304	322.3974627	15286.85714	20.31050776	6
1000000000	6.610381737	154812416	0.0	0.0	6.610381737	24281088	14.72312296	7829.333333	49.45157304	4
1000000000	125.7901594	189771776	1228.703878	2.49980444	125.7901594	14147584	99.5922089	13845.24481	34.69039322	5
1000000000	4.106274267	220237824	454428.7539	79.52150654	4.106274267	12484608	96.84798089	11615.39946	20.73782646	0
1000000000	5.699953659	108802048	0.0	0.0	5.699953659	18366464	3.599970732	20480.0	17.89184759	0
1000000000	5.405651879	103768064	53303.73172	1.101151309	5.405651879	10657792	0.100104664	54272.0	28.04764993	0
1000000000	36.70019488	190271488	2048.010875	0.500002655	36.70019488	17686528	29.30015558	7601.230769	9.140910298	5
1000000000	0.299995077	178888704	0.0	0.099998359	0.299995077	8912896	14.8997555	21742.93333	4.532431888	1
1000000000	0.0	160727040	409.5655417	0.099991587	0.0	39763968	5.299554129	15564.8	0.711170374	0
1000000000	4.199939353	105369600	1228.782256	0.299995668	4.199939353	29552640	0.099998556	14336.0	28.59502743	0
1000000000	3.405279989	145448960	14768.499	1.402174113	3.405279989	11001856	22.6350964	11141.12	7.121786368	2
1000000000	357.4065133	158343168	0.0	1.098790287	357.4065133	30228480	2608.228471	16011.63636	68.95465435	4
1000000000	0.299993298	185458688	0.0	0.0	0.299993298	47652864	4.999888302	29354.66667	0.157839487	6
1000000000	0.799004656	426434560	328959.8049	17.97760476	0.799004656	94081024	180.1755499	23013.93455	100.0	1
1000000000	5.00779077	106758144	0.0	0.0	5.00779077	9629696	3.605609355	16969.14286	19.48414305	0
1000000000	3.104765318	146165760	0.0	0.0	3.104765318	9179136	21.63320351	5928.421053	7.59202421	2
1000000000	25.70068647	142544896	0.0	0.100002671	25.70068647	19021824	18.00048079	11115.78947	36.95177388	5
1000000000	5.400223515	104345600	0.0	0.0	5.400223515	18354176	3.900161428	24576.0	25.85661242	0
1000000000	4.699924519	105439232	52018.36459	0.699988758	4.699924519	9654272	3.399945397	112333.2947	35.47014514	0
1000000000	4.599848251	105390080	4979342.931	305.789912	4.599848251	8982528	3.399887838	33673.59931	59.14199293	0
1000000000	0.199996481	308547584	395154.6474	154.7972764	0.199996481	19398656	328.3942221	22896.11241	50.78217382	0
1000000000	3.104826111	146558976	0.0	0.0	3.104826111	536576	21.03269301	26624.0	11.58195756	2
1000000000	2.803073009	137113600	5937824.837	167.183283	2.803073009	32210944	163.2790028	35411.85944	37.65662344	2
1000000000	24.53724091	137564160	6563.561715	0.100152004	24.53724091	27779072	17.22614464	12328.0	35.52717215	5
1000000000	71.9106554	204394496	0.0	1.201849394	71.9106554	1777664	184.0832655	12311.27273	32.78422848	3
1000000000	4.099844165	105652224	15280775.98	1001.261942	4.099844165	184721408	4.099844165	16954.95522	63.90749844	0
1000000000	4.200061069	105304064	11275632.75	754.9109764	4.200061069	290816	3.800055253	19248.14793	45.23332238	0
1000000000	4.599976678	105381888	21061525.22	1606.491855	4.599976678	8503296	0.599996958	15051.48443	21.01582483	0
1000000000	126.4947703	190582784	0.0	1.502313187	126.4947703	10981376	103.1588388	10168.55814	32.39642998	5
1000000000	5.932339079	171614208	23063.32557	0.40219248	5.932339079	9170944	0.70383684	15594.66667	52.16074635	4
1000000000	4.406843917	109375488	17245547.48	2065.908397	4.406843917	43974656	7.010888049	12131.83503	31.9245199	0
1000000000	131.7008491	194359296	0.0	1.502291054	131.7008491	245760	108.9661778	280476.16	34.04024547	5
1000000000	4.393377137	289193984	5816307.319	431.5494542	4.393377137	1810432	923.5078441	26018.30844	67.31527147	0
1000000000	0.100006024	158674944	0.0	0.0	0.100006024	12210176	7.300439758	572074.6667	0.306379809	0
1000000000	4.707377355	106508288	0.0	0.0	4.707377355	3510272	0.40062786	9216.0	20.10903406	0
1000000000	4.80001584	105213952	35028697.99	2684.80886	4.80001584	7761920	1.50000495	16608.21857	30.85948217	0
1000000000	322.617536	164888576	5326.740638	1.000364453	322.617536	12652544	2396.873229	72161.88235	80.22704259	4
1000000000	2.804435214	146440192	0.0	0.0	2.804435214	12460032	18.22882889	12185.6	5.943890401	2
1000000000	0.0	248041472	70552408.02	412.3013235	0.0	54661120	223.526003	127819.3559	45.15072492	0
1000000000	4.499979415	286179328	13325046.24	427.6980435	4.499979415	512000	590.6972978	34239.06578	73.35970134	0
1000000000	4.206621896	103325696	13385499.72	1080.701197	4.206621896	71819264	3.906148903	24225.5524	68.62250565	0
1000000000	3.300007194	146587648	6553.614287	0.0	3.300007194	11218944	24.50005341	31948.8	12.5000105	2
1000000000	4.300053192	105332736	23801331.22	1431.71771	4.300053192	99749888	3.800047007	18803.72136	40.93663827	0
1000000000	26.79888115	141840384	31537.88329	1.499937378	26.79888115	851968	22.29906901	140720.0	40.86024909	5
1000000000	3.800256631	105422848	117563.139	2.90019585	3.800256631	28364800	0.600040521	36067.55556	30.62052155	0
1000000000	9.799825465	110469120	13516.55927	0.299994657	9.799825465	3850240	0.099998219	30037.33333	21.09410192	0
1000000000	5.899760942	179040256	0.0	0.0	5.899760942	4988928	4.299825771	30801.92	3.98676957	1
1000000000	4.799942017	105345024	539027.0886	26.09968472	4.799942017	2531328	0.099998792	52672.7191	30.31338363	0
1000000000	4.900283775	139587584	187454.0555	12.60072971	4.900283775	12877824	0.100005791	14479.51515	32.49618941	0
1000000000	3.502211051	140005376	31240920.13	1781.324604	3.502211051	315392	4.202653261	19374.29817	59.84382228	0
1000000000	122.3012055	188776448	23309.31188	2.296267532	122.3012055	26406912	100.1372319	13120.0	43.60151482	5
1000000000	2.99778964	146063360	0.0	0.0	2.99778964	10493952	27.1799594	15872.0	9.807125515	2
1000000000	2.908085787	146829312	0.0	0.0	2.908085787	19107840	17.44851472	7168.0	11.16074004	2
1000000000	3.00737592	358166528	1579913.311	111.272909	3.00737592	7303168	86.51218064	19045.41657	25.50908096	0
1000000000	2.502016075	126103552	0.0	0.500403215	2.502016075	15392768	33.5270154	7584.744186	13.18085581	2
1000000000	4.70012178	105836544	0.0	0.200005182	4.70012178	8159232	5.700147691	11185.23077	25.54471803	0
1000000000	640.0676688	187387904	22526.86212	1.399929286	640.0676688	30085120	6.999646432	383277.1765	11.80138724	0
1000000000	5.201517647	165646336	4506.914983	0.200058371	5.201517647	1916928	3.80110905	10752.0	62.25472152	4
1000000000	8.100035478	101679104	26214.51482	0.50000219	8.100035478	315392	0.100000438	16687.40741	27.26527369	0
1000000000	6.399711565	105558016	600446.5379	36.69834601	6.399711565	1581056	7.299671004	39879.86711	40.0024251	0
1000000000	8.599999828	100089856	13107.19974	0.199999996	8.599999828	1421312	3.99999992	65536.0	23.74968127	0
1000000000	3.703907993	137318400	22172667.98	1635.325432	3.703907993	405504	7.107499122	16645.71952	61.73710415	0
1000000000	4.800063409	103239680	25805.14089	1.00001321	4.800063409	1548288	4.90006473	45068.4878	30.15564375	0
1000000000	2.699928641	147042304	0.0	0.0	2.699928641	10485760	16.89955334	15473.77778	16.7987645	2
1000000000	2.899127189	145641472	0.0	0.399879612	2.899127189	9965568	33.78982723	21401.6	12.57544281	2
1000000000	9.214113973	291926016	31370625.62	812.144024	9.214113973	2764800	373.1716159	48589.89062	49.21760622	0
1000000000	9.477606785	216481792	0.0	0.099764282	9.477606785	38830080	10.87430673	13482.66667	8.577328234	3
1000000000	4.700032759	105570304	21350548.81	1780.112407	4.700032759	6844416	0.200001394	18953.16766	30.54616101	0
1000000000	3.505474148	145666048	0.0	0.0	3.505474148	10330112	20.43190647	11946.66667	6.730138848	2
1000000000	49.30109683	210661376	2462.64991	0.901849332	49.30109683	24870912	157.7234277	15062.10909	20.69019203	3
1000000000	1.801174942	204333056	0.0	0.100065275	1.801174942	2412544	119.2778073	11264.0	7.518487372	3
1000000000	3.705833538	129744896	0.0	0.0	3.705833538	3403776	4.306779517	28398.93333	28.63747486	5
1000000000	137.0956129	195727360	0.0	1.699945602	137.0956129	12185600	111.4964321	10568.25806	27.81474496	5
1000000000	4.807498255	103325696	22282177.51	2197.928108	4.807498255	12316672	0.400624855	13130.83299	46.40073495	0
1000000000	5.400068149	107298816	0.0	0.0	5.400068149	19443712	0.100001262	20480.0	16.79573926	0
1000000000	10.09942777	111370240	0.0	0.0	10.09942777	5709824	0.499971672	18560.0	19.61389109	0
1000000000	0.0	179576832	0.0	0.0	0.0	5382144	9.500024415	16068.92308	1.171280051	1
1000000000	133.7960012	186486784	0.0	1.697411956	133.7960012	7139328	111.1305592	13772.51397	29.24846025	5
1000000000	21.23853102	138731520	13069.37436	0.598268479	21.23853102	33308672	14.15902068	10855.88406	39.00194801	5
1000000000	181.1052204	194473984	69237.36532	3.997907735	181.1052204	57397248	2107.297167	9140.655518	100.0	6
1000000000	7.299860792	162996224	0.0	0.0	7.299860792	25178112	4.199919908	23405.71429	45.39186187	4
1000000000	21.29978785	139849728	3276.767363	0.199998008	21.29978785	33099776	17.89982172	7771.701493	39.21935355	5
1000000000	130.4069025	197734400	0.0	1.598858575	130.4069025	13299712	107.5232392	13190.44604	27.39530151	5
1000000000	0.39999483	348000256	438778.3292	64.69916383	0.39999483	8966144	63.29918192	15284.31304	0.469132199	0
1000000000	5.100032028	106708992	0.0	0.0	5.100032028	3166208	7.5000471	15798.85714	22.10923558	0
1000000000	126.850029	187150336	6545.861025	1.89775634	126.850029	18923520	107.0734103	13670.08589	30.24118136	5
1000000000	4.000711967	139870208	22557358.31	2463.938482	4.000711967	413696	3.900694168	9758.590236	58.60684926	0
1000000000	0.500774829	349822976	379826.09	42.46570552	0.500774829	37945344	61.69545896	13641.41968	0.000385601	0
1000000000	93.2221328	189063168	6145.459055	1.70040371	93.2221328	15020032	72.41719329	11769.17333	37.48306791	5
1000000000	11.70035944	179478528	0.0	0.0	11.70035944	9654272	4.100125956	38167.27273	3.278276774	1
1000000000	4.792785899	138137600	1037951.276	91.66203031	4.792785899	1884160	3.894138543	11381.17137	38.99858053	0
1000000000	25.29906748	140435456	1228.754708	0.299988942	25.29906748	23056384	21.59920385	29127.11111	36.0964282	5
1000000000	17.60000317	125906944	0.0	0.200000036	17.60000317	33943552	14.90000268	11273.30909	9.531788286	5
1000000000	4.800314613	105795584	0.0	0.0	4.800314613	10625024	7.400485028	9557.333333	24.99552073	0
1000000000	5.000074851	105472000	4200510.882	192.6028833	5.000074851	425984	11.40017066	39342.51629	62.88997001	0
1000000000	135.5124958	196292608	461.5237107	1.802826995	135.5124958	2129920	112.1759019	12174.52973	26.76017167	5
1000000000	8.620359824	143372288	0.0	0.0	8.620359824	15482880	9.522490504	7889.454545	74.24320944	4
1000000000	119.1114335	189616128	408.9525831	1.597471028	119.1114335	2310144	89.8577453	10655.78523	33.38680859	5
1000000000	8.000214006	100081664	0.0	0.0	8.000214006	11776000	0.500013375	6826.666667	25.77960824	0
1000000000	3.700162696	103493632	2046451.582	271.8119516	3.700162696	82329600	3.900171491	13416.32172	63.43580635	0
1000000000	3.104790132	147320832	410.2329155	0.10015452	3.104790132	9752576	22.03399449	12970.66667	24.72774718	2
1000000000	294.2998058	166588416	0.0	0.0	294.2998058	27574272	4549.196998	19163.42857	90.54691026	4
1000000000	4.149220389	137555968	10503897.62	678.1999516	4.149220389	8998912	3.852847504	17258.67859	49.38088276	0
1000000000	2.403693901	146370560	0.0	0.0	2.403693901	12431360	15.12324079	15360.0	5.47969204	2
1000000000	0.0	178593792	0.0	0.0	0.0	11542528	3.000093783	30877.53846	0.465731126	1
1000000000	4.49997282	108761088	0.0	0.0	4.49997282	10489856	3.699977652	25600.0	22.96920602	0
1000000000	5.591523307	167669760	38444.1191	1.098334935	5.591523307	15466496	5.192128785	26731.78947	58.03272994	4
1000000000	3.096829528	123740160	0.0	0.0	3.096829528	18407424	27.37197712	13414.4	18.82986816	2
1000000000	3.594302348	129351680	817.9034676	0.099841732	3.594302348	2691072	0.798733855	18163.80952	26.52282301	5
1000000000	1.297995856	299319296	1637356.673	256.9033336	1.297995856	1708032	536.4716718	15599.73993	50.62312869	0
1000000000	4.406854377	106516480	0.0	0.0	4.406854377	17096704	1.001557813	15974.4	18.46726419	0
1000000000	5.007792425	106409984	0.0	0.0	5.007792425	35139584	3.705766395	20480.0	15.6499617	0
1000000000	5.000108252	107229184	11469.0483	0.100002165	5.000108252	36130816	8.000173204	11806.11765	14.52910041	0
1000000000	22.39995296	165789696	3276.793119	0.19999958	22.39995296	17006592	9.09998089	12608.0	55.46879275	4
1000000000	129.1976699	197791744	9435.235722	4.306588995	129.1976699	12869632	102.957523	12053.59036	32.08433747	5
1000000000	5.300160648	106770432	0.0	0.0	5.300160648	10113024	3.900118213	12288.0	21.48203831	0
1000000000	4.199925325	109973504	49970.31153	2.099962663	4.199925325	8728576	3.499937771	23158.15385	27.18874944	0
1000000000	5.899862002	105631744	34405.59525	0.599985966	5.899862002	31690752	5.899862002	28580.97778	39.06393443	0
1000000000	2.795642931	194723840	27652007.76	504.3140159	2.795642931	39890944	125.3047099	66599.90948	52.88641274	0
1000000000	3.906125625	103874560	38000841.3	3679.269868	3.906125625	148676608	0.200314135	12320.10971	36.54128864	0
1000000000	0.09983902	216780800	5995836.359	50.41870526	0.09983902	38326272	46.42514445	150175.1351	30.10769426	0
1000000000	8.966669008	142782464	3264.664556	0.398518623	8.966669008	17145856	4.483334504	8117.073171	62.5397549	5
1000000000	4.214001822	146362368	565.0775776	0.30100013	4.214001822	10346496	18.86267482	12055.27273	12.05343778	2
1000000000	5.499948905	106872832	271152.681	9.499911746	5.499948905	4202496	10.19990524	25190.4	23.98522637	0
1000000000	2.804528556	123637760	0.0	0.0	2.804528556	3641344	25.94188915	13653.33333	13.76934763	2
1000000000	3.20496953	145215488	6563.777597	0.100155298	3.20496953	9326592	26.14053273	25746.28571	21.04783246	2
1000000000	4.286213566	107208704	8165.735239	0.299038156	4.286213566	36630528	0.498396926	17014.15385	23.97568971	0
1000000000	1.201526046	212774912	0.0	0.0	1.201526046	32231424	121.2540035	20992.0	6.677051133	3
1000000000	2.803207318	123895808	0.0	0.0	2.803207318	16363520	19.52233668	15213.71429	57.45052773	2
1000000000	57.87362715	136298496	46592.66027	2.294988663	57.87362715	28123136	41.40957805	17561.04348	76.84719323	5
1000000000	0.299996553	185188352	124926.5646	7.999908081	0.299996553	71962624	11.09987246	15559.68	0.547348395	6
1000000000	65.80548325	161103872	68974.56315	10.71717916	65.80548325	21311488	163.762504	15567.17526	6.80533877	0
1000000000	4.3069484	109330432	23827599.47	2135.84576	4.3069484	3620864	3.405494084	14616.04981	21.35966243	0
1000000000	19.86965605	122699776	171769.6819	14.67758513	19.86965605	24514560	19.76980854	11785.57009	48.82784819	5
1000000000	2.990596011	145563648	0.0	0.0	2.990596011	9871360	22.42947008	26214.4	9.811492749	2
1000000000	344.9624083	180473856	7376.272749	0.400188409	344.9624083	30724096	4985.04696	40665.6	94.29426263	4
1000000000	4.800073681	105447424	6553.700599	0.100001535	4.800073681	19705856	3.800058331	11410.28571	28.59229685	0
1000000000	5.699961525	108544000	0.0	0.0	5.699961525	12603392	3.499976375	18432.0	18.28193561	0
1000000000	4.193550924	204058624	94727.92213	2.396314814	4.193550924	1626112	0.299539352	58708.0597	24.1010211	0
1000000000	5.599472978	108216320	1638.245808	0.0	5.599472978	3543040	14.99858833	7372.8	17.03226387	0
1000000000	3.515671175	146055168	0.0	0.0	3.515671175	9551872	26.71910093	16384.0	6.458975357	2
1000000000	5.099912384	108068864	0.0	0.0	5.099912384	15171584	3.999931281	21162.66667	17.57975692	0
1000000000	116.1210806	192008192	408.9698592	1.497692356	116.1210806	12992512	100.8446186	11835.21088	38.06391851	5
1000000000	5.400508728	103563264	43831.32891	0.600056525	5.400508728	37830656	3.600339152	104375.7176	32.25959814	0
1000000000	4.00003596	145743872	3276.829459	0.100000899	4.00003596	1187840	21.30019149	18636.8	5.156469089	2
1000000000	5.291796023	103620608	0.0	0.0	5.291796023	24162304	4.093653527	9216.0	23.08775094	0
1000000000	132.5975871	191111168	14774.24682	2.795732259	132.5975871	13529088	103.7416363	12234.4186	29.56281964	5
1000000000	397.7085781	162299904	6558.688821	1.200931791	397.7085781	19324928	3259.729191	64098.80702	72.39873935	4
1000000000	25.6998219	137293824	9011.137553	0.499996535	25.6998219	9842688	24.69982883	37809.23077	33.35972753	5
1000000000	5.899977934	103796736	79462.10281	1.599994016	5.899977934	1937408	7.399972324	59313.23077	31.32840861	0
1000000000	2.99997981	147746816	0.0	0.0	2.99997981	24338432	17.3998829	19456.0	13.12569152	2
1000000000	3.394803947	147456000	0.0	0.0	3.394803947	10727424	25.26133525	15832.61538	23.94723352	2
1000000000	4.899997011	105631744	37224015.69	2690.098359	4.899997011	253952	0.099999939	16280.50696	29.06300578	0
1000000000	3.099956601	123695104	3276.754125	0.0999986	3.099956601	14311424	22.2996878	20480.0	11.40741411	2
1000000000	129.598717	191733760	819.19189	1.79998218	129.598717	1261568	103.5989744	11623.78378	31.40675142	5
1000000000	130.4992274	182558720	2047.987876	1.699989936	130.4992274	2961408	99.39941156	11565.87283	31.25135091	5
1000000000	0.0	201281536	0.0	0.0	0.0	26308608	112.6762572	10314.0241	5.633185637	3
1000000000	5.200436577	106778624	0.0	0.0	5.200436577	33619968	3.700310641	20480.0	16.00855292	0
1000000000	0.099999635	327065600	1509421.695	173.4993673	0.099999635	7815168	1205.595603	17669.90356	48.04706775	0
1000000000	7.000276861	191262720	0.0	0.0	7.000276861	2039808	12.90051022	14480.41026	8.668166928	5
1000000000	4.200698702	211304448	0.0	0.0	4.200698702	34369536	33.0054898	7875.047619	7.736426942	3
1000000000	4.193626337	289824768	6575350.484	1054.497327	4.193626337	880640	0.698937723	11238.99345	37.12766347	0
1000000000	2.900016037	147103744	6553.636242	0.200001106	2.900016037	10125312	20.40011281	10581.33333	10.93755789	2
1000000000	2.398917393	124252160	0.0	0.0	2.398917393	23322624	20.69066251	13745.23077	20.58268903	2
1000000000	3.200100803	145920000	0.0	0.0	3.200100803	10493952	18.10057017	12288.0	6.640630602	2
1000000000	148.8977055	200749056	6963.092699	1.899970721	148.8977055	31522816	109.6983095	13315.26115	31.87602867	5
1000000000	4.400642846	137326592	27000168.18	1739.154056	4.400642846	5951488	7.20105193	16807.561	59.60991178	0
1000000000	2.899886991	145686528	3276.672308	0.099996103	2.899886991	10203136	18.8992635	21271.27273	9.76842669	2
1000000000	120.6138196	191520768	11479.63299	1.701605754	120.6138196	13914112	98.79322821	12217.06024	31.61231072	5
1000000000	123.8960824	192409600	8601.328026	1.899939924	123.8960824	19693568	98.79687604	11698.77095	31.4074195	5
1000000000	0.0	177250304	0.0	0.0	0.0	34701312	3.199981472	28850.08696	0.469497474	1
1000000000	3.204930914	145760256	0.0	0.0	3.204930914	12398592	25.8397555	39005.09091	35.9953454	2
1000000000	135.4853966	191610880	14313.32826	2.296362653	135.4853966	3842048	107.6295191	12582.32335	29.25261457	5
1000000000	136.3980359	190251008	409.5941018	1.69997552	136.3980359	1536000	107.5984506	13365.89474	31.95385445	5
1000000000	2.888045686	126226432	3263.292449	0.099587782	2.888045686	20692992	24.10024331	18618.18182	12.23674871	2
1000000000	2.899528073	145661952	0.0	0.0	2.899528073	16883712	20.79661514	22937.6	26.28919827	2
1000000000	18.99995136	163831808	0.0	0.0	18.99995136	23859200	4.9999872	9199.483871	54.37555936	4
1000000000	25.36037847	138174464	6543.37702	0.299532029	25.36037847	11370496	17.57254571	10901.33333	39.46961323	5
1000000000	4.306705411	106516480	0.0	0.0	4.306705411	17244160	0.10015594	24576.0	18.62313999	0
1000000000	2.703230902	123383808	0.0	0.0	2.703230902	16789504	24.12883879	17066.66667	21.86093732	2
1000000000	25.34030071	208220160	0.0	0.400637165	25.34030071	34918400	146.5330432	9399.92233	8.688342375	3
1000000000	6.70008087	105328640	5202033.989	159.5019252	6.70008087	19386368	13.40016174	44033.37487	40.31169839	0
1000000000	132.4974587	195194880	0.0	1.599969313	132.4974587	2150400	107.4979382	10627.28205	29.45375498	5
1000000000	289.1546873	162222080	0.0	0.0	289.1546873	50614272	4549.29386	9830.4	82.83896952	4
1000000000	5.192115928	106582016	0.0	0.0	5.192115928	14344192	3.594541796	7509.333333	21.05736649	0
1000000000	6.309314378	106831872	9844.933978	0.200295695	6.309314378	9048064	3.605322502	15506.28571	22.85463658	0
1000000000	0.10015065	160727040	0.0	0.0	0.10015065	39350272	0.70105455	4096.0	0.003653575	0
1000000000	6.88973175	164429824	408.9904529	0.099851185	6.88973175	24215552	7.688541229	7347.809524	53.1964718	4
1000000000	3.104811184	146739200	0.0	0.0	3.104811184	9940992	21.53336789	7367.111111	6.106091623	2
1000000000	4.399888727	151937024	0.0	0.0	4.399888727	13049856	18.89952203	38632.72727	5.783498948	6
1000000000	5.100084253	107143168	3276.854134	0.200003304	5.100084253	8974336	3.800062777	7389.090909	18.67071118	0
1000000000	25.73951711	163999744	4922.757762	0.100153763	25.73951711	26644480	10.3158376	64947.74468	64.0070489	4
1000000000	2.795694937	146444288	0.0	0.0	2.795694937	12345344	25.06140819	37794.90909	5.301878665	2
1000000000	16.82620867	123301888	273424.2884	10.0156004	16.82620867	7954432	15.42402461	26632.0	87.79338395	5
1000000000	3.803227	145440768	0.0	0.0	3.803227	1339392	23.41987153	22937.6	7.813330165	2
1000000000	19.36944722	125964288	17994.01678	0.69889758	19.36944722	33964032	23.86236023	11858.82353	3.511305134	5
1000000000	4.80001104	105639936	21014166.73	1939.00446	4.80001104	107008000	7.0000161	12788.83208	46.9526619	0
1000000000	0.0	160464896	1640.937015	0.100154847	0.0	30228480	4.50696812	18204.44444	0.001840842	0
1000000000	4.499926651	105713664	14079.7705	0.39999348	4.499926651	17870848	4.099933171	23136.0	29.06353851	0
1000000000	4.100000697	105435136	44007021.88	2478.700421	4.100000697	1736704	3.700000629	20037.25184	29.92179861	0
1000000000	3.699961296	288886784	15321900.52	473.9950417	3.699961296	1183744	769.0919547	38024.72259	76.17203274	0
1000000000	3.101651133	105259008	84493696.17	4093.779282	3.101651133	479232	7.003728365	21147.07831	93.98240574	0
1000000000	4.306717484	203976704	35690.86951	1.201874647	4.306717484	7409664	7.611872762	14454.15385	27.30859781	0
1000000000	6.199605023	201572352	3276.591248	0.0	6.199605023	3018752	18.79880233	14540.8	9.927267654	0
1000000000	286.751764	150560768	12677.78272	0.599063574	286.751764	41881600	4552.983005	13419.16279	76.20903268	4
1000000000	119.09545	138407936	42525.36142	4.292627284	119.09545	35745792	95.83539983	14501.7554	32.06977275	5
1000000000	4.206330527	103559168	29216963.53	1828.752272	4.206330527	73306112	3.80572762	19724.20352	28.17259885	0
1000000000	2.499470462	130846720	8922013.782	174.3630594	2.499470462	27668480	196.8582936	51168.01834	40.08998778	2
1000000000	4.70471845	283123712	24006617.49	646.7486363	4.70471845	20889600	56.75692258	49611.32674	88.57626563	0
1000000000	131.7989499	189734912	0.0	1.697410719	131.7989499	13619200	105.0397692	11514.84564	28.23478571	5
1000000000	5.199933597	105480192	22907406.67	1375.08244	5.199933597	24657920	0.499993615	18609.42005	19.84563844	0
1000000000	3.000256222	146399232	0.0	0.0	3.000256222	7516160	23.80203269	13653.33333	9.136437098	2
1000000000	5.099889332	107331584	0.0	0.0	5.099889332	21438464	3.599921882	14848.0	17.65820479	0
1000000000	2.799960577	146399232	4505.536562	0.0	2.799960577	7729152	21.19970151	11776.0	17.42323587	2
1000000000	129.8020837	192094208	0.0	1.702650789	129.8020837	13164544	103.0604507	12937.14286	28.64063964	5
1000000000	0.199998636	178049024	6553.555305	0.0	0.199998636	11997184	6.599954988	34584.77419	0.70374163	1
1000000000	4.193419686	106708992	6543.332203	0.099843326	4.193419686	16371712	3.394673079	16896.0	22.46542346	0
1000000000	4.392965369	103874560	18757904.62	1531.946832	4.392965369	32161792	7.488009151	14085.94685	23.48177508	0
1000000000	3.105047317	123801600	0.0	0.0	3.105047317	6656000	18.73044672	19660.8	15.3323377	2
1000000000	3.121400792	125222912	196212.4621	12.28422247	3.121400792	16498688	26.07880017	14702.24818	41.48423522	2
1000000000	4.006285662	103665664	40289618.8	3105.372174	4.006285662	125906944	3.505499954	15229.20604	35.36743911	0
1000000000	4.900436874	105521152	22120.37203	0.400035663	4.900436874	25399296	0.900080242	88020.42553	35.30673712	0
1000000000	126.8080684	191787008	0.0	1.597581964	126.8080684	11800576	105.0410141	12172.71523	32.99226167	5
1000000000	671.9887786	187514880	3276.745282	0.19999666	671.9887786	30068736	4.099931536	478728.678	9.532971588	0
1000000000	5.207646439	107413504	0.0	0.0	5.207646439	43810816	3.404999595	9216.0	13.70142575	0
1000000000	4.499858884	109047808	0.0	0.0	4.499858884	17281024	0.0	10922.66667	19.06503569	0
1000000000	15.8757815	158171136	3271.808856	0.199695365	15.8757815	28901376	5.49162253	12633.94595	58.26676735	4
1000000000	3.196260535	146874368	0.0	0.0	3.196260535	10063872	18.57826436	10082.46154	8.307268687	2
1000000000	4.692555823	107888640	1635.804992	0.0	4.692555823	17158144	1.497624199	9420.8	18.33262903	0
1000000000	3.494630814	146554880	0.0	0.0	3.494630814	9334784	20.36870532	18944.0	6.392899663	2
1000000000	6.209747441	166064128	9435.611079	1.001572168	6.209747441	7823360	8.212891776	7223.138462	57.35484919	4
1000000000	132.5084583	191164416	10256.13464	2.604096687	132.5084583	15130624	108.1701701	11156.91503	31.92492831	5
1000000000	4.799935057	138321920	3799500.593	160.8978231	4.799935057	13381632	0.099998647	29952.84675	38.20396975	0
1000000000	148.0267296	177623040	0.0	1.70260785	148.0267296	2121728	105.1610731	10508.8	29.18814056	5
1000000000	216.6967443	111734784	444512.0524	14.70656575	216.6967443	18436096	2056.418088	21228.16741	73.75019635	0
1000000000	7.39983676	99520512	0.0	0.0	7.39983676	10817536	3.599920586	7168.0	25.00128248	0
1000000000	141.9224279	192528384	4512.672486	1.902982449	141.9224279	31543296	109.4715693	11449.26316	33.48959804	5
1000000000	4.707317997	152387584	0.0	0.0	4.707317997	10973184	288.5485776	15266.90909	14.08451909	6
1000000000	9.614005972	111529984	0.0	0.0	9.614005972	49127424	0.701021269	23040.0	20.82008014	0
1000000000	2.799985272	145858560	6553.565528	0.0	2.799985272	4370432	16.09991531	24948.36364	4.532541675	2
1000000000	0.099996661	212660224	0.0	0.0	0.099996661	32481280	109.7963339	18245.81818	5.316324274	3
1000000000	7.010973506	168669184	6563.873709	0.100156764	7.010973506	6938624	15.42414171	6810.150538	59.23288694	4
1000000000	12.30003087	178413568	0.0	0.0	12.30003087	9605120	11.30002836	30997.33333	5.858605865	1
1000000000	4.400175127	105459712	36190573.18	2712.507958	4.400175127	10600448	7.100282591	18391.46965	33.51324211	0
1000000000	3.099988189	147496960	0.0	0.0	3.099988189	11862016	23.49991047	11008.0	10.548554	2
1000000000	4.387880367	105582592	19622167.0	1155.109507	4.387880367	110804992	4.088706706	22842.23638	55.77235453	0
1000000000	4.493096671	139378688	18686272.25	1344.434371	4.493096671	397312	3.993863708	15464.05499	52.10508719	0
1000000000	3.794152033	205262848	4522744.246	100.9444133	3.794152033	1134592	82.57272977	64865.66957	34.70979656	0
1000000000	5.800148252	108752896	0.0	0.0	5.800148252	23396352	0.200005112	20480.0	17.02913424	0
1000000000	4.093651197	136589312	399968.4929	16.17491449	4.093651197	4026368	3.893960895	21481.07463	42.58903751	0
1000000000	4.099901397	149164032	0.0	0.099997595	4.099901397	14082048	7.699814819	8857.6	25.86093933	4
1000000000	4.500000855	103776256	19049322.02	1370.20026	4.500000855	8196096	3.800000722	17018.44446	12.65652426	0
1000000000	3.890691055	137097216	24108206.22	2868.636443	3.890691055	1363968	0.0	9607.129739	64.58543216	0
1000000000	3.099984593	146276352	0.0	0.0	3.099984593	10399744	22.19988967	14976.0	9.219008726	2
1000000000	474.5300015	162263040	1597798.802	72.61170349	474.5300015	20074496	2349.614571	42472.10888	46.55678061	0
1000000000	10.10018423	99794944	1077677.257	30.90056363	10.10018423	10555392	16.00029185	32995.55556	28.51439974	0
1000000000	2.70604281	149962752	3284.133733	0.100223808	2.70604281	13209600	17.33871875	11059.2	9.941179757	2
1000000000	4.800122547	107544576	0.0	0.0	4.800122547	14217216	3.800097016	19114.66667	26.01372873	0
1000000000	4.600041676	105521152	424759.0483	7.400067045	4.600041676	27459584	3.400030804	54233.11392	28.59304164	0
1000000000	2.69609363	146735104	0.0	0.0	2.69609363	19558400	17.07525966	19114.66667	4.746571371	2
1000000000	4.807505189	140328960	14358.4155	1.60250173	4.807505189	10907648	3.906097966	11468.8	28.24642626	0
1000000000	3.30522341	145825792	0.0	0.0	3.30522341	9650176	19.83134046	14493.53846	4.693926947	2
1000000000	3.003357393	147197952	0.0	0.0	3.003357393	13152256	24.12697106	8533.333333	10.29005657	2
1000000000	3.800114991	109912064	13517.20903	1.100033287	3.800114991	25845760	4.500136174	13653.33333	21.09108525	0
1000000000	46.82842696	202117120	0.0	0.798779138	46.82842696	26812416	161.5530807	10986.21277	14.19275882	3
1000000000	3.095091989	146976768	0.0	0.0	3.095091989	6877184	21.56580224	14336.0	8.660510439	2
1000000000	0.0	179085312	0.0	0.399998504	0.0	10137600	16.69993754	17565.53846	0.781613139	1
1000000000	3.299902248	353345536	8601140.411	111.5966942	3.299902248	15335424	64.39809235	101930.5354	28.44076668	0
1000000000	4.400008868	206368768	552500.3135	64.20012939	4.400008868	12783616	107.3002162	14518.64501	22.0323049	0
1000000000	3.004743529	146243584	0.0	0.0	3.004743529	10248192	22.03478588	22937.6	9.310018931	2
1000000000	7.799923795	99528704	0.0	0.0	7.799923795	20140032	3.499965805	16384.0	22.81345866	0
1000000000	4.892382005	178114560	413052.8298	64.6992559	4.892382005	43020288	77.3795113	10750.82118	2.725879525	0
1000000000	4.899967219	106479616	0.0	0.0	4.899967219	4956160	0.0	7509.333333	22.65641242	0
1000000000	4.40699796	204058624	6770789.873	166.9651273	4.40699796	1531904	8.413359743	41536.10273	34.819259	0
1000000000	123.5341609	189804544	3277.706384	1.700470231	123.5341609	3149824	95.3263606	12947.3561	31.00305652	5
1000000000	4.409702934	138117120	2949106.696	132.8924111	4.409702934	1183744	3.607938764	25015.38301	35.68146816	0
1000000000	76.32989577	215257088	63755.51828	3.691772737	76.32989577	34283520	99.07919804	23745.72973	40.05352047	3
1000000000	5.603793039	163282944	3279.01947	0.100067733	5.603793039	12189696	3.702506115	35498.66667	58.00262993	4
1000000000	3.294869592	145870848	0.0	0.0	3.294869592	10244096	18.67092769	11264.0	33.15081278	2
1000000000	4.607244939	141561856	6981910.324	539.9490753	4.607244939	41992192	4.807559936	13165.61905	43.50466986	0
1000000000	3.399965082	146092032	0.0	0.0	3.399965082	10244096	27.49971758	36864.0	5.860274976	2
1000000000	3.999897723	105226240	33877968.94	2127.545599	3.999897723	360042496	0.499987215	17619.79023	31.56403912	0
1000000000	3.099963761	145657856	3276.761695	0.099998831	3.099963761	577536	21.69974633	12288.0	8.360801822	2
1000000000	119.7043644	188727296	0.0	1.400051046	119.7043644	18923520	95.70348935	12676.26667	31.01291105	5
1000000000	6.399984256	108134400	40140.70125	0.399999016	6.399984256	11313152	3.199992128	32631.46667	20.85949292	0
1000000000	15.38420135	112238592	0.0	0.099897411	15.38420135	46067712	8.691074788	19114.66667	41.38312814	5
1000000000	138.1804547	192438272	4907.402971	1.797144643	138.1804547	13291520	105.232803	11362.23256	31.82677797	5
1000000000	2.899185387	145678336	0.0	0.0	2.899185387	3690496	22.99353928	21162.66667	6.667287356	2
1000000000	5.499988395	109199360	102809.3831	3.499992615	5.499988395	28880896	6.799985652	16137.25301	18.82845537	0
1000000000	121.6080745	196456448	3271.636605	4.093539453	121.6080745	2617344	86.6632255	16558.35676	38.29918515	5
1000000000	3.092748741	133337088	3436167.562	107.9469077	3.092748741	19464192	101.8611763	31085.71429	42.71190016	2
1000000000	7.99999152	100237312	2867.196961	0.299999682	7.99999152	22945792	3.599996184	13032.72727	24.21899401	0
1000000000	132.1581984	191680512	3275.763876	1.59949408	132.1581984	9572352	105.9664828	12192.47761	31.73613954	5
1000000000	3.104764572	132591616	4580930.696	121.185972	3.104764572	19308544	128.2968844	38227.34388	42.41278532	2
1000000000	5.399976564	105340928	22881795.09	1485.793552	5.399976564	8773632	3.799983508	18141.8699	24.13997791	0
1000000000	2.200015158	147968000	0.0	0.0	2.200015158	12853248	18.90013022	6940.444444	6.17642732	2
1000000000	2.800723063	145403904	0.0	0.0	2.800723063	10612736	20.00516473	19797.33333	10.75779179	2
1000000000	4.900088545	105521152	30720.55512	1.300023491	4.900088545	4177920	3.800068667	176128.0	29.8425468	0
1000000000	110.5729195	192114688	2461.449338	1.602506079	110.5729195	24227840	92.44456944	13192.40876	31.14245002	5
1000000000	2.995281443	146276352	0.0	0.0	2.995281443	10260480	21.16665553	12743.11111	8.268870187	2
1000000000	139.6124147	193732608	0.0	1.702590423	139.6124147	10051584	112.9718822	12402.12048	34.90126018	5
1000000000	3.095199284	146411520	0.0	0.0	3.095199284	12623872	17.37305405	22118.4	4.680034933	2
1000000000	4.692858924	139751424	220847.9379	4.99240311	4.692858924	10735616	3.894074426	41325.71429	27.61032332	0
1000000000	7.499498734	101593088	0.0	0.0	7.499498734	21934080	3.599759392	6553.6	23.59832875	0
1000000000	124.395095	195682304	16409.73621	2.103298709	124.395095	10686464	126.5985508	11768.32959	34.50631348	5
1000000000	5.000078101	105451520	726232.1437	55.00085911	5.000078101	138833920	7.40011559	49986.00482	42.10848926	0
1000000000	4.294278132	105885696	87903711.98	4887.787317	4.294278132	9220096	2.696407199	18936.34886	91.41671706	0
1000000000	6.789814735	160989184	0.0	0.0	6.789814735	15695872	1.597603467	8192.0	59.98242359	4
1000000000	5.608690273	166998016	0.0	0.0	5.608690273	22470656	3.906052154	19660.8	43.97583005	4
1000000000	5.199998596	109879296	2346188.167	345.5999067	5.199998596	1695744	3.899998947	18586.11371	47.34381319	0
1000000000	5.200128807	105705472	61287.9181	3.900096605	5.200128807	28999680	7.600188257	24832.0	26.7949929	0
1000000000	113.3789301	191090688	18871.38206	2.303635505	113.3789301	26710016	92.14542022	14014.41322	34.42723717	5
1000000000	2.905784487	126214144	8208.340179	0.20039893	2.905784487	16846848	21.34248606	8806.4	17.25706017	2
1000000000	4.607184813	201166848	0.0	0.0	4.607184813	10911744	3.80593528	0.0	9.937842382	0
1000000000	128.1988099	195330048	6952.289355	1.797179578	128.1988099	12591104	105.035162	13146.04138	33.07387087	5
1000000000	4.106515644	201760768	0.0	0.0	4.106515644	22274048	0.0	5266.285714	9.621941058	0
1000000000	5.009547861	282710016	7488038.097	193.7693113	5.009547861	159744	5.811075519	38217.14286	17.45069281	0
1000000000	4.199953843	104878080	22382653.21	1679.381544	4.199953843	17395712	0.699992307	17028.4557	47.65659128	0
1000000000	2.996759035	145403904	0.0	0.0	2.996759035	10670080	21.37688112	16384.0	10.4093108	2
1000000000	5.200190119	105275392	0.0	0.0	5.200190119	3538944	7.50027421	24576.0	22.80981533	0
1000000000	124.0134181	186363904	0.0	1.497746595	124.0134181	4546560	100.748421	10237.18681	50.85628557	5
1000000000	3.7972676	147968000	6548.887617	0.199856189	3.7972676	12959744	17.48741658	16128.0	22.66959913	2
1000000000	110.5451748	197611520	6180.068735	1.408218787	110.5451748	11853824	83.68843079	13663.20661	32.96689483	5
1000000000	4.400005412	105435136	16019885.3	1962.102413	4.400005412	7585792	3.800004674	16581.78134	44.9218717	0
1000000000	4.300041538	140460032	229378.2158	6.700064723	4.300041538	544768	4.00003864	66218.66667	35.15655282	0
1000000000	125.5989601	187830272	66716.88555	6.10967828	125.5989601	11177984	103.8645308	11187.89189	33.25630271	5
1000000000	4.694868462	106926080	6546.444671	0.199781637	4.694868462	30334976	4.095523552	14199.46667	20.78233633	0
1000000000	133.0115747	191488000	40451.52009	4.400382921	133.0115747	12509184	105.4091727	11002.55319	33.82877282	5
1000000000	4.500074791	108818432	6553.708923	0.100001662	4.500074791	6275072	3.400056509	20480.0	21.56091082	0
1000000000	3.202100386	147046400	0.0	0.0	3.202100386	10211328	22.4147027	17554.28571	4.9902539	2
1000000000	4.606930197	196816896	4816769.057	85.82911258	4.606930197	77824	277.4173184	33485.95056	25.27740757	0
1000000000	134.7979699	186523648	9830.251956	2.299965363	134.7979699	11067392	109.498351	12746.72832	32.57862257	5
1000000000	7.712361991	197246976	35538.56405	1.903050361	7.712361991	5148672	47.77658012	16844.8	15.80280554	0
1000000000	3.100041231	146489344	0.0	0.0	3.100041231	10395648	25.0003325	17554.28571	15.46717431	2
1000000000	139.9174079	196554752	410.2374392	1.802801247	139.9174079	2097152	108.2682304	10360.30601	29.57868569	5
1000000000	2.895498658	146272256	6543.427587	0.0	2.895498658	14651392	21.26693842	17740.8	5.303552218	2
1000000000	2.904719152	145354752	0.0	0.0	2.904719152	11190272	24.74019416	11264.0	41.16525031	2
1000000000	2.895546418	145805312	0.0	0.0	2.895546418	12668928	24.56222134	16969.14286	6.393302493	2
1000000000	2.604110458	146796544	0.0	0.0	2.604110458	503808	20.03161891	13653.33333	13.69268725	2
1000000000	5.191987569	166006784	0.0	0.0	5.191987569	10424320	3.494607018	8879.157895	64.19631548	4
1000000000	2.596020534	146907136	0.0	0.0	2.596020534	11915264	16.37489875	22937.6	6.549487208	2
1000000000	4.903242122	104185856	76082.30714	4.803175956	4.903242122	28372992	0.500330829	14017.93939	19.2224878	0
1000000000	4.00000416	105758720	7372.807668	0.300000312	4.00000416	17203200	3.900004056	12603.07692	27.18756553	0
1000000000	133.4889979	189915136	1635.814317	1.797159284	133.4889979	3940352	106.8311352	11846.9703	29.79567574	5
1000000000	4.000252737	160194560	8552117.925	402.0254001	4.000252737	6930432	325.1205412	21947.85185	90.4687561	0
1000000000	137.7810122	172785664	0.0	1.597461011	137.7810122	19750912	111.0235403	10895.05882	25.89875013	5
1000000000	4.306685181	140128256	12177725.64	409.0349368	4.306685181	12697600	7.411504731	33156.55382	42.95756594	0
1000000000	3.104902113	145674240	0.0	0.0	3.104902113	3457024	25.03953317	19797.33333	7.119595642	2
1000000000	119.4443509	199303168	4090.669408	1.597917737	119.4443509	13266944	89.38352344	13013.33333	28.76400309	5
1000000000	0.099840886	310554624	321024.3904	59.70484968	0.099840886	46985216	69.3894156	10627.54226	0.468465914	0
1000000000	4.400050733	105635840	8192.094455	0.200002306	4.400050733	5804032	3.800043815	60984.88889	28.2023783	0
1000000000	3.099977308	152408064	0.0	0.0	3.099977308	10149888	291.2978677	9557.333333	4.063326015	6
1000000000	3.004789033	146808832	0.0	0.0	3.004789033	9523200	20.33240579	10240.0	9.152216257	2
1000000000	0.0	177250304	0.0	0.0	0.0	37085184	2.19994036	25326.93333	0.627588651	1
1000000000	2.496026177	147103744	0.0	0.0	2.496026177	10063872	18.86995789	29491.2	8.660207671	2
1000000000	5.717455965	107474944	6573.670072	0.100306245	5.717455965	9564160	0.20061249	13312.0	23.59491682	0
1000000000	125.7030219	190980096	2048.049235	1.600038465	125.7030219	12378112	99.60239444	10455.41463	34.37294522	5
1000000000	3.699904949	105488384	2047.947388	0.499987155	3.699904949	23842816	3.399912656	5986.461538	27.18954015	0
1000000000	4.507122832	117596160	0.0	0.0	4.507122832	17494016	3.906173121	16384.0	21.12538995	0
1000000000	0.0	349356032	2523841.034	460.6173662	0.0	20656128	2759.39749	14568.05824	47.80914568	0
1000000000	80.64690958	212406272	5723.535128	0.399242127	80.64690958	5459968	410.2212851	15116.19048	57.89314936	1
1000000000	5.199861008	105566208	0.0	0.0	5.199861008	24870912	7.399802203	9557.333333	24.06449331	0
1000000000	0.0	337620992	494756.7291	38.3604089	0.0	5885952	74.81782102	20282.5723	0.780881629	0
1000000000	7.19973253	108081152	6143.771759	0.099996285	7.19973253	11235328	4.299840261	21065.14286	22.5807139	0
1000000000	3.600018936	111644672	357480.2803	8.100042606	3.600018936	1900544	7.300038398	13747.31278	21.09318739	0
1000000000	4.306694164	204918784	3435483.988	118.3840117	4.306694164	503808	66.80383738	41962.38596	26.1344536	0
1000000000	3.504403528	126214144	11073.11414	0.40050326	3.504403528	17641472	12.11522363	20480.0	14.34519052	2
1000000000	4.692601925	117362688	13086.5685	0.199685188	4.692601925	10997760	0.299527782	32768.0	20.98397695	0
1000000000	6.214696327	143257600	203437.8838	8.219437078	6.214696327	12046336	7.417540778	22522.72165	25.63497399	4
1000000000	4.193423496	287645696	6952.296782	0.29953025	4.193423496	1191936	0.0	11468.8	7.722610169	0
1000000000	13.59984306	221900800	0.0	0.199997692	13.59984306	26136576	22.79973689	10292.51282	10.62551569	3
1000000000	113.4988355	190754816	0.0	1.49998461	113.4988355	13422592	89.39908277	12420.95028	36.32813009	5
1000000000	3.294849294	146755584	0.0	0.0	3.294849294	16273408	21.96566196	13653.33333	8.346180115	2
1000000000	4.492966844	138280960	3062291.181	447.0002792	4.492966844	339968	3.494529768	6914.011223	39.00219467	0
1000000000	4.699991963	108781568	0.0	0.0	4.699991963	3801088	0.099999829	17749.33333	20.93779886	0
1000000000	5.49996975	108933120	0.0	0.0	5.49996975	30597120	3.999978	8192.0	18.20325097	0
1000000000	75.05382164	207802368	7777.614667	1.499077662	75.05382164	3035136	184.286614	11390.94215	28.06521549	3
1000000000	4.004217803	139706368	2624562.957	105.4110337	4.004217803	352256	0.0	29750.97072	37.3428822	0
1000000000	5.100006732	106708992	13107.2173	0.200000264	5.100006732	6320128	0.400000528	27989.33333	23.28077281	0
1000000000	4.800100226	105746432	124521.0	2.400050113	4.800100226	24104960	0.600012528	57103.05882	27.18581726	0
1000000000	3.805888699	109023232	0.0	0.0	3.805888699	11395072	3.405268836	9557.333333	23.78933904	0
1000000000	3.805924073	200445952	0.0	0.0	3.805924073	3952640	3.805924073	0.0	10.48567095	0
1000000000	3.899936782	137039872	2726611.802	126.4979495	3.899936782	884736	3.699940024	28846.42093	39.29829117	0
1000000000	4.799610128	108515328	0.0	0.0	4.799610128	15781888	0.099991878	21299.2	20.94370355	0
1000000000	5.799899604	106459136	6553.486559	0.099998269	5.799899604	786432	3.899932492	9168.0	25.54816004	0
1000000000	0.100001117	177082368	0.0	0.0	0.100001117	43769856	10.50011729	27461.81818	0.937081954	1
1000000000	4.093647595	202076160	423688.1329	13.67877367	4.093647595	1744896	7.987605063	46024.51232	25.03839682	0
1000000000	5.191905041	165523456	0.0	0.0	5.191905041	643072	3.893928781	17203.2	70.35862435	4
1000000000	2.999893024	145850368	0.0	0.0	2.999893024	11882496	19.39930822	38034.28571	5.626981833	2
1000000000	2.79563685	146477056	0.0	0.0	2.79563685	10424320	16.7738211	15786.66667	5.38201879	2
1000000000	0.0	237867008	7596429.149	327.8906226	0.0	22355968	1133.167592	36266.80126	50.07961313	0
1000000000	3.805934552	331620352	1907870.922	106.6663236	3.805934552	7319552	580.5051753	13816.85386	68.23171912	0
1000000000	5.291894934	96415744	443122.9129	14.37797869	5.291894934	7852032	69.19402244	24870.46632	20.98042193	0
1000000000	2.895402015	150134784	0.0	0.0	2.895402015	14090240	21.86527728	8392.347826	8.114563	2
1000000000	3.791705001	123330560	0.0	0.0	3.791705001	15880192	21.65263119	14336.0	14.81484074	2
1000000000	5.391676707	95961088	395063.7283	7.388594006	5.391676707	4173824	7.488439871	46298.60674	22.15216559	0
1000000000	4.393190906	103682048	28975659.65	2054.216129	4.393190906	393216	4.393190906	17989.24853	26.20849063	0
1000000000	2.999709598	146071552	0.0	0.0	2.999709598	9805824	24.89758966	32286.11765	9.53799937	2
1000000000	4.399968716	105447424	367766.9852	10.69992392	4.399968716	17793024	5.099963739	32938.66667	33.35979417	0
1000000000	104.4989446	192815104	0.0	3.79996162	104.4989446	2150400	70.099292	15600.58639	39.76603881	5
1000000000	4.293257913	291356672	768585.0221	22.76425126	4.293257913	5922816	0.399372829	33480.82759	20.3591515	0
1000000000	3.101793581	132194304	1721059.185	83.54831098	3.101793581	18411520	72.14171523	20592.64	53.6466996	2
1000000000	7.288720341	161849344	0.0	0.0	7.288720341	23896064	1.69737323	24654.76923	49.60922116	4
1000000000	50.92398272	166535168	0.0	0.798807572	50.92398272	3575808	43.13560889	37295.15789	56.55088256	4
1000000000	7.899759531	99475456	0.0	0.0	7.899759531	10977280	0.0	6144.0	26.2520878	0
1000000000	2.594694447	148267008	0.0	0.0	2.594694447	11202560	23.35225002	19114.66667	9.673522332	2
1000000000	5.099941453	108068864	0.0	0.0	5.099941453	15384576	0.099998852	10012.44444	20.00067679	0
1000000000	3.204994439	146137088	6563.828611	0.0	3.204994439	10088448	21.23308816	29127.11111	13.06869878	2
1000000000	4.999916251	103706624	122468.3487	2.599956451	4.999916251	5861376	0.19999665	26955.29412	27.42302317	0
1000000000	122.7929077	192536576	13127.82381	1.902989597	122.7929077	15142912	95.24963718	13255.94161	35.36949629	5
1000000000	21.03085605	143867904	42660.99135	1.802644804	21.03085605	2195456	18.02644804	26038.85714	29.66231512	5
1000000000	4.992576488	105406464	408.9918659	0.09985153	4.992576488	27160576	3.894209661	11468.8	28.46588572	0
1000000000	3.303854905	145145856	11072.11884	0.400467261	3.303854905	4423680	22.225933	16896.0	11.53667263	2
1000000000	109.1247345	195334144	65951.31206	8.993796798	109.1247345	11714560	76.94692816	12715.2244	43.71073879	5
1000000000	4.297853806	226713600	7473618.344	281.7592995	4.297853806	6668288	272.164091	32912.73394	80.00987113	0
1000000000	2.313024618	123895808	0.0	0.0	2.313024618	16363520	20.71665528	19660.8	18.44668074	2
1000000000	3.100243803	148267008	0.0	0.0	3.100243803	10612736	19.00149428	14139.07692	8.906799292	2
1000000000	0.0	198746112	0.0	0.0	0.0	33943552	111.7684921	13032.72727	4.695782578	3
1000000000	4.900062084	106762240	4915.262276	0.0	4.900062084	9170944	7.600096293	12592.43243	25.15546937	0
1000000000	2.995321009	147726336	817.9223235	0.199688067	2.995321009	21504000	18.27145816	13443.65714	7.488261661	2
1000000000	4.393187879	126197760	0.0	0.0	4.393187879	5816320	0.099845179	11605.33333	17.39369781	0
1000000000	131.4022043	166211584	13947.86325	3.60554829	131.4022043	1028096	110.069377	14844.41958	30.20085347	5
1000000000	4.60012931	105275392	6278115.678	471.5132542	4.60012931	5500928	7.000196776	28012.57038	67.57736372	0
1000000000	126.7987336	192360448	0.0	1.497622838	126.7987336	176128	105.5324893	84078.17722	42.59114345	5
1000000000	6.397854671	164003840	0.0	0.0	6.397854671	22376448	3.89869269	11170.90909	85.55176082	4
1000000000	6.009511673	332484608	1725611.245	171.4713997	6.009511673	10788864	865.1693638	8393.784366	67.13597578	0
1000000000	0.199998978	147755008	0.0	0.0	0.199998978	2535424	77.19960551	16969.14286	2.107686358	6
1000000000	34.84625627	173174784	4907.630912	0.499230033	34.84625627	1753088	32.35010611	11988.95575	17.93783355	5
1000000000	138.1194788	166305792	494609.96	26.94281348	138.1194788	47689728	132.7108842	15861.0165	69.79614329	4
1000000000	16.72616591	164339712	6974.110089	0.300470046	16.72616591	8167424	215.6373366	9271.351351	59.31139761	4
1000000000	4.800081889	107659264	0.0	0.0	4.800081889	16785408	0.0	9216.0	20.85804858	0
1000000000	4.399879311	105312256	38026374.54	2674.926627	4.399879311	38903808	3.699898512	19656.71401	34.22079968	0
1000000000	7.300358156	99852288	0.0	0.0	7.300358156	6811648	0.200009812	5449.142857	25.5432847	0
1000000000	7.599787814	99561472	0.0	0.0	7.599787814	10964992	3.499902283	12800.0	26.17418132	0
1000000000	2.792317608	146436096	0.0	0.0	2.792317608	10002432	21.44101021	22937.6	21.38806254	2
1000000000	2.503780258	145600512	0.0	0.0	2.503780258	307200	19.62963722	15155.2	12.91392155	2
1000000000	8.261333078	101642240	1067541.006	162.9373765	8.261333078	2641920	1680.335241	6532.680209	99.5330398	0
1000000000	4.193336997	137674752	28536084.79	2746.535892	4.193336997	385024	4.09349564	10965.29802	63.7277064	0
1000000000	123.8908204	190431232	0.0	1.502313909	123.8908204	12361728	97.3499413	12358.13699	33.64801169	5
1000000000	4.499920801	106065920	0.0	0.0	4.499920801	5619712	3.499938401	10752.0	22.96986077	0
1000000000	0.0	238063616	269085.8376	59.40485838	0.0	32104448	66.09414495	9126.603175	0.159321761	0
1000000000	123.8988254	189132800	4915.153404	2.399977248	123.8988254	15200256	99.3990577	15142.18785	32.26690922	5
1000000000	2.898679912	150077440	0.0	0.0	2.898679912	15056896	25.08857441	26624.0	11.60070706	2
1000000000	3.095843242	146669568	0.0	0.0	3.095843242	20455424	20.97184132	12288.0	4.737733283	2
1000000000	4.199960814	109391872	26214.15542	0.399996268	4.199960814	7831552	3.599966412	28964.57143	23.9070193	0
1000000000	11.21741313	185151488	0.0	0.0	11.21741313	61988864	3.605597077	9523.2	2.817289774	6
1000000000	64.5439286	220155904	17624.79544	1.400953489	64.5439286	34807808	53.33630069	13120.7033	30.51769848	3
1000000000	4.306804831	289169408	7880201.264	335.8306186	4.306804831	884736	606.2578987	37834.97972	71.51753102	0
1000000000	5.399839139	105275392	15154.74854	0.299991063	5.399839139	3178496	0.299991063	19337.84615	23.98634603	0
1000000000	63.64690564	208908288	0.0	0.798080322	63.64690564	27070464	153.4309418	13061.01961	33.03724798	3
1000000000	3.204753836	145924096	6563.335856	0.200297115	3.204753836	10473472	23.53491098	10197.33333	10.88388197	2
1000000000	3.605600579	220119040	1230.711664	0.100155572	3.605600579	49938432	15.12349132	23552.0	4.930514413	3
1000000000	38.06586324	194547712	3291.140387	0.301312902	38.06586324	29413376	14.26214401	9310.16092	12.6706988	5
1000000000	5.400111512	106434560	0.0	0.0	5.400111512	35364864	0.100002065	9216.0	16.48233132	0
1000000000	4.302920478	107905024	74402729.02	3647.275479	4.302920478	67121152	0.0	22377.23727	95.85845032	0
1000000000	0.10015701	215298048	15999.48143	0.500785051	0.10015701	47390720	121.1899823	13616.43243	16.11810831	3
1000000000	126.9932024	192761856	6973.809675	2.403656827	126.9932024	13996032	103.1569388	11902.33766	36.4628496	5
1000000000	5.699980905	108711936	1164693.698	66.39977756	5.699980905	16928768	5.699980905	17038.0578	19.765077	0
1000000000	5.399822238	103211008	224555.8076	9.699680687	5.399822238	38383616	0.0	22377.41176	30.08057777	0
1000000000	2.891809124	123695104	0.0	0.0	2.891809124	17113088	22.23701499	15473.77778	10.76171662	2
1000000000	5.800086943	103923712	0.0	0.0	5.800086943	16297984	0.0	7606.857143	21.09269974	0
1000000000	22.40692239	123187200	71702.15166	2.300710782	22.40692239	29007872	16.40506818	19770.38596	11.14438129	5
1000000000	3.990993764	105779200	5549128.814	155.6487568	3.990993764	299008	3.392344699	58819.47604	67.78454735	0
1000000000	4.592824401	136806400	206116.3741	9.984400871	4.592824401	593920	3.494540305	20519.00952	38.68973796	0
1000000000	109.1323956	198082560	3271.77524	1.497699848	109.1323956	21073920	93.05708386	9679.238095	28.46910054	5
1000000000	0.0	160464896	0.0	0.0	0.0	30208000	3.800304416	12288.0	0.0	0
1000000000	3.599991144	137490432	414258.1809	27.79993161	3.599991144	471040	3.49999139	16388.17391	39.84402551	0
1000000000	5.399774127	106582016	12697.06888	0.199991634	5.399774127	4517888	3.89983687	16477.09091	21.72213708	0
1000000000	19.9998412	152080384	0.0	0.199998412	19.9998412	16814080	89.49928938	13809.15942	7.031192359	6
1000000000	3.996713902	137302016	28531140.1	3173.191002	3.996713902	274432	0.0	9393.878461	59.13890597	0
1000000000	3.095157039	130641920	3078651.665	125.0044069	3.095157039	21557248	110.0278405	24677.09554	40.48417317	2
1000000000	82.56524058	217481216	18036.65202	0.600474477	82.56524058	33058816	398.7150527	18830.22222	58.16629293	1
1000000000	5.199806671	107298816	0.0	0.0	5.199806671	19804160	7.399724878	10922.66667	16.01888263	0
1000000000	129.0989053	191266816	0.0	1.602468956	129.0989053	12386304	104.0603278	11838.69388	30.90991233	5
1000000000	3.893941922	210948096	66661.09067	159.0525508	3.893941922	6615040	5.291767227	45462.38325	71.13869139	0
1000000000	6.50000013	103944192	45875.20092	1.300000026	6.50000013	25223168	8.300000166	12536.24242	23.04692348	0
1000000000	125.8118258	194490368	0.0	1.597610486	125.8118258	11821056	105.0428895	12326.57534	32.28899879	5
1000000000	4.900129755	106569728	13107.54709	0.200005296	4.900129755	20930560	0.200005296	29354.66667	21.87283041	0
1000000000	3.204948408	145936384	0.0	0.0	3.204948408	13283328	19.73046364	31232.0	4.070970371	2
1000000000	4.393006027	254148608	0.0	0.0	4.393006027	18231296	3.394595566	5120.0	7.647000117	0
1000000000	21.09990252	144572416	0.0	0.199999076	21.09990252	22261760	21.09990252	10334.31579	36.95339421	5
1000000000	4.015627578	105562112	26300368.88	1444.52163	4.015627578	247263232	3.413283441	22063.48005	54.07958543	0
1000000000	25.79953819	139108352	17612.48474	0.69998747	25.79953819	31236096	24.49956146	9738.893617	32.65778136	5
1000000000	36.64126479	192442368	1204290.347	16.87295299	36.64126479	33271808	66.89277222	44450.90909	39.15982663	5
1000000000	3.295266745	149581824	818.0250052	0.099856568	3.295266745	20905984	21.26944899	20480.0	9.73788208	2
1000000000	0.499200825	160722944	0.0	0.0	0.499200825	37568512	7.188491886	7793.777778	0.237907957	0
1000000000	134.8970326	182763520	0.0	1.697446006	134.8970326	2097152	106.9390984	10962.82353	28.23440235	5
1000000000	7.600386176	101441536	0.0	0.0	7.600386176	18784256	3.600182925	6326.857143	22.809109	0
1000000000	4.400151937	105418752	34619358.61	2288.679028	4.400151937	3600384	7.000241718	18370.30616	28.66938841	0
1000000000	15.6601857	167739392	0.0	0.100385806	15.6601857	27529216	5.922762539	12288.0	50.70606247	4
1000000000	3.306835328	146755584	0.0	0.0	3.306835328	9625600	20.64266902	10649.6	8.216072754	2
1000000000	2.901963962	123895808	0.0	0.100067723	2.901963962	16662528	22.21503447	11753.73913	10.87999086	2
1000000000	4.899816747	109490176	29131.71047	1.699936422	4.899816747	14749696	0.399985041	15093.76	21.25317035	0
1000000000	7.899751474	101564416	93488.25886	3.799880456	7.899751474	8937472	1.799943374	23601.95122	24.37753108	0
1000000000	123.4847332	189550592	3281.709437	2.002996483	123.4847332	19468288	98.84787642	14658.47514	46.32754212	5
1000000000	2.89583041	145891328	6544.177301	0.0	2.89583041	7774208	16.87570135	15616.0	15.4330257	2
1000000000	5.199932193	103854080	0.0	0.0	5.199932193	25350144	3.599953057	7782.4	27.3448718	0
1000000000	3.391466697	148107264	0.0	0.0	3.391466697	2138112	23.54076884	22937.6	8.589160825	2
1000000000	5.199787693	109920256	16383.33107	0.299987752	5.199787693	25632768	0.099995917	25600.0	26.01889644	0
1000000000	4.800192104	102981632	8868194.905	500.1200148	4.800192104	192512	4.600184099	19992.12565	47.02909885	0
1000000000	4.799898962	105517056	39730.36368	0.699985265	4.799898962	24313856	0.299993685	35986.28571	27.97026767	0
1000000000	128.1990065	198352896	0.0	1.5999876	128.1990065	10985472	103.2991994	11448.32	33.43842121	5
1000000000	3.199936865	145981440	0.0	0.0	3.199936865	9494528	19.89960738	31232.0	8.751427128	2
1000000000	3.296483246	146239488	3682.471466	0.299680295	3.296483246	10518528	20.57804693	16076.8	28.27979748	2
1000000000	4.006101934	147460096	0.0	0.0	4.006101934	9633792	19.52974693	7952.0	10.01884337	2
1000000000	2.917413898	146694144	0.0	0.100600479	2.917413898	20537344	27.46393083	6518.985915	27.62881604	2
1000000000	2.600006838	146759680	0.0	0.0	2.600006838	9953280	21.10005549	15360.0	9.062937407	2
1000000000	4.799893874	105832448	0.0	0.0	4.799893874	5046272	0.099997789	15018.66667	23.98617805	0
1000000000	4.699934154	105025536	19861225.74	1499.278995	4.699934154	1884160	3.599949565	17171.62915	44.14106238	0
1000000000	4.393219373	109146112	6543.500565	0.099845895	4.393219373	60166144	3.09522274	7390.608696	30.7317908	0
1000000000	5.799953542	106725376	0.0	0.0	5.799953542	6115328	3.699970363	8192.0	22.65701647	0
1000000000	5.299775502	108568576	0.0	0.0	5.299775502	15630336	0.0	9557.333333	16.56588242	0
1000000000	7.100235799	101515264	0.0	0.0	7.100235799	23584768	3.60011956	6712.888889	23.20098692	0
1000000000	0.69999104	152506368	0.0	0.0	0.69999104	17223680	89.79885057	13107.2	0.23605303	6
1000000000	5.499878618	106770432	0.0	0.0	5.499878618	11792384	3.59992055	23210.66667	21.79884802	0
1000000000	2.904541454	147120128	0.0	0.0	2.904541454	10113024	20.23163358	19797.33333	3.521636964	2
1000000000	4.406892865	201834496	0.0	0.0	4.406892865	17838080	0.0	6826.666667	8.294024167	0
1000000000	3.494668394	147464192	15950.06594	0.698933679	3.494668394	9658368	27.25841347	8967.529412	12.78952592	2
1000000000	4.393278021	103845888	29898062.17	2764.470195	4.393278021	368640	3.494652971	13793.50321	26.44109676	0
1000000000	4.700041172	103981056	0.0	0.0	4.700041172	29343744	3.700032412	65097.14286	34.13966871	0
1000000000	24.96161727	122920960	20857.528	0.798771753	24.96161727	4808704	16.17512799	10346.98507	41.26219905	5
1000000000	0.900598416	164511744	0.0	0.0	0.900598416	13762560	4.002659625	31402.66667	0.547482805	0
1000000000	136.2262991	192090112	30206.97983	3.105158289	136.2262991	18522112	103.7723867	14955.08497	32.31642263	5
1000000000	7.799613373	104202240	145810.3722	2.999851297	7.799613373	21823488	9.999504325	38258.38298	22.66018814	0
1000000000	4.500025192	199892992	8895486.599	177.0009909	4.500025192	24576	1.300007278	69968.94026	77.10943062	0
1000000000	2.599991082	147034112	0.0	0.0	2.599991082	10178560	19.69993243	14108.44444	13.59432201	2
[truncated: 4,274 more rows]
