# Supplementary material for: Addressing Internet of Things security by enhanced sine cosine metaheuristics tuned hybrid machine learning model and results interpretation based on SHAP approach
Source: PeerJ Comput Sci. 2023 Jun 30;9:e1405. doi: 10.7717/peerj-cs.1405 (PMC10319270; doi:10.7717/peerj-cs.1405)
Supplement: Supplemental Information 1 — Final dataset used for models’ testing [file peerj-cs-09-1405-s001.zip › final datasets/Win10 ToN IoT Final Train.csv]

Network_I(Intel R _82574L_GNC) Current Bandwidth	Network_I(Intel R _82574L_GNC) Packets Sent sec	Memory Pool Paged Bytes	LogicalDisk(_Total) Disk Read Bytes sec	Memory Page Reads sec	Network_I(Intel R _82574L_GNC) Packets Sent sec.1	Memory Modified Page List Bytes	Process_IO Data Operations_sec	LogicalDisk(_Total) Avg Disk Bytes Transfer	Processor_pct_ Processor_Time	Label
1000000000	3.29992232	145383424	0.0	0.0	3.29992232	10223616	20.59951509	37494.15385	5.861610787	2
1000000000	4.892467166	201068544	1226.91095	0.299538806	4.892467166	3698688	0.0	4681.142857	10.21632721	0
1000000000	4.200094053	270385152	331527.4239	32.30072331	4.200094053	466944	203.1045481	15356.6645	66.32782229	0
1000000000	148.8464436	120299520	1954880.614	68.27543382	148.8464436	8503296	1365.008856	27161.56956	50.86049538	0
1000000000	18.92965065	125489152	29127.22372	1.001568817	18.92965065	34279424	15.9249442	11724.8	8.606454556	5
1000000000	4.907543483	201486336	0.0	0.0	4.907543483	12718080	0.0	7372.8	9.39165153	0
1000000000	4.400172399	105369600	150329.0899	2.900113626	4.400172399	6262784	0.900035263	53363.80952	32.26287894	0
1000000000	8.200123986	100306944	0.0	0.0	8.200123986	18739200	0.400006048	6144.0	22.57682894	0
1000000000	132.0978772	169504768	0.0	1.599974288	132.0978772	19640320	104.4983207	12643.55556	39.61080019	5
1000000000	2.999897374	145915904	6553.375809	0.0	2.999897374	10100736	20.0993124	32256.0	11.95597322	2
1000000000	25.26116778	143671296	6543.541072	0.399386052	25.26116778	9003008	20.96776772	24490.66667	33.38367726	5
1000000000	2.995498066	147304448	0.0	0.0	2.995498066	14200832	24.36338427	22937.6	4.595484756	2
1000000000	5.200074153	105377792	25395.56214	0.600008556	5.200074153	258048	0.100001426	69549.73961	30.07742857	0
1000000000	5.299827968	105861120	409.5867048	0.099996754	5.299827968	10301440	6.999772787	5911.272727	23.1277282	0
1000000000	2.798908957	123895808	0.0	0.499805171	2.798908957	14868480	36.58573851	29491.2	15.43759064	2
1000000000	3.100243307	123383808	0.0	0.0	3.100243307	16842752	17.9014049	32182.85714	9.44521729	2
1000000000	2.99997369	146243584	0.0	0.0	2.99997369	10076160	23.69979215	9830.4	8.203818061	2
1000000000	10.49979609	153751552	6553.472732	0.0	10.49979609	19791872	1.399972813	42852.67416	34.76736997	4
1000000000	0.698981528	206786560	0.0	0.0	0.698981528	32563200	115.0323886	19309.71429	4.056031966	3
1000000000	136.7363568	194940928	0.0	2.000531921	136.7363568	21520384	91.624362	10903.21244	38.5009421	5
1000000000	2.496086835	145653760	0.0	0.0	2.496086835	958464	19.36963384	22937.6	9.204061763	2
1000000000	2.601647806	105365504	0.0	0.0	2.601647806	15867904	0.200126754	10649.6	23.38929425	7
1000000000	3.999902202	137158656	1528589.826	85.8978998	3.999902202	4321280	7.499816629	18295.79097	38.048189	0
1000000000	19.59966818	162119680	0.0	0.099998307	19.59966818	22188032	5.899900115	15433.14286	52.50145203	4
1000000000	3.100330681	123228160	1255813.945	52.50560025	3.100330681	10006528	23.50250678	23710.79699	22.72699466	2
1000000000	5.000230311	105705472	109368.2375	3.400156611	5.000230311	176128	3.900179642	45517.52113	42.41909615	0
1000000000	3.805862607	205705216	823386.7572	92.34224537	3.805862607	4489216	98.55181068	13205.26143	22.22482476	0
1000000000	292.8917553	143400960	223044.5792	7.107079504	292.8917553	19468288	4566.048332	27194.06186	76.32893266	4
1000000000	7.799937523	99479552	0.0	0.0	7.799937523	11681792	3.599971164	6963.2	23.28243529	0
1000000000	9.615056698	111738880	410.2424191	0.100156841	9.615056698	58880000	3.805959943	17749.33333	51.25369524	0
1000000000	0.0	151609344	13311.51213	0.0	0.0	16936960	80.49704978	17822.47619	0.862863636	6
1000000000	3.295055835	142790656	420795.8043	81.17819374	3.295055835	6901760	71.69242695	8277.170172	50.70015663	2
1000000000	103.9641115	189980672	2871.733146	2.604110693	103.9641115	15409152	84.2329651	15894.81188	38.1062737	5
1000000000	4.193403187	205680640	615121.9267	90.85706905	4.193403187	4296704	98.24544609	11706.5214	21.29325654	0
1000000000	0.300017919	160092160	0.0	0.0	0.300017919	20537344	0.400023892	8338.285714	0.150149174	0
1000000000	2.999933911	147046400	0.0	0.0	2.999933911	10186752	20.99953738	11605.33333	4.064653749	2
1000000000	107.8734324	163876864	5743.634271	7.512077467	107.8734324	9154560	1249.709207	15404.39015	96.40058758	4
1000000000	2.495872476	126058496	0.0	0.0	2.495872476	27402240	19.86714491	20480.0	24.10987526	2
1000000000	4.9999692	105635840	27033.43347	0.799995072	4.9999692	23326720	7.199955648	29044.36364	27.03198844	0
1000000000	3.990370438	138416128	30665045.51	2596.234766	3.990370438	487424	0.0	13648.80264	68.79816409	0
1000000000	112.6651574	178401280	3284.530142	1.403302673	112.6651574	3137536	85.10028352	13480.58537	34.27275075	5
1000000000	3.394678231	145440768	0.0	0.0	3.394678231	1232896	22.76431284	11264.0	8.660248709	2
1000000000	123.1080487	191561728	817.9246837	1.597509148	123.1080487	13758464	99.2452558	14186.33846	33.22884384	5
1000000000	23.63601325	135602176	0.0	0.200305197	23.63601325	37228544	15.72395797	7488.0	30.44102502	5
1000000000	4.700008225	105353216	88064.15411	4.900008575	4.700008225	26689536	3.40000595	63027.72784	44.92189703	0
1000000000	3.09418621	146182144	9811.963909	0.59887475	3.09418621	9723904	34.63492306	11796.89796	11.34099294	2
1000000000	3.398601238	145354752	23235.23707	3.798436677	3.398601238	11169792	18.79226567	8149.333333	7.687128345	2
1000000000	132.8992346	190451712	3691.934727	1.702552364	132.8992346	12152832	106.1591474	11318.94634	44.60210636	5
1000000000	3.804941439	146501632	574595.8218	19.12483723	3.804941439	9670656	18.42392697	31749.41799	13.24441257	2
1000000000	3.104881184	146759680	0.0	0.500787288	3.104881184	962560	32.15054387	18636.8	8.763959183	2
1000000000	10.70071759	99610624	58218.30412	2.700181074	10.70071759	1454080	6.400429213	22934.97436	27.41703517	0
1000000000	5.699833907	107429888	0.0	0.0	5.699833907	1019904	0.299991258	18432.0	17.11169504	0
1000000000	2.695693872	146415616	0.0	0.0	2.695693872	11571200	16.37384426	10532.57143	5.929599022	2
1000000000	129.1978054	190455808	408.9599776	1.597499913	129.1978054	17514496	101.4412445	12300.8	30.81140239	5
1000000000	127.8957444	191193088	6563.64566	1.902912407	127.8957444	14815232	104.3597226	14258.71698	30.67358122	5
1000000000	0.0	185647104	48369643.88	5903.797545	0.0	364544	5908.497543	8191.237541	35.54719082	0
1000000000	103.3290957	195293184	6542.778375	1.397688252	103.3290957	16429056	77.97103746	10891.01987	30.7382167	5
1000000000	2.904857823	148267008	0.0	0.0	2.904857823	11591680	19.63283218	8060.342857	9.071800937	2
1000000000	4.700061148	106606592	0.0	0.0	4.700061148	10567680	0.0	5789.538462	21.01458397	0
1000000000	0.0	176734208	6553.674319	0.100001134	0.0	17825792	6.100069175	27306.66667	4.373935682	1
1000000000	4.799930833	106033152	10239.85244	0.299995677	4.799930833	8122368	4.999927951	18841.6	23.98552586	0
1000000000	1902.376457	217878528	9349873.606	646.5115315	1902.376457	10424320	5679.986904	31381.78001	52.58217672	0
1000000000	3.897570795	332574720	28102344.1	311.305975	3.897570795	3719168	351.5808732	73344.06121	59.95195108	0
1000000000	5.700475306	108060672	0.0	0.0	5.700475306	17268736	0.400033355	0.0	19.36807372	0
1000000000	4.592916483	106676224	6543.508144	0.299538031	4.592916483	30334976	4.293378451	13988.57143	16.30088547	0
1000000000	2.403751824	147197952	0.0	0.0	2.403751824	13631488	23.33642396	22118.4	7.824509183	2
1000000000	3.399950905	152408064	0.0	0.0	3.399950905	13156352	317.795411	6101.333333	8.594399894	6
1000000000	3.205066473	147304448	0.0	0.0	3.205066473	14254080	18.82976553	25600.0	13.69167758	2
1000000000	4.399892863	105418752	35166170.9	2631.935912	4.399892863	16596992	3.399917212	16991.23756	27.03299756	0
1000000000	107.7987485	191930368	0.0	2.099975619	107.7987485	13258752	92.39892725	15653.36216	37.9673065	5
1000000000	2.799986056	146538496	0.0	0.0	2.799986056	12341248	16.79991634	24917.33333	5.938841312	2
1000000000	134.2976511	189308928	0.0	1.599972016	134.2976511	12902400	103.2981933	11599.56757	32.03163946	5
1000000000	133.0972981	189964288	3276.733482	1.599967521	133.0972981	12570624	105.3978604	11071.03518	29.61093201	5
1000000000	4.199838474	105287680	4701617.576	547.6789363	4.199838474	91557888	3.399869241	16352.18412	65.39195845	0
1000000000	3.099584439	146755584	0.0	0.0	3.099584439	10244096	16.69776133	12288.0	7.590586409	2
1000000000	5.494732585	96374784	593300.0448	37.26427735	5.494732585	909312	43.05872262	52106.87582	91.49254853	0
1000000000	5.40029302	103710720	0.0	0.0	5.40029302	954368	0.400021705	101171.2	27.26175096	0
1000000000	4.907762215	158318592	5333.235151	0.200316825	4.907762215	26005504	5.10807904	7347.891892	30.67168769	4
1000000000	3.499945541	146276352	0.0	0.0	3.499945541	9572352	23.79962968	18724.57143	7.188829056	2
1000000000	2.895637144	145686528	15950.36758	0.399398227	2.895637144	315392	28.45712365	32600.27586	11.22831367	2
1000000000	112.5741725	190038016	6153.520604	3.004648732	112.5741725	15093760	86.03310871	18596.10256	39.28135971	5
1000000000	5.000056151	105627648	155240.1433	3.200035936	5.000056151	14454784	4.100046044	28307.91111	30.46795455	0
1000000000	2.904627478	145891328	6564.057463	0.0	2.904627478	7917568	21.53430717	26624.0	5.631374693	2
1000000000	3.189617095	146554880	4082.709881	0.598053205	3.189617095	9351168	29.50395813	31597.71429	8.53594453	2
1000000000	2.799980456	147111936	0.0	0.0	2.799980456	10182656	23.99983248	19114.66667	5.156622734	2
1000000000	121.9963816	190545920	3276.702813	4.89985467	121.9963816	12697600	100.6970133	17115.30225	55.54786539	5
1000000000	0.200672192	420311040	417295.4144	33.91360039	0.200672192	145862656	41.53914367	18488.60462	100.0	1
1000000000	2.795785772	145993728	0.0	0.0	2.795785772	9887744	24.06372754	9830.4	5.84576772	2
1000000000	2.796021094	145903616	3272.143543	0.099857896	2.796021094	10506240	15.57783181	10240.0	7.525736512	2
1000000000	0.0	177111040	0.0	0.0	0.0	39628800	6.700003417	30330.88	0.234814964	1
1000000000	3.200852035	145973248	0.0	0.0	3.200852035	9953280	18.60495245	10272.0	7.78790888	2
1000000000	4.299965299	105521152	271204.2114	9.599922529	4.299965299	929792	3.99996772	69823.04478	29.84319997	0
1000000000	5.000123553	103669760	0.0	0.0	5.000123553	17096704	0.100002471	105006.5455	32.10947616	0
1000000000	4.699938619	117379072	13107.02882	0.099998694	4.699938619	106496	3.499954291	110528.9846	21.01708539	0
1000000000	5.600035784	106643456	0.0	0.0	5.600035784	4198400	8.500054315	14522.18182	21.56206467	0
1000000000	76.81939347	193052672	0.0	1.001556629	76.81939347	13332480	65.20133657	11475.37615	36.54204688	5
1000000000	4.291129335	137129984	46154828.28	3082.427974	4.291129335	8830976	7.484527909	16665.97054	69.65551682	0
1000000000	115.7839494	195424256	0.0	1.702705139	115.7839494	12234752	94.85069214	11743.53171	34.50496609	5
1000000000	4.502157299	137150464	15226547.3	1311.428397	4.502157299	614400	3.901869659	13039.48634	52.58045093	0
1000000000	7.799808671	99586048	0.0	0.0	7.799808671	2478080	5.599862635	12629.33333	24.06377725	0
1000000000	4.899964034	103510016	18569642.9	1494.58903	4.899964034	237965312	5.99995596	20426.30286	46.71932543	0
1000000000	136.3992825	194920448	409.5978455	1.699991058	136.3992825	1941504	107.4994346	11433.80905	26.09454005	5
1000000000	3.104967389	136089600	5866357.917	114.0825115	3.104967389	33705984	151.6426009	50743.22002	44.20771111	2
1000000000	2.904504422	215150592	3281.889686	0.100155325	2.904504422	51933184	6.109474818	14677.33333	22.22325126	3
1000000000	2.901502224	146173952	6556.994818	0.0	2.901502224	10539008	23.71227679	24948.36364	10.73739796	2
1000000000	4.303674948	197447680	12889086.11	394.9372406	4.303674948	77824	17.91529804	30695.47053	62.28482645	0
1000000000	0.0	204316672	0.0	0.0	0.0	2412544	111.1488116	7845.333333	5.327942752	3
1000000000	3.001145477	125657088	5538933.3	150.657503	3.001145477	8318976	123.6471937	36727.35364	63.04738014	2
1000000000	16.72606523	218652672	0.0	0.300468238	16.72606523	41906176	27.04214139	6993.702128	5.477614079	3
1000000000	2.704183155	145600512	0.0	0.0	2.704183155	204800	16.62571866	863345.7778	6.887168135	2
1000000000	4.382931768	143790080	1944937.925	111.1670876	4.382931768	30998528	96.32488681	17448.57703	41.39924301	2
1000000000	3.699651927	368889856	7017682.158	148.0860677	3.699651927	2449408	102.6903386	75751.95872	30.15711885	0
1000000000	123.4900401	190087168	820.4626181	1.702620179	123.4900401	17661952	99.95381993	10449.17073	34.11714942	5
1000000000	7.699841768	101515264	0.0	0.0	7.699841768	20758528	3.499928076	15213.71429	23.59493963	0
1000000000	3.099957252	146391040	0.0	0.0	3.099957252	11243520	19.39973248	17203.2	8.282191942	2
1000000000	2.795521602	123629568	0.0	0.0	2.795521602	14336000	17.47201001	7606.857143	10.61181936	2
1000000000	3.397088356	134443008	942347.5139	90.42249888	3.397088356	39038976	81.72994926	10500.7667	46.60809348	2
1000000000	25.50051333	140795904	0.0	0.200004026	25.50051333	16998400	21.00042274	10336.0	35.15496542	5
1000000000	0.0	290226176	1182931.46	173.308477	0.0	11636736	859.6420474	14278.99436	48.90376366	0
1000000000	7.699741366	99913728	0.0	0.0	7.699741366	3006464	3.59987908	7168.0	22.34638712	0
1000000000	6.599549119	162299904	0.0	0.0	6.599549119	22048768	0.599959011	28160.0	65.0023158	4
1000000000	3.199901635	147288064	0.0	0.0	3.199901635	11882496	20.99935448	5866.666667	8.750951728	2
1000000000	5.299983411	103342080	63078.20257	1.299995931	5.299983411	29212672	0.0	37319.11111	25.0002115	0
1000000000	21.43856714	120217600	47377.83739	1.994285316	21.43856714	15519744	13.66085441	22092.25532	29.56018838	5
1000000000	2.798680842	146759680	0.0	0.0	2.798680842	991232	19.79067167	9240.380952	7.65841818	2
1000000000	132.905581	192073728	4922.814708	1.902943511	132.905581	13152256	107.4662309	14268.44444	30.9069001	5
1000000000	2.695958516	147857408	37371.17724	1.198203785	2.695958516	23072768	6.689971131	14948.57143	10.12555011	2
1000000000	238.6762386	165437440	14322.57245	1.498595052	238.6762386	27312128	3205.095191	22675.0359	96.87501009	4
1000000000	5.308350673	162127872	3281.962922	0.10015756	5.308350673	17960960	1.702678518	17294.22222	49.84332714	4
1000000000	19.83128008	137617408	13127.90678	0.300473941	19.83128008	27566080	16.82654067	10571.29412	44.83498735	5
1000000000	2.895479635	145993728	0.0	0.0	2.895479635	10092544	17.37287781	12288.0	6.162244616	2
1000000000	4.900034202	105238528	29164337.97	2618.518277	4.900034202	33546240	0.100000698	13643.67498	36.32778308	0
1000000000	5.500193552	105795584	0.0	0.0	5.500193552	5398528	7.400260415	76238.45161	25.15354729	0
1000000000	2.99527917	147046400	0.0	0.0	2.99527917	10153984	17.67214711	0.0	4.213234843	2
1000000000	3.204924174	145805312	0.0	0.0	3.204924174	12210176	19.22954504	27238.4	5.871462438	2
1000000000	7.800269343	101322752	0.0	0.0	7.800269343	26157056	3.600124312	7606.857143	22.26301848	0
1000000000	4.700145281	105500672	19844914.21	1184.236605	4.700145281	36655104	3.900120553	20374.74438	21.63843715	0
1000000000	3.004637417	145199104	435462.5015	13.02009548	3.004637417	11325440	24.03709934	35821.60479	6.964654799	2
1000000000	4.399894887	105316352	10700134.77	813.3805683	4.399894887	50569216	0.499988055	14625.21577	47.96916833	0
1000000000	3.303611541	123944960	6560.772302	0.200218881	3.303611541	8630272	33.7368815	9805.575758	58.36016907	2
1000000000	3.99997132	146407424	4915.164758	0.099999283	3.99997132	13279232	17.49987453	8140.8	8.907326715	2
1000000000	5.099888108	105545728	23310643.76	960.0789359	5.099888108	32772096	0.49998903	25671.01028	18.20478054	0
1000000000	395.8296302	166846464	0.0	1.100360357	395.8296302	25083904	3254.665871	28672.0	91.71813913	4
1000000000	112.5783883	180154368	3282.00056	1.702698044	112.5783883	577536	93.64839243	48124.04633	40.68755591	5
1000000000	4.607395324	284938240	50315487.72	974.3639503	4.607395324	466944	566.208821	62524.43939	72.84729498	0
1000000000	5.100241649	108068864	45877.37367	0.900042644	5.100241649	98304	3.600170576	89210.88	21.01189202	0
1000000000	4.093729144	106516480	0.0	0.0	4.093729144	17223680	3.394799778	9216.0	16.61204613	0
1000000000	4.800038688	105304064	19869446.55	1416.311415	4.800038688	66695168	0.100000806	16850.69086	46.40655816	0
1000000000	0.0	215691264	6407922.263	42.08679493	0.0	27004928	43.48635581	234427.4619	28.28436533	0
1000000000	0.0	206491648	0.0	0.0	0.0	32526336	118.0914262	10990.93333	2.813478009	3
1000000000	128.7905556	193495040	10632.30931	2.096590441	128.7905556	44728320	104.829522	14386.5679	36.58476765	5
1000000000	9.715195635	111747072	0.0	0.0	9.715195635	20058112	3.605639617	6826.666667	33.72335023	0
1000000000	71.51035112	194764800	0.0	2.800405359	71.51035112	11522048	58.70849806	19625.97571	35.77107036	5
1000000000	4.299891195	196526080	6927594.303	136.9965334	4.299891195	36864	663.2832162	25617.62031	76.56335684	0
1000000000	116.7929869	190111744	0.0	2.606538763	116.7929869	13082624	96.14117976	14198.58824	60.37039924	5
1000000000	4.8922031	207331328	0.0	0.0	4.8922031	19013632	0.0	6144.0	8.817231275	0
1000000000	3.401526095	123797504	0.0	0.0	3.401526095	9838592	20.10902191	19660.8	10.81750293	2
1000000000	61.48699857	191430656	0.0	0.70099184	61.48699857	13127680	49.77042067	9722.930693	21.77900955	5
1000000000	5.597323304	161714176	16887.92403	0.699665413	5.597323304	9379840	1.299378624	7979.707317	88.04952215	4
1000000000	5.100020145	107663360	0.0	0.0	5.100020145	19935232	3.80001501	10752.0	17.81208988	0
1000000000	4.800089522	105762816	98715.44104	2.900054086	4.800089522	15441920	0.100001865	150110.208	34.60815479	0
1000000000	23.16376215	222097408	12268.80643	0.798750419	23.16376215	26447872	33.24798619	10522.94737	8.970635112	3
1000000000	131.301011	193748992	13107.30093	2.10001617	131.301011	13135872	100.3007723	13702.44604	30.31260802	5
1000000000	4.006390072	109166592	6564.069494	0.100159752	4.006390072	20881408	0.400639007	13414.4	21.90679598	0
1000000000	2.804375274	147750912	0.0	0.0	2.804375274	23363584	15.82468905	9830.4	9.154846779	2
1000000000	4.700181286	109481984	25805.79533	0.400015429	4.700181286	13643776	9.100351001	43520.0	21.95054	0
1000000000	5.400099524	108814336	0.0	0.0	5.400099524	10002432	7.500138228	24576.0	19.21767236	0
1000000000	3.999911242	105635840	21298.72738	0.499988905	3.999911242	2813952	0.099997781	105280.0	25.00158097	0
1000000000	124.0062303	189296640	2862.72676	1.597503773	124.0062303	1146880	95.25116244	12807.31429	37.44047578	5
1000000000	3.205066794	146132992	0.0	0.0	3.205066794	10121216	18.32897573	9272.888889	5.475760404	2
1000000000	3.199894371	146419712	0.0	0.0	3.199894371	12238848	22.8992441	41391.15789	4.68994375	2
1000000000	24.56240233	137588736	6543.583736	0.399388656	24.56240233	26832896	204.8863804	21937.23077	57.72111173	5
1000000000	119.71461	187392000	6543.466787	1.897062209	119.71461	18980864	95.45218275	11772.0	28.70552263	5
1000000000	5.80878509	165961728	0.0	0.0	5.80878509	26238976	7.511360031	17203.2	67.44983988	4
1000000000	2.604023685	146976768	0.0	0.0	2.604023685	11759616	16.22507065	19114.66667	5.948644748	2
1000000000	4.800017568	105517056	100761.9688	5.300019398	4.800017568	30236672	3.400012444	17885.86667	30.31212578	0
1000000000	129.1953864	192086016	13925.90271	2.29991787	129.1953864	14561280	86.4969112	13987.28649	30.31283798	5
1000000000	4.393038001	201560064	0.0	0.0	4.393038001	2117632	0.399367091	6826.666667	11.46797019	0
1000000000	142.0984497	209522688	79051.93754	4.799947633	142.0984497	34525184	157.3982828	24320.0	55.00005625	3
1000000000	3.098783418	145813504	10645.42061	0.399843022	3.098783418	1675264	30.38806964	9800.0	12.34085111	2
1000000000	4.899617487	108777472	0.0	0.0	4.899617487	11943936	6.999453553	9216.0	21.72462378	0
1000000000	4.500087842	105205760	38034252.83	2703.452771	4.500087842	282624	3.700072225	18527.00033	35.4680324	0
1000000000	129.9031568	195870720	3281.932647	1.702662811	129.9031568	13234176	95.84990062	13720.86331	32.16060487	5
1000000000	3.194971594	146558976	0.0	0.0	3.194971594	598016	18.2712438	20480.0	6.864441024	2
1000000000	0.200312467	182403072	9962112.668	74.11561271	0.200312467	3198976	124.9949793	131551.1362	17.84356413	0
1000000000	2.496063159	147197952	0.0	0.0	2.496063159	13414400	16.07464675	10808.88889	4.212891508	2
1000000000	3.096368857	123686912	0.0	0.0	3.096368857	18132992	21.674582	8192.0	13.88585831	2
1000000000	3.70577842	138293248	5477315.178	225.4515466	3.70577842	851968	4.106403114	24551.424	44.52292563	0
1000000000	5.708985486	146976768	227891.483	7.211350088	5.708985486	10571776	44.57014985	23239.32824	5.945197023	2
1000000000	137.6699301	190898176	64139.59063	5.798733441	137.6699301	3010560	109.0761756	12657.9267	30.78268695	5
1000000000	2.400036769	146595840	0.0	0.0	2.400036769	9932800	15.0002298	22937.6	7.341962626	2
1000000000	2.704185918	147197952	0.0	0.0	2.704185918	13500416	21.13271217	8048.0	7.434638507	2
1000000000	7.211079174	185597952	0.0	0.0	7.211079174	33751040	23.03539181	28785.77778	7.983960575	6
1000000000	5.491627958	107094016	0.0	0.0	5.491627958	10915840	7.388735798	19569.77778	19.34181664	0
1000000000	2.504004329	147148800	0.0	0.0	2.504004329	13250560	20.73315584	26624.0	9.856067182	2
1000000000	4.406803046	137457664	481870.2921	24.73818983	4.406803046	397312	3.605566129	47678.1321	34.50809832	0
1000000000	4.799918833	167174144	1638.372295	0.0	4.799918833	31318016	0.599989854	16042.66667	14.22057882	0
1000000000	4.006022414	202125312	3281.733561	0.10015056	4.006022414	233472	7.511292026	18724.57143	9.316863612	0
1000000000	4.700096728	108310528	0.0	0.0	4.700096728	22589440	7.600156411	16384.0	18.82691796	0
1000000000	3.095243076	145686528	0.0	0.0	3.095243076	9826304	21.76654808	7424.0	5.691433058	2
1000000000	130.8068789	192684032	0.0	1.602534504	130.8068789	12943360	99.7577729	13817.63975	29.57618389	5
1000000000	7.399684921	99893248	129428.089	2.599889297	7.399684921	425984	0.0	67356.44444	25.39420533	0
1000000000	0.299990029	352743424	84784.38197	31.99893643	0.299990029	11472896	64.09786954	17754.36826	4.846991863	0
1000000000	6.199996466	105136128	7199381.496	395.3997746	6.199996466	10915840	8.799994984	28319.744	53.59410965	0
1000000000	8.913090746	149585920	0.0	0.0	8.913090746	9543680	25.53750719	37595.42857	22.54291014	6
1000000000	24.53893544	143523840	3282.007496	0.30047676	24.53893544	21491712	20.43241971	32000.0	32.47166726	5
1000000000	4.592935652	117420032	0.0	0.0	4.592935652	7839744	0.099846427	12288.0	22.15113492	0
1000000000	5.399989686	108544000	0.0	0.0	5.399989686	12189696	3.799992742	7395.555556	17.6564608	0
1000000000	660.390189	167022592	4922.580918	1.402102312	660.390189	23400448	7748.918729	20151.24211	92.33155126	4
1000000000	2.895560613	145805312	0.0	0.0	2.895560613	12271616	24.56234175	22118.4	4.989593824	2
1000000000	4.299903596	105381888	21125465.57	1261.871709	4.299903596	26882048	3.499921532	19225.71257	24.45505895	0
1000000000	0.1999985	185794560	0.0	0.0	0.1999985	52793344	1.999985	30720.0	0.001241985	6
1000000000	2.604134715	147120128	0.0	0.0	2.604134715	9347072	21.43403188	7770.352941	4.379842173	2
1000000000	4.001111189	137330688	8807975.751	471.6309814	4.001111189	274432	3.60100007	24366.33798	57.03153101	0
1000000000	5.000273765	105541632	528822.553	11.10060776	5.000273765	196608	7.300399697	94462.90129	28.59168559	0
1000000000	4.792738474	107638784	0.0	0.0	4.792738474	13324288	0.099848718	10240.0	20.5111833	0
1000000000	129.9986002	191008768	6973.854027	2.003060095	129.9986002	11714560	108.6660102	12018.03636	33.80512939	5
1000000000	4.193441834	105607168	4386253.894	204.7797429	4.193441834	104935424	7.088913577	35962.6089	50.31128419	0
1000000000	4.200432274	199368704	1636930.06	66.30682376	4.200432274	28672	36.60376696	45065.40888	54.53148962	0
1000000000	2.899954007	126640128	2864799.364	117.6981333	2.899954007	26157056	160.7974498	23941.53796	59.92260601	2
1000000000	8.295367618	95162368	2944915.471	113.0368768	8.295367618	2236416	95.54664389	27153.93631	21.21533105	0
1000000000	4.399945617	109498368	56933.6963	0.99998764	4.399945617	7696384	0.0	69120.0	27.18822375	0
1000000000	5.599990872	106508288	6553.589318	0.099999837	5.599990872	9584640	7.199988264	15462.4	27.42200201	0
1000000000	816.3742954	205594624	224811.7132	7.211256198	816.3742954	1118208	36.25659366	44434.72752	29.03047107	0
1000000000	2.889363185	126226432	3264.781133	0.099633213	2.889363185	18862080	21.42114085	13548.30769	16.47024503	2
1000000000	0.100000479	152461312	0.0	0.0	0.100000479	19300352	83.40039949	7782.4	0.155638953	6
1000000000	2.795708921	358006784	3005077.165	389.3024672	2.795708921	4042752	287.8581721	8628.056795	37.98615175	0
1000000000	7.988103078	100085760	0.0	0.0	7.988103078	6651904	3.494795097	12288.0	22.69315295	0
1000000000	427.1554139	166191104	57688.51546	6.610142396	427.1554139	36745216	222.140846	25602.22609	8.920577311	0
1000000000	3.993906417	108576768	1635.904068	0.09984766	3.993906417	10473472	0.09984766	16969.14286	22.54009972	0
1000000000	2.39926309	123949056	0.0	0.0	2.39926309	10993664	19.6939512	6474.322581	11.90202758	2
1000000000	128.5949192	193863680	13106.68215	2.599897278	128.5949192	12128256	110.5956304	11784.34783	36.955034	5
1000000000	4.399828275	103628800	22916635.16	1370.846496	4.399828275	7852032	6.999726801	21561.96935	39.53294066	0
1000000000	3.899947273	193630208	0.0	0.0	3.899947273	34488320	33.29954979	22755.55556	10.23553386	3
1000000000	3.305154322	145637376	0.0	0.0	3.305154322	10887168	19.73076974	21504.0	7.745971606	2
1000000000	2.704288623	147197952	0.0	0.0	2.704288623	13606912	19.43081455	16530.28571	7.979179206	2
1000000000	25.36093756	135573504	0.0	0.099846211	25.36093756	37261312	24.56216788	21742.93333	34.31971177	5
1000000000	3.003515856	145653760	0.0	0.0	3.003515856	757760	21.32496257	9830.4	10.83233119	2
1000000000	4.200100886	105684992	6553.757421	0.100002402	4.200100886	5742592	3.700088876	135762.5806	35.62306934	0
1000000000	3.299558651	146206720	3276.361754	0.099986626	3.299558651	10244096	23.19689718	22016.0	26.88409416	2
1000000000	139.7173891	184135680	13537.86383	2.103272524	139.7173891	3719168	104.9633145	13205.33333	31.53413456	5
1000000000	123.4192843	191393792	114654.7148	8.301297078	123.4192843	44756992	553.0864198	17585.43915	100.0	6
1000000000	111.2695046	190050304	2051.124622	2.003051388	111.2695046	11567104	88.13426109	11607.57895	34.58633384	5
1000000000	138.5346326	198438912	2863.781533	1.697973146	138.5346326	851968	112.1661084	12827.48993	28.8624379	5
1000000000	3.79994153	203948032	100862.448	1.799972303	3.79994153	1568768	4.399932297	43273.48148	22.11036965	0
1000000000	125.0090474	190476288	0.0	1.49771223	125.0090474	13348864	94.55556543	12585.75887	30.49728109	5
1000000000	133.1896562	195465216	2862.679028	1.99684642	133.1896562	12931072	99.54279406	10672.7619	36.27172128	5
1000000000	4.900048216	103628800	1515944.517	50.60049791	4.900048216	212992	4.00003936	31606.22545	36.64011242	0
1000000000	2.795674365	146038784	0.0	0.0	2.795674365	22908928	20.06894812	18944.0	10.29501912	2
1000000000	132.8043122	198008832	0.0	1.600051954	132.8043122	11431936	107.1034776	12165.56522	32.50099021	5
1000000000	134.5895396	193376256	3271.684002	1.797189699	134.5895396	524288	105.6348167	12337.81622	28.70685372	5
1000000000	3.599872924	105066496	21676905.21	1190.65797	3.599872924	2019328	3.699869395	20967.19372	38.04884133	0
1000000000	139.1710161	194879488	0.0	1.703316971	139.1710161	9588736	116.3265296	12251.82609	29.17465312	5
1000000000	129.9721442	191197184	15431.63874	2.503315566	129.9721442	11374592	105.1392538	12211.05202	33.35886386	5
1000000000	0.0	220688384	155818.4721	62.5040777	0.0	33693696	66.79748879	15387.98257	0.621483848	0
1000000000	2.604046037	146735104	0.0	0.0	2.604046037	19013632	15.72443184	22118.4	4.617906752	2
1000000000	6.685657927	152854528	0.0	0.0	6.685657927	21102592	7.284373562	7383.578947	52.05533153	4
1000000000	131.1019757	189071360	4096.061728	1.800027126	131.1019757	12890112	108.6016366	11400.93023	29.53142547	5
1000000000	4.406975979	253652992	244252.2366	7.211415238	4.406975979	12484608	22.03487989	12464.50526	8.057893248	0
1000000000	4.1999063	109522944	8601.408103	0.199995538	4.1999063	11788288	0.899979921	21650.28571	21.17347675	0
1000000000	39.02552894	146489344	9017.098625	0.800523671	39.02552894	16334848	19.31263355	21738.05714	56.84663313	5
1000000000	122.013947	193290240	0.0	1.497716207	122.013947	30834688	100.7463769	10765.78462	35.10170277	5
1000000000	2.904965166	145731584	0.0	0.0	2.904965166	31354880	24.24143346	35840.0	8.059357417	2
1000000000	4.592885712	108826624	6543.464305	0.099845342	4.592885712	4468736	3.794122979	28672.0	23.94576189	0
1000000000	5.500112092	104046592	78644.80278	1.300026495	5.500112092	31985664	0.0	39261.09091	25.38924022	0
1000000000	4.799996688	105418752	32248195.35	2716.598126	4.799996688	9695232	3.399997654	16319.33605	30.7809932	0
1000000000	4.699768395	106778624	0.0	0.0	4.699768395	30932992	0.399980289	5461.333333	16.41044954	0
1000000000	130.8044094	194953216	20922.29548	2.403756374	130.8044094	25780224	100.6572982	12060.44444	32.94097337	5
1000000000	5.990614923	109031424	107556.2991	1.697340895	5.990614923	14704640	6.090458505	47957.33333	23.08908789	0
1000000000	3.10066959	126058496	0.0	0.0	3.10066959	21118976	21.90473033	15303.11111	13.26047502	2
1000000000	137.2011456	194154496	31539.46335	2.80002338	137.2011456	44994560	110.1009193	12764.21505	28.59403562	5
1000000000	3.198424712	149135360	0.0	0.0	3.198424712	1748992	21.88921912	15872.0	9.573667184	2
1000000000	5.099856031	108081152	0.0	0.0	5.099856031	7233536	3.499901198	15798.85714	21.17369904	0
1000000000	4.808320221	104185856	10719.34855	0.601040028	4.808320221	27156480	7.212480332	8135.111111	16.35133096	0
1000000000	4.700027871	105500672	35635.41132	3.800022534	4.700027871	6434816	3.800022534	8682.666667	27.73373544	0
1000000000	2.704195153	146632704	0.0	0.0	2.704195153	14393344	16.92625855	22937.6	6.964652004	2
1000000000	289.0575695	162586624	45332.56008	4.106500467	289.0575695	5599232	4572.337874	9889.185185	81.61151327	4
1000000000	10.68357443	111788032	0.0	0.0	10.68357443	29388800	0.09984649	27033.6	20.43490374	0
1000000000	2.99997039	145944576	1228.787872	0.099999013	2.99997039	12431360	20.49979767	26916.57143	10.54823019	2
1000000000	3.205014052	146276352	0.0	0.0	3.205014052	10448896	17.92804735	23756.8	5.555334209	2
1000000000	5.199932869	109883392	0.0	0.0	5.199932869	18178048	7.09990834	15213.71429	25.39139944	0
1000000000	5.099923654	105308160	20684131.96	1141.382913	5.099923654	12824576	0.299995509	21498.83142	13.75180086	0
1000000000	627.1910917	182145024	89752.3252	2.099970173	627.1910917	29347840	13.19981252	329322.3896	8.673412026	0
1000000000	7.089188845	166682624	0.0	0.0	7.089188845	3379200	7.388732036	4386.133333	48.12599582	4
1000000000	8.500505695	101351424	0.0	0.0	8.500505695	17010688	3.600214177	0.0	22.65187906	0
1000000000	127.7928002	193204224	0.0	1.599909861	127.7928002	13447168	106.993972	11978.10526	31.80001493	5
1000000000	0.0	152141824	0.0	0.0	0.0	16863232	78.59917078	19309.71429	0.078739516	6
1000000000	5.00000435	106160128	231014.601	8.400007308	5.00000435	7774208	3.800003306	36926.06061	21.79684685	0
1000000000	99.6475721	189833216	0.0	1.897098066	99.6475721	25296896	245.9238177	11491.55556	41.72943342	5
1000000000	123.2973743	190795776	0.0	1.497538959	123.2973743	9445376	99.23691505	13500.14458	32.8364401	5
1000000000	138.7172326	195403776	0.0	1.702666393	138.7172326	9793536	111.3744134	11782.13174	26.52572151	5
1000000000	10.28408599	109613056	1226.901444	0.19969099	10.28408599	2666496	3.794128813	13994.66667	23.1658849	0
1000000000	3.29515339	145731584	408.9984328	0.199706266	3.29515339	31772672	23.86489879	23405.71429	39.07387487	2
1000000000	5.191882958	197099520	0.0	0.0	5.191882958	9887744	3.59438051	5851.428571	10.60855554	0
1000000000	4.599892593	105422848	11199021.7	948.5778507	4.599892593	10997760	3.799911272	17021.75364	23.3622903	0
1000000000	4.607266673	109453312	0.0	0.0	4.607266673	18702336	0.100157971	6030.222222	21.59497512	0
1000000000	4.607371979	105365504	140717.9544	6.911057969	4.607371979	290816	3.705929636	47878.91892	35.20918197	0
1000000000	4.707130078	139554816	2859858.342	104.4582271	4.707130078	950272	4.206371559	28628.02764	34.97935344	0
1000000000	21.62410829	123392000	0.0	0.100111612	21.62410829	26841088	24.1268986	13150.31579	5.631364258	5
1000000000	4.100023985	103059456	60621.15463	3.40001989	4.100023985	1794048	7.500043875	55752.90289	51.32752536	0
1000000000	126.4023486	196968448	0.0	1.600029729	126.4023486	11190272	88.90165179	11091.98419	37.65750807	5
1000000000	3.999878684	109273088	21714694.99	1570.752359	3.999878684	339968	0.099996967	15315.57874	16.56543857	0
1000000000	5.899891678	103518208	54475.79982	1.899965117	5.899891678	14512128	3.499935741	24405.33333	29.22033051	0
1000000000	3.20509652	145666048	28717.66482	2.904618721	3.20509652	13176832	21.93487931	13727.13514	6.179244596	2
1000000000	58.70239975	191074304	29902.02239	1.800073587	58.70239975	11485184	175.0071543	12842.99237	14.13720766	3
1000000000	5.899645195	103206912	40547.96145	0.899945877	5.899645195	27033600	3.899765468	32768.0	29.22265974	0
1000000000	3.201270296	147197952	0.0	0.0	3.201270296	13733888	21.7086142	23756.8	6.380939151	2
1000000000	138.2031331	190464000	409.6092858	1.800040807	138.2031331	11919360	118.1026774	9789.102881	32.42211152	5
1000000000	4.496159537	206807040	7083357.642	176.2494538	4.496159537	50401280	7.793343197	63911.1782	81.7344622	0
1000000000	5.499929491	105861120	0.0	0.0	5.499929491	10502144	3.799951285	9557.333333	22.03256843	0
1000000000	2.699896351	131215360	4875332.836	133.2948828	2.699896351	13864960	140.6945987	37774.61728	41.33060965	2
1000000000	4.199991012	105046016	22472297.51	1890.495954	4.199991012	85925888	0.49999893	14243.98246	39.14087696	0
1000000000	4.599835234	264183808	0.0	0.0	4.599835234	4210688	0.499982091	17066.66667	7.269150627	0
1000000000	108.8634661	196235264	0.0	2.403609187	108.8634661	21266432	92.73925448	13550.54545	37.01327174	5
1000000000	5.499996865	106856448	11059.1937	0.199999886	5.499996865	26091520	13.39999236	8413.405405	21.01540226	0
1000000000	5.399624834	109854720	22116.86332	0.699951367	5.399624834	28532736	0.0	23086.54545	25.00522264	0
1000000000	3.194982823	145620992	408.9578013	0.099843213	3.194982823	12595200	18.77052408	20992.0	4.213294137	2
1000000000	5.099995104	105779200	6553.593709	0.099999904	5.099995104	3874816	0.199999808	36083.80952	27.5005191	0
1000000000	6.209848571	166977536	0.0	0.0	6.209848571	2920448	0.300476544	6826.666667	88.26281711	4
1000000000	4.700064673	108609536	6553.690179	0.300004128	4.700064673	475136	0.100001376	16384.0	24.60831499	0
1000000000	4.90018214	105598976	18152508.33	2118.078729	4.90018214	27680768	3.600133817	15315.23094	47.73251375	0
1000000000	3.999794611	105361408	25760878.78	2048.6948	3.999794611	383549440	0.099994865	17281.83597	47.89298024	0
1000000000	5.5000264	108818432	0.0	0.0	5.5000264	11567104	4.0000192	13926.4	17.96835461	0
1000000000	9.699744024	112685056	27852.06498	0.499986805	9.699744024	14536704	2.299939305	12687.05882	30.5482682	0
1000000000	2.899633544	145707008	0.0	0.0	2.899633544	389120	17.49778863	25941.33333	6.575675632	2
1000000000	123.8691859	191565824	3688.460153	1.700950049	123.8691859	13852672	38.82168346	10795.57447	32.18942175	5
1000000000	2.800250062	152498176	3277.092644	0.100008931	2.800250062	11427840	17.60157182	12288.0	29.60392212	2
1000000000	126.9004202	137936896	219328.7969	11.41803307	126.9004202	35778560	104.565145	18541.19431	37.08885533	5
1000000000	3.099959205	146354176	0.0	0.0	3.099959205	9523200	20.99972364	8704.0	5.860692009	2
1000000000	4.699962212	105996288	10239.91767	0.199998392	4.699962212	3792896	3.399972664	9843.612903	24.06298827	0
1000000000	4.699981529	106061824	4915.180683	0.0	4.699981529	9322496	7.099972097	8296.489796	23.28127071	0
1000000000	5.800153182	106708992	13107.54617	0.200005282	5.800153182	6344704	0.0	47786.66667	22.18582855	0
1000000000	413.3474332	153473024	254288.7775	77.50264373	413.3474332	25583616	3261.018861	9257.297892	99.21773339	4
1000000000	4.799942305	139546624	769577.9497	46.39944228	4.799942305	1929216	3.599956729	16829.0719	32.50077624	0
1000000000	18.27189837	125231104	34353.56525	1.397850148	18.27189837	12140544	12.28111202	9336.470588	52.80686366	5
1000000000	236.6564269	164311040	6544.099407	5.492026785	236.6564269	52178944	227.3699089	27332.63768	66.9261104	4
1000000000	24.56170903	145903616	118701.3482	7.088948542	24.56170903	14209024	24.0624873	18663.84906	34.16530023	5
1000000000	3.906079336	311902208	1623570.089	92.54403349	3.906079336	9433088	359.259143	22242.55288	66.51031839	0
1000000000	10.39938072	111550464	10034.60244	0.499970227	10.39938072	63881216	3.599785633	19285.33333	23.91065862	0
1000000000	3.906119366	103968768	21049962.68	1093.913736	3.906119366	648249344	3.605648645	23789.00066	47.80895646	0
1000000000	8.899280912	102289408	3313.768601	0.101128192	8.899280912	7393280	4.955281417	28576.0	53.04930932	0
1000000000	4.499932051	105414656	52564556.68	3019.8544	4.499932051	1724416	3.699944131	19032.31781	31.0945996	0
1000000000	5.299975461	107663360	0.0	0.099999537	5.299975461	27881472	3.499983795	9830.4	17.50020707	0
1000000000	144.3283534	192901120	3281.992703	1.802852437	144.3283534	9945088	116.9850915	10846.04082	29.57779559	5
1000000000	3.59997282	146182144	0.0	0.0	3.59997282	19677184	16.19987769	10717.86667	4.141477182	2
1000000000	3.096939295	145448960	0.0	0.0	3.096939295	9805824	17.58262309	19797.33333	7.436828748	2
1000000000	0.0	179531776	1638.364038	0.0	0.0	6385664	6.499857328	34443.63636	1.096463913	1
1000000000	5.407968371	105746432	2051.022078	0.100147562	5.407968371	11436032	3.70545981	12629.33333	24.88902428	0
1000000000	3.294894331	145727488	817.9325562	0.099845283	3.294894331	31420416	21.86611692	21443.76471	6.551006229	2
1000000000	4.400032736	105857024	2867.221332	0.100000744	4.400032736	1110016	4.200031248	100276.1481	29.2962118	0
1000000000	0.0	250015744	537537.3729	78.07934825	0.0	2052096	472.5697638	13128.78431	49.37541348	0
1000000000	3.599988732	209309696	0.0	0.0	3.599988732	33697792	115.1996394	10036.43373	5.076291074	3
1000000000	2.900179376	147410944	0.0	0.0	2.900179376	9990144	17.40107626	8148.425532	10.22909378	2
1000000000	4.895819264	425889792	71874.62338	3.197269723	4.895819264	88240128	157.2657045	26740.86957	100.0	1
1000000000	2.901457228	123695104	0.0	0.0	2.901457228	17113088	19.1095976	9728.0	13.86440791	2
1000000000	3.30015415	145543168	4915.4296	0.200009342	3.30015415	10137600	29.60138268	7179.636364	8.127353777	2
1000000000	5.299885628	108085248	0.0	0.0	5.299885628	16957440	0.0	4096.0	21.17338295	0
1000000000	3.29993509	146776064	2457.55166	0.299994099	3.29993509	9826304	22.89954957	13696.0	19.14263673	2
1000000000	4.6071724	129605632	123071.5966	4.707328322	4.6071724	18038784	12.9201139	10508.06283	22.14432508	0
1000000000	2.89815431	124219392	3274.714498	0.099936356	2.89815431	20004864	22.28580728	15639.27273	13.16236797	2
1000000000	4.193614216	287645696	0.0	0.0	4.193614216	2560000	3.694374428	12800.0	7.718624317	0
1000000000	4.699939747	106508288	0.0	0.0	4.699939747	450560	3.999948721	6144.0	19.29746009	0
1000000000	3.295067186	165904384	6543.80373	0.299551562	3.295067186	35135488	25.66158384	12172.8	29.7145319	2
1000000000	8.300076859	105619456	323535.7959	7.600070377	8.300076859	23465984	4.800044448	45101.94872	25.38979757	0
1000000000	5.899949555	107352064	0.0	0.0	5.899949555	49225728	0.499995725	17554.28571	15.70369821	0
1000000000	137.7865658	193585152	0.0	1.602169369	137.7865658	30871552	106.1437207	12308.83721	27.24178518	5
1000000000	0.0	179617792	0.0	0.0	0.0	11456512	10.39955771	35020.8	0.55085396	1
1000000000	4.299807841	290181120	8030924.298	301.5865221	4.299807841	2629632	227.4898335	43567.92787	39.37672837	0
1000000000	2.700139543	148267008	0.0	0.0	2.700139543	11038720	20.30104916	22118.4	9.135850998	2
1000000000	2.298633738	147103744	3274.853493	0.099940597	2.298633738	7356416	16.98990154	13458.28571	5.302590642	2
1000000000	3.202282779	143003648	991785.4041	94.767556	3.202282779	25911296	83.85978028	10475.85921	55.28035418	2
1000000000	8.099950266	99880960	0.0	0.0	8.099950266	11898880	7.099956406	14043.42857	23.75051621	0
1000000000	20.69893959	119701504	15410.41052	1.399928282	20.69893959	13447168	16.59914963	11362.6988	32.89084847	5
1000000000	4.600093566	105160704	4879203.243	144.2029331	4.600093566	131072	52.80107397	43784.60124	47.73371906	0
1000000000	12.11852729	113487872	51278.39646	1.402143653	12.11852729	15900672	14.22174277	24401.70213	30.90952345	0
1000000000	5.900080359	179089408	0.0	0.0	5.900080359	10346496	8.600117134	28374.70968	2.654814159	1
1000000000	2.699972109	147120128	0.0	0.0	2.699972109	10616832	15.59983885	22118.4	5.234587275	2
1000000000	4.400085142	105525248	1732231.919	109.302115	4.400085142	1355776	7.800150933	39423.60062	31.63931589	0
1000000000	4.599790434	105463808	26178800.89	1367.137713	4.599790434	65064960	0.199990888	21266.06343	21.95673918	0
1000000000	6.399591066	174325760	0.0	0.0	6.399591066	16441344	3.699763585	15701.33333	50.86256156	4
1000000000	20.91215938	137564160	6557.412808	0.200116358	20.91215938	27975680	8.204770664	36864.0	41.14737347	5
1000000000	4.200002226	105336832	30425257.73	2398.401271	4.200002226	5488640	4.100002173	16635.76742	39.60917571	0
1000000000	8.100231505	101691392	409.6117067	0.100002858	8.100231505	7942144	0.400011432	6553.6	23.6697576	0
1000000000	3.39823156	143048704	0.0	0.0	3.39823156	20172800	0.099947987	11832.88889	21.36816119	4
1000000000	4.106460039	204058624	119791.6491	3.10488442	4.106460039	1617920	4.306775163	33792.0	22.22127885	0
1000000000	3.999920002	105472000	38454475.71	2587.548249	3.999920002	26591232	4.099918002	18910.69696	33.51672596	0
1000000000	3.104874156	146059264	6563.904279	0.300471692	3.104874156	18395136	21.23333294	10936.32	8.139033608	2
1000000000	4.70121564	107413504	0.0	0.0	4.70121564	19566592	3.800982858	4096.0	26.23080009	0
1000000000	61.10096967	151388160	9830.556011	0.0	61.10096967	11575296	947.0150291	10538.66667	44.45375823	4
1000000000	16.12545581	113074176	8615.200041	0.600948664	16.12545581	50458624	15.1238747	12716.65116	46.32181905	5
1000000000	3.199949921	145858560	6553.497438	0.0	3.199949921	4501504	19.49969483	26624.0	6.564255658	2
1000000000	0.20030114	163229696	32663.50744	0.801204559	0.20030114	27303936	6844.289941	20783.40741	31.61370866	0
1000000000	138.8506225	169799680	0.0	1.594838449	138.8506225	19656704	107.4522405	11190.85714	27.10213444	5
1000000000	138.0181819	187752448	0.0	1.602533317	138.0181819	11276288	109.7735322	11197.0719	27.38605274	5
1000000000	99.49913336	190226432	4095.964324	3.099972999	99.49913336	13144064	77.39932585	17605.90071	39.21919188	5
1000000000	128.6005993	193204224	6144.028631	1.900008854	128.6005993	45121536	103.4004818	21496.35821	28.20301946	5
1000000000	126.123104	192086016	0.0	1.499086022	126.123104	13193216	98.5399212	9755.489933	33.0093537	5
1000000000	2.894154676	123691008	0.0	0.0	2.894154676	15560704	22.35484991	17066.66667	11.30229256	2
1000000000	4.599933163	106737664	0.0	0.0	4.599933163	32223232	6.999898291	10922.66667	13.82935035	0
1000000000	35.48081269	205443072	0.0	0.599675707	35.48081269	10899456	147.520224	10179.49091	17.11371658	3
1000000000	106.4335656	192299008	1209245.055	70.78930393	106.4335656	12189696	82.77056835	16327.29642	35.49123287	5
1000000000	2.695857411	145657856	0.0	0.099846571	2.695857411	1200128	20.66824015	9676.8	5.380670676	2
1000000000	67.10654237	190574592	0.0	2.904611536	67.10654237	9277440	57.59143562	14599.39108	45.77327217	5
1000000000	4.099948792	139763712	46693.81679	2.399970024	4.099948792	172032	0.0	41059.90244	31.79793691	0
1000000000	105.9171996	188342272	4906.73157	1.49741564	105.9171996	13504512	84.05493128	11587.24424	35.18392752	5
1000000000	2.999854117	145674240	0.0	0.0	2.999854117	3334144	25.39876486	24064.0	8.831301317	2
1000000000	3.993963803	145584128	23720.94982	0.698943665	3.993963803	13512704	21.76710272	27096.61538	7.093364779	2
1000000000	5.300275985	103694336	146234.8144	3.700192669	5.300275985	26820608	4.200218705	35905.3617	24.60540924	0
1000000000	0.500765524	219652096	1066590.504	53.1812986	0.500765524	22544384	58.28910694	15959.9903	2.817359855	0
1000000000	2.800174059	148262912	0.0	0.0	2.800174059	10653696	23.70147328	25258.66667	37.42385679	2
1000000000	3.294964964	146796544	0.0	0.0	3.294964964	598016	19.66994236	22118.4	6.627228804	2
1000000000	139.5670245	165236736	4914.03896	1.699598436	139.5670245	18223104	100.3762841	12914.81212	32.26606459	5
1000000000	659.7224933	200663040	1640.943272	0.400620916	659.7224933	36986880	7.511642174	712150.4865	14.86844792	0
1000000000	2.904472423	145661952	0.0	0.0	2.904472423	17215488	23.83670471	12800.0	9.233053203	2
1000000000	125.7011847	191008768	0.0	1.497631271	125.7011847	11640832	99.84208477	11973.1677	30.50073408	5
1000000000	4.306713693	105566208	24746775.9	1654.378995	4.306713693	239022080	8.112646724	18843.27917	28.87325796	0
1000000000	4.606898001	131895296	386114.1364	10.21529557	4.606898001	2097152	3.605398435	42697.98165	23.16635989	0
1000000000	2.595743733	146632704	0.0	0.0	2.595743733	14168064	23.86087508	40277.33333	6.943884121	2
1000000000	2.605115274	147857408	0.0	0.0	2.605115274	21860352	17.33403625	19797.33333	13.24900518	2
1000000000	18.63191442	164323328	3692.725232	0.200343166	18.63191442	26009600	5.50943706	13696.0	57.7470688	4
1000000000	5.100064159	108539904	0.0	0.0	5.100064159	16650240	0.400005032	8192.0	18.04628739	0
1000000000	4.600177659	129724416	0.0	0.0	4.600177659	21561344	0.200007724	24576.0	20.9343943	0
1000000000	0.0	177926144	0.0	0.0	0.0	16437248	2.299959866	16998.4	1.642220363	1
1000000000	127.9218446	192385024	3282.492564	1.602779572	127.9218446	13365248	105.1824094	10499.16049	35.60286317	5
1000000000	5.107892665	103862272	21933513.85	1037.30283	5.107892665	7450624	3.805880809	24451.01668	11.11202898	0
1000000000	55.13965792	177553408	3273.217954	0.299672054	55.13965792	27815936	798.3263516	9903.542857	69.65557681	4
1000000000	7.499925226	101322752	0.0	0.0	7.499925226	25427968	7.099929214	16384.0	22.34413362	0
1000000000	41.9658608	122818560	47998.52841	3.004715571	41.9658608	23973888	39.06130242	17197.58904	47.18310229	5
1000000000	4.692465824	109391872	0.0	0.0	4.692465824	18546688	0.0	143538.087	35.88349915	0
1000000000	121.3895253	192802816	2047.823293	1.999827435	121.3895253	14573568	97.59157882	11466.34731	39.29726653	5
1000000000	4.699761158	105246720	40762395.66	2942.55046	4.699761158	32227328	0.699964428	15003.32782	31.64411457	0
1000000000	95.36277255	190996480	1639.479187	1.300856289	95.36277255	13398016	70.54643719	11768.35821	25.88984124	5
1000000000	8.099760976	99524608	0.0	0.0	8.099760976	18948096	0.399988196	7168.0	23.83011303	0
1000000000	4.899826938	177070080	0.0	0.0	4.899826938	11759616	6.499770428	24547.55556	2.346799709	1
1000000000	110.9975347	165195776	11468.54528	2.299948918	110.9975347	18292736	93.89791453	11719.83122	35.31265719	5
1000000000	3.594445432	103477248	30673623.44	1828.474422	3.594445432	466944	7.089045157	21658.07295	47.0351506	0
1000000000	3.004742656	125743104	0.0	0.0	3.004742656	8978432	18.72956255	19660.8	70.50008696	2
1000000000	98.26344157	189575168	19613.58246	5.686310832	98.26344157	26783744	80.20691069	21345.33626	47.70282083	5
1000000000	4.600124111	105103360	31551110.45	1622.643779	4.600124111	1953792	0.100002698	20305.6396	42.26417756	0
1000000000	5.599756131	109105152	0.0	0.0	5.599756131	12046336	3.799834517	7054.222222	18.75385838	0
1000000000	3.104955074	150102016	152204.4971	6.109750306	3.104955074	14077952	33.85402629	10036.76336	11.18945088	2
1000000000	4.300115243	106512384	0.0	0.0	4.300115243	17313792	3.400091122	8590.222222	17.81019786	0
1000000000	3.305212849	146010112	0.0	0.0	3.305212849	9580544	22.03475233	22937.6	5.709774128	2
1000000000	111.7751889	161935360	0.0	0.400269253	111.7751889	39796736	1087.031224	33402.88	59.81658119	4
1000000000	7.410854011	101494784	0.0	0.0	7.410854011	18894848	3.60528033	7168.0	25.90711449	0
1000000000	2.704199243	146673664	0.0	0.0	2.704199243	9584640	17.52721731	21504.0	6.260163026	2
1000000000	4.799823558	105467904	6553.359099	0.099996324	4.799823558	3493888	3.399875021	220943.0588	28.04922779	0
1000000000	5.590705158	284360704	31434509.67	692.1492653	5.590705158	13934592	646.3254498	59948.20499	61.77694804	0
1000000000	398.630977	161222656	617630.4225	36.95850013	398.630977	13430784	3259.859902	17233.17073	79.42057906	4
1000000000	18.73245746	423964672	41814.8096	2.081384162	18.73245746	90865664	31.7163301	10119.52941	100.0	1
1000000000	5.004924846	95973376	348605.4277	28.72826862	5.004924846	5427200	1.701674448	20742.91892	22.03264265	0
1000000000	131.8200288	175685632	11853.22505	1.995761223	131.8200288	12353536	105.3761926	12535.63399	30.18450775	5
1000000000	4.999937951	141377536	451731.994	23.79970465	4.999937951	16797696	0.0	18372.36948	33.20316842	0
1000000000	25.29936043	145272832	0.0	0.099997472	25.29936043	23564288	23.59940341	13399.77143	40.07961882	5
1000000000	3.898669228	107106304	77494955.87	4800.061547	3.898669228	380928	2.699078696	16724.50677	91.17191049	0
1000000000	24.69592887	152035328	9868.734111	0.602339728	24.69592887	35659776	20.37916081	25298.82353	54.07692946	5
1000000000	128.1049589	189497344	3271.818623	2.596047492	128.1049589	13283328	106.1384032	13046.51852	38.45295421	5
1000000000	3.099950742	152408064	0.0	0.0	3.099950742	13033472	296.5952871	26624.0	6.798408166	6
1000000000	4.899350738	106827776	44794.06389	2.999602493	4.899350738	43204608	3.399549492	13177.26316	25.30765844	0
1000000000	4.799857636	103464960	69220.34692	6.899795352	4.799857636	942080	4.099878398	39741.0304	29.68958049	0
1000000000	3.99373443	145793024	34761.46448	1.897023854	3.99373443	10100736	19.96867215	14327.74194	14.43095741	2
1000000000	4.899999363	108539904	0.0	0.0	4.899999363	15925248	7.099999077	20480.0	16.95311753	0
1000000000	4.991872632	109223936	6542.947297	0.099837453	4.991872632	7417856	3.594148295	55523.55556	22.23181789	0
1000000000	4.799944561	103424000	831478.3964	32.99961885	4.799944561	4247552	0.19999769	54306.13333	32.65712815	0
1000000000	2.303535835	148422656	12715787.02	220.838979	2.303535835	12009472	240.4691105	56903.01566	37.95113608	2
1000000000	129.9534707	188076032	3278.148827	1.600658607	129.9534707	3178496	100.0411629	12367.27742	34.97681338	5
1000000000	87.29951811	216555520	4095.97739	2.99998344	87.29951811	42229760	103.0994309	22008.50732	32.96929027	3
1000000000	33.43519589	144048128	86414.16473	3.303477439	33.43519589	11124736	234.8472143	26905.6	71.99563068	4
1000000000	4.507059091	109248512	20327107.33	1470.102519	4.507059091	34873344	0.300470606	15942.35886	11.58032812	0
1000000000	5.199919869	104116224	0.0	0.0	5.199919869	26300416	3.599944525	16969.14286	27.26676691	0
1000000000	4.203090761	282460160	24486486.24	690.4076943	4.203090761	43360256	726.9345545	47320.63537	74.06149592	0
1000000000	3.899945947	105279488	1120650.068	33.99952877	3.899945947	5083136	3.399952877	40431.27948	51.0942195	0
1000000000	2.899954558	146698240	0.0	0.0	2.899954558	19828736	20.99967094	6609.454545	5.391764083	2
1000000000	2.503939749	147111936	0.0	0.50078795	2.503939749	10457088	25.64034303	12394.66667	5.476227143	2
1000000000	7.499943	101441536	0.0	0.0	7.499943	12357632	3.4999734	11027.69231	21.48508399	0
1000000000	4.29982203	105566208	18930109.28	1466.5393	4.29982203	34463744	3.39985928	15080.75181	26.25345576	0
1000000000	101.0501017	195297280	790766.4699	29.31453444	101.0501017	34349056	2571.274864	23119.36	41.68861176	5
1000000000	4.800065761	105811968	4940202.081	180.1024674	4.800065761	3907584	162.6022277	43240.83582	41.63992701	0
1000000000	6.000088561	103616512	6553.696733	0.100001476	6.000088561	28487680	0.0	91513.26316	33.04572004	0
1000000000	4.89994321	105500672	35376485.99	1791.379238	4.89994321	282624	3.499959435	21857.28442	35.62574417	0
1000000000	5.899911206	163168256	0.0	0.0	5.899911206	14028800	15.79976221	7527.354037	66.87605169	4
1000000000	4.006193371	201859072	204963.2628	6.510064228	4.006193371	1708032	8.312851245	37235.96581	27.07502051	0
1000000000	3.804458673	137748480	38189883.42	3149.991664	3.804458673	7426048	4.00469334	13249.17304	63.69250854	0
1000000000	141.8415448	195112960	0.0	1.696907996	141.8415448	9416704	108.6021117	14563.92258	26.44447439	5
1000000000	2.496137003	146595840	0.0	0.0	2.496137003	19460096	18.5712593	17749.33333	3.586629309	2
1000000000	141.2928999	191803392	4908.00609	1.797365512	141.2928999	13352960	109.9388571	14380.20144	32.37286473	5
1000000000	25.84104695	138465280	0.0	0.100159097	25.84104695	12386304	24.5389787	32182.85714	36.30468719	5
1000000000	4.106427278	203988992	461522.3633	10.11583305	4.106427278	3506176	3.906113752	43752.72727	31.61175385	0
1000000000	4.400185776	105406464	149049.4929	3.900164665	4.400185776	610304	7.200303997	61080.73825	49.29509069	0
1000000000	5.092327289	165748736	1635.935104	0.0	5.092327289	1929216	0.499247773	14149.81818	14.50393747	0
1000000000	7.800368645	100306944	23348.30344	1.000047262	7.800368645	663552	4.100193775	54244.32432	23.98010876	0
1000000000	3.403907618	103796736	94030863.95	4136.24833	3.403907618	40243200	0.10011493	23227.36537	91.62861499	0
1000000000	8.199910047	101396480	0.0	0.0	8.199910047	2383872	0.499994515	5888.0	21.4070713	0
1000000000	5.710763819	162521088	0.0	0.0	5.710763819	20262912	0.701321873	8169.73913	50.28938685	4
1000000000	4.200043974	105558016	26348615.07	1813.71899	4.200043974	7950336	0.500005235	21385.0186	51.48418482	0
1000000000	4.399913234	105410560	31792934.64	1881.662894	4.399913234	7372800	3.599929009	18519.41009	20.62697083	0
1000000000	128.2737462	191672320	256408.3209	10.69781048	128.2737462	1179648	103.478821	18129.09924	36.42217942	5
1000000000	3.192484349	123863040	0.0	0.0	3.192484349	15278080	25.24057939	16969.14286	10.5284175	2
1000000000	135.1982722	202342400	0.0	1.699978274	135.1982722	9609216	107.9986198	12712.92517	27.50083592	5
1000000000	4.599882381	108539904	0.0	0.0	4.599882381	14262272	3.59990795	8192.0	21.72072186	0
1000000000	2.712793098	130662400	9017732.584	155.3325233	2.712793098	26370048	180.5514518	57462.0281	58.00555246	2
1000000000	0.599973769	211607552	0.0	0.0	0.599973769	32370688	112.2950905	15753.84615	3.284441613	3
1000000000	10.09955097	113061888	35633.61573	0.899959988	10.09955097	11231232	5.199768818	38836.14815	25.46929258	0
1000000000	4.607213159	225411072	114047.3552	4.907683582	4.607213159	10153984	1875.93701	5846.249974	57.58976475	0
1000000000	2.799936497	146890752	0.0	0.0	2.799936497	10379264	16.59962352	19456.0	6.48756845	2
1000000000	6.203402566	106287104	139251086.4	3146.625924	6.203402566	4198400	2.601426883	43948.93376	75.14167382	0
1000000000	2.595978855	147120128	0.0	0.0	2.595978855	9965568	15.27633711	19114.66667	7.33160584	2
1000000000	4.493170426	105512960	21520747.88	978.0134294	4.493170426	25264128	50.02396407	26854.14522	54.60116965	0
1000000000	132.2981976	198430720	0.0	1.597563141	132.2981976	1818624	106.8370351	10095.36723	29.79446095	5
1000000000	659.7037885	156385280	33679.28725	11.53152997	659.7037885	9515008	6596.636788	27790.22222	100.0	4
1000000000	23.8377996	137805824	0.0	0.100158822	23.8377996	12279808	20.03176437	30720.0	33.01877582	5
1000000000	5.099978937	103477248	56114.96825	1.699992979	5.099978937	24825856	3.499985545	32768.0	27.89126893	0
1000000000	4.306683715	109596672	0.0	0.0	4.306683715	5619712	3.705751103	51270.62069	26.83965257	0
1000000000	4.300122683	105639936	6553.78698	0.200005706	4.300122683	319488	3.400097005	55432.53333	33.51348945	0
1000000000	3.299992113	146227200	0.0	0.0	3.299992113	10821632	20.29995148	0.0	7.422217538	2
1000000000	7.600152079	105447424	195127.1045	3.900078041	7.600152079	24752128	4.400088046	35791.2381	28.1233914	0
1000000000	4.50003474	105422848	175310.1534	4.800037056	4.50003474	18206720	4.100031652	117600.2936	42.42148001	0
1000000000	6.510261539	167411712	0.0	0.0	6.510261539	24600576	1.101736568	19456.0	66.74438467	4
1000000000	265.6776204	123310080	395198.9049	39.33746052	265.6776204	27697152	2555.337473	25866.80169	63.33916166	0
1000000000	7.799717728	101441536	0.0	0.0	7.799717728	17666048	4.499837151	8166.4	31.25262477	0
1000000000	3.299967462	146210816	0.0	0.0	3.299967462	10350592	19.59980675	26624.0	7.969891173	2
1000000000	128.2987196	190955520	0.0	1.599984032	128.2987196	2621440	103.6989651	11402.79518	30.31313206	5
1000000000	122.3112241	191787008	2872.160048	1.602767884	122.3112241	15036416	104.0797395	10699.29412	33.48894854	5
1000000000	3.705586728	143396864	0.0	0.0	3.705586728	16928768	8.312532389	6068.148148	71.12805981	4
1000000000	6.41023137	165597184	0.0	0.0	6.41023137	25706496	3.906234741	11059.2	74.88174306	4
1000000000	5.00002485	105398272	33603341.41	2771.913776	5.00002485	270336	3.100015407	13804.86399	33.20262669	0
1000000000	0.0	179044352	0.0	0.0	0.0	9605120	7.099811642	30947.55556	0.782659878	1
1000000000	5.199944881	108646400	1638.382633	0.09999894	5.199944881	18997248	3.89995866	14677.33333	18.20422761	0
1000000000	4.39334518	103641088	43353824.19	2628.6183	4.39334518	6590464	0.399395016	17457.93585	27.45390834	0
1000000000	4.807445483	109350912	6563.765566	0.100155114	4.807445483	7639040	7.511633567	73045.33333	31.69092352	0
1000000000	126.787178	193363968	3268.73505	1.695815913	126.787178	14999552	103.9435401	11405.68553	29.7042766	5
1000000000	5.595366197	96587776	89218.91336	3.097434859	5.595366197	2211840	0.499586268	27306.66667	26.38911677	0
1000000000	2.904451944	146989056	0.0	0.0	2.904451944	12034048	24.8380718	19114.66667	8.687906149	2
1000000000	0.099842909	222162944	0.0	0.0	0.099842909	37113856	7.388375278	6553.6	7.020734771	3
1000000000	2.699893678	146964480	409.5838706	0.099996062	2.699893678	10854400	21.59914943	9681.454545	5.549263659	2
1000000000	2.403744625	146698240	0.0	0.0	2.403744625	19939328	18.12824072	0.0	5.242935692	2
1000000000	2.496241958	123695104	21522.79786	1.897143888	2.496241958	10276864	23.56452408	9841.777778	15.14375197	2
1000000000	16.62575063	118984704	73432.13463	3.305119101	16.62575063	7208960	14.92311352	21830.80851	23.78840325	5
1000000000	4.799954976	105414656	34574062.9	2308.478346	4.799954976	43659264	0.599994372	17340.86877	28.98447158	0
1000000000	117.215456	193200128	15949.28944	2.096698957	117.215456	43569152	93.55271061	15337.02564	29.01675671	5
1000000000	2.302926559	148262912	0.0	0.0	2.302926559	11669504	15.51972246	16969.14286	15.26003511	2
1000000000	0.0	187912192	2457.777534	17.80128585	0.0	6602752	63.7046016	23344.86724	0.149430206	0
1000000000	26.14068746	162566144	3281.908225	0.100155891	26.14068746	30343168	9.114186048	13016.61538	55.39922229	4
1000000000	4.599889005	105472000	39320.65119	0.599985522	4.599889005	6819840	0.099997587	88877.02513	38.82955272	0
1000000000	126.6994652	189353984	408.952726	1.597471586	126.6994652	13275136	99.1430803	12369.17073	29.4866973	5
1000000000	111.3352883	196923392	0.0	1.597636425	111.3352883	14757888	88.06970791	10371.91266	35.17508816	5
1000000000	4.293439238	106463232	0.0	0.0	4.293439238	26439680	4.09374439	17749.33333	19.96595718	0
1000000000	126.2092788	140984320	37217.35899	4.692908312	126.2092788	40665088	105.5405125	13480.1194	32.44995826	5
1000000000	141.134491	192589824	14329.34889	2.598793744	141.134491	10563584	229.7933391	13674.55135	58.75984691	3
1000000000	2.995651961	125956096	0.0	0.0	2.995651961	28356608	18.47318709	11878.4	13.5728432	2
1000000000	49.29989907	161759232	204697.1809	30.29993797	49.29989907	37703680	1537.796852	13397.43153	25.54790616	0
1000000000	7.612043547	101396480	0.0	0.0	7.612043547	6631424	7.511885079	14043.42857	24.25534996	0
1000000000	4.199872767	287379456	5874356.439	234.5928931	4.199872767	1437696	568.882766	25268.02993	74.21955976	0
1000000000	2.600418953	146763776	0.0	0.0	2.600418953	729088	16.10259429	15473.77778	7.875761675	2
1000000000	3.199936065	145727488	0.0	0.0	3.199936065	32227328	17.39965235	26624.0	6.017010309	2
1000000000	2.99999235	145854464	0.0	0.0	2.99999235	13127680	24.49993753	37592.17778	6.797254335	2
1000000000	8.286399532	205459456	0.0	0.099836139	8.286399532	26349568	119.2043499	9608.930233	10.92221026	3
1000000000	4.699951684	104988672	25656158.65	1218.987469	4.699951684	14770176	7.399923929	26726.28721	26.7177028	0
1000000000	11.41800505	146644992	6563.950694	0.100157939	11.41800505	10682368	1.402211147	11110.4	39.98352343	4
1000000000	4.70743662	110133248	15589.42755	0.701107582	4.70743662	15228928	3.70585436	28672.0	20.10812667	0
1000000000	5.199918101	108105728	0.0	0.0	5.199918101	8667136	0.0	7680.0	18.28276585	0
1000000000	5.608695666	107241472	0.0	0.0	5.608695666	31076352	7.010869582	6875.428571	16.74587702	0
1000000000	5.500134478	103723008	13107.52048	0.20000489	5.500134478	6422528	3.500085577	33353.14286	23.82620542	0
1000000000	2.895430634	146673664	6543.273863	0.299527307	2.895430634	9707520	20.66738418	29354.66667	12.32605902	2
1000000000	0.0	179093504	0.0	0.0	0.0	10153984	7.28842758	35374.54545	1.094415688	1
1000000000	0.199994896	177291264	0.0	0.0	0.199994896	41713664	6.19984178	30549.33333	0.628508807	1
1000000000	2.800437848	123326464	0.0	0.0	2.800437848	15380480	23.70370607	5603.555556	37.23889191	2
1000000000	556.668363	285163520	335422.4351	25.63999657	556.668363	11849728	656.2236622	10064.82593	15.33548551	0
1000000000	4.20013642	105381888	30622690.62	1687.854822	4.20013642	14917632	11.80038328	20636.04953	28.35712828	0
1000000000	5.300161549	108945408	0.0	0.0	5.300161549	29822976	4.400134116	9054.315789	20.07518696	0
1000000000	113.1799278	191500288	194049.2899	9.715445129	113.1799278	26107904	108.3722848	11691.83562	37.24397797	5
1000000000	3.305142438	109056000	4219198.208	94.94772822	3.305142438	372736	7.311375696	64344.41345	50.78271514	0
1000000000	90.65486023	212840448	0.0	1.499253477	90.65486023	25636864	199.6006129	36304.0	28.70317359	3
1000000000	19.96958971	167940096	3271.817578	0.099847949	19.96958971	3125248	5.990876913	9948.968421	53.82038743	4
1000000000	3.199898243	145924096	0.0	0.0	3.199898243	9670656	21.29932268	16969.14286	19.37840546	2
1000000000	110.8026426	101011456	0.0	0.0	110.8026426	10416128	5.400128793	230195.2	22.57638529	0
1000000000	137.581331	185716736	0.0	1.597461027	137.581331	20189184	114.1186221	12314.0339	29.72119911	5
1000000000	3.195070805	146178048	6543.505008	0.0	3.195070805	10567680	25.36087451	32768.0	6.316231382	2
1000000000	37.53196335	101953536	582640.1939	33.42846869	37.53196335	3616768	52.94508963	51417.69343	58.31787461	0
1000000000	3.204863541	145973248	0.0	0.0	3.204863541	712704	26.13966825	15360.0	7.124649505	2
1000000000	153.1398906	193245184	820.4852738	2.103294769	153.1398906	12185600	106.6670919	12514.41206	29.57902635	5
1000000000	24.75656609	148512768	21670.77992	0.798598906	24.75656609	27406336	16.87040189	13605.92593	34.31925009	5
1000000000	5.100202529	107413504	0.0	0.0	5.100202529	48037888	3.900154875	14848.0	17.41833472	0
1000000000	5.400197701	106463232	0.0	0.0	5.400197701	32559104	3.50012814	8277.333333	15.3091454	0
1000000000	3.695990922	137510912	35864073.88	3353.562357	3.695990922	839680	0.399566586	11728.27487	60.60854705	0
1000000000	108.8662257	193843200	410.2263664	2.103211351	108.8662257	1662976	87.23319462	13727.7265	35.68313011	5
1000000000	5.500068311	103636992	837130.3972	21.80027076	5.500068311	20885504	3.600044713	35692.0	32.10891877	0
1000000000	2.600788533	123256832	6555.587589	0.100030328	2.600788533	16916480	19.80600498	23990.85714	20.91520046	2
1000000000	7.111526861	158986240	19692.71934	0.701136451	7.111526861	9535488	1.602597602	262718.6939	63.30178339	4
1000000000	3.095267058	145985536	0.0	0.0	3.095267058	12365824	20.86809081	19114.66667	6.393236134	2
1000000000	4.4928512	109965312	58070.80065	0.599046827	4.4928512	18694144	3.494439822	57344.0	22.31131013	0
1000000000	4.306597406	166248448	0.0	0.0	4.306597406	5201920	3.405216553	5290.666667	15.02597462	0
1000000000	2.904638883	145633280	0.0	0.0	2.904638883	9748480	17.9286331	0.0	11.34320856	2
1000000000	129.3878233	192098304	5733.860386	1.899821208	129.3878233	12533760	104.0902041	11578.60241	67.65801102	5
1000000000	3.394735376	126169088	0.0	0.0	3.394735376	18685952	18.27166394	9830.4	13.88177208	2
1000000000	678.0425798	183353344	60509.04062	4.006159999	678.0425798	45670400	7.912165998	327114.1053	11.11191859	0
1000000000	128.3955352	189284352	0.0	1.597456115	128.3955352	13758464	102.9360784	11232.10492	30.89120072	5
1000000000	4.406925704	195870720	0.0	0.0	4.406925704	15138816	7.411647775	5734.4	10.3272419	0
1000000000	7.999783366	100294656	0.0	0.0	7.999783366	16142336	3.499905223	14628.57143	24.37705241	0
1000000000	0.200310939	338497536	1436136.491	176.3737821	0.200310939	10338304	1363.115942	15283.49091	51.64303654	0
1000000000	3.906033406	275746816	697704.9012	49.27611374	3.906033406	10870784	307.1744732	18467.84676	67.68435361	0
1000000000	5.690820138	104136704	49890.72128	0.998389498	5.690820138	5636096	4.99194749	42871.46667	26.44659967	0
1000000000	0.099748867	147722240	0.0	0.0	0.099748867	5058560	80.19808928	13653.33333	2.962623614	6
1000000000	324.2861919	115818496	123181.9549	25.09893129	324.2861919	18530304	1073.054309	42217.13202	61.40785428	0
1000000000	133.0956052	188264448	0.0	3.199894339	133.0956052	11616256	90.89699858	12037.55593	38.43856317	5
1000000000	7.799911471	99880960	0.0	0.0	7.799911471	13176832	3.59995914	8192.0	23.90594638	0
1000000000	6.098905734	166653952	2457.159137	0.499910306	6.098905734	4423680	3.699336265	7266.461538	58.28759654	4
1000000000	25.48774142	153976832	20111.92697	1.099471198	25.48774142	32804864	27.48677996	9061.209302	35.97236881	5
1000000000	154.1524647	165629952	3282.175416	1.702788759	154.1524647	18173952	107.0753637	10945.09714	32.62798583	5
1000000000	4.792759482	106692608	0.0	0.0	4.792759482	35311616	3.494720456	17749.33333	15.67464394	0
1000000000	4.900083399	108920832	0.0	0.0	4.900083399	17092608	3.600061273	9557.333333	21.01439519	0
1000000000	5.099988525	109105152	0.0	0.0	5.099988525	10686464	0.3999991	7936.0	19.06278652	0
1000000000	6.49894899	166592512	0.0	0.0	6.49894899	1245184	0.499919153	12572.44444	47.1932195	4
1000000000	4.293376436	138117120	1634138.15	55.61420175	4.293376436	1597440	4.093684509	31403.39291	36.11401134	0
1000000000	3.599868677	99528704	0.0	0.0	3.599868677	14245888	3.499872325	13198.22222	19.84628927	0
1000000000	16.48075239	142733312	39515.21666	1.406893497	16.48075239	12333056	19.39503178	17003.78947	76.52583068	5
1000000000	131.6924409	188903424	2862.688146	1.597482224	131.6924409	24453120	102.9377608	10371.57542	30.65550731	5
1000000000	6.519534089	166690816	0.0	0.0	6.519534089	3768320	3.711119404	8789.333333	42.48397916	4
1000000000	4.099905043	203972608	46693.31855	0.99997684	4.099905043	1474560	0.399990736	114655.6832	23.67330765	0
1000000000	21.20081708	119779328	255446.6449	12.70048948	21.20081708	11563008	16.30062823	17950.25455	26.79715537	5
1000000000	5.000090502	105439232	3273582.452	163.9029666	5.000090502	18030592	3.800068781	27817.31646	57.42058442	0
1000000000	5.499741732	107266048	409.5807661	0.099995304	5.499741732	15106048	3.699826256	7111.111111	16.33214942	0
1000000000	4.700247139	105029632	24215442.85	2660.639896	4.700247139	30924800	3.800199815	14276.60422	36.87183349	0
1000000000	5.791255619	205787136	1910459.343	112.8296353	5.791255619	409600	92.6600899	16656.08743	25.89466377	0
1000000000	118.5836648	191631360	26665.29975	2.804343423	118.5836648	14553088	91.94240223	14456.75472	31.29738315	5
1000000000	4.600055523	103673856	28234734.39	2327.628094	4.600055523	147456	7.100085698	15593.1733	25.93750074	0
1000000000	3.000016315	358555648	1545070.803	108.7005911	3.000016315	2486272	29.50016043	50437.64587	43.82599769	0
1000000000	4.807753271	107888640	0.0	0.0	4.807753271	18432000	3.906299533	16969.14286	18.54047508	0
1000000000	4.607352182	166215680	0.0	0.0	4.607352182	5349376	0.0	5120.0	14.86472942	0
1000000000	129.6979508	190156800	3276.748227	1.69997314	129.6979508	13926400	107.0983078	11136.85906	30.23555681	5
1000000000	5.605485416	164798464	0.0	0.0	5.605485416	4669440	0.500489769	16384.0	71.37838228	4
1000000000	131.9092146	200642560	0.0	1.602541711	131.9092146	1720320	104.3655289	12090.11043	28.16745072	5
1000000000	5.300054697	104325120	0.0	0.0	5.300054697	1150976	3.50003612	151533.7143	27.26491438	0
1000000000	3.494687027	138510336	1042792.243	109.7331727	3.494687027	6180864	0.599089205	9492.155656	38.92124994	0
1000000000	760.2490815	205484032	128403.1247	6.589158159	760.2490815	15261696	34.74283393	43378.93147	35.02895962	0
1000000000	413.9513193	162742272	26255.71126	1.402206259	413.9513193	13402112	3262.73365	60444.44444	82.9416412	4
1000000000	2.704133593	147697664	0.0	0.0	2.704133593	13463552	24.63766162	0.0	8.920112991	2
1000000000	4.293587055	105537536	25210498.95	1895.169356	4.293587055	16515072	0.499254309	17131.00612	24.80005552	0
1000000000	4.199988282	105136128	1163260.755	185.4994825	4.199988282	123523072	0.199999442	37686.56427	76.01559166	0
1000000000	3.499714738	145403904	0.0	0.0	3.499714738	10682368	22.69814987	19114.66667	11.72673961	2
1000000000	3.305152737	376864768	92303.90188	15.82467068	3.305152737	24801280	94.04661878	16959.14042	15.88529178	0
1000000000	4.300053622	105345024	14402944.4	559.8069808	4.300053622	278528	7.100088538	32697.48503	70.07786976	0
1000000000	0.099996536	177250304	0.0	0.0	0.099996536	34848768	6.899760992	26235.58621	0.550493968	1
1000000000	136.8974618	195563520	0.0	1.70370194	136.8974618	1871872	109.938884	9968.941176	30.28196107	5
1000000000	4.900108096	105664512	74139.23551	1.600035297	4.900108096	22466560	0.900019854	34734.08	26.01403504	0
1000000000	5.100190288	105975808	6553.844524	0.100003731	5.100190288	1011712	7.400276104	65536.0	23.12215244	0
1000000000	3.699974766	106512384	40550.12345	2.399983632	3.699974766	15343616	6.99995226	20107.63636	19.37510804	0
1000000000	2.899927328	152399872	0.0	0.0	2.899927328	12754944	290.9927077	9216.0	7.424240311	6
1000000000	3.504913082	146575360	220110.1438	8.311651023	3.504913082	663552	19.92793438	25878.75556	25.61634754	2
1000000000	2.899708724	123944960	0.0	0.0	2.899708724	12718080	19.9979912	14894.54545	12.15211651	2
1000000000	4.700179265	108933120	0.0	0.0	4.700179265	32227328	3.500133495	16384.0	18.5127159	0
1000000000	8.686548359	111529984	4089.666905	0.898608451	8.686548359	39763968	1.198144601	12800.0	27.22196262	0
1000000000	5.0998851	103075840	74955.11126	3.699916641	5.0998851	15593472	7.599828776	85557.24159	52.89159779	0
1000000000	5.007738709	166457344	0.0	0.0	5.007738709	28229632	0.0	4502.068966	14.32081578	0
1000000000	5.80002465	109121536	4915.22089	0.0	5.80002465	23711744	10.90004633	10278.64151	18.35910232	0
1000000000	10.10003464	113463296	0.0	0.0	10.10003464	17100800	0.600002058	23210.66667	23.35923092	0
1000000000	3.104973422	145604608	0.0	0.0	3.104973422	32399360	28.14508167	33704.22857	7.899627688	2
1000000000	130.1001226	190828544	5743.234358	1.902927121	130.1001226	13537280	103.3589889	12623.79221	29.57774974	5
1000000000	4.306843574	200900608	0.0	0.0	4.306843574	5279744	0.400636612	6741.333333	10.3262701	0
1000000000	2.297695848	141762560	595575.5509	84.21554781	2.297695848	3452928	66.93287904	10057.20331	45.67732306	2
1000000000	141.5832703	197386240	0.0	1.698599573	141.5832703	31481856	113.906089	12420.51765	26.91646321	5
1000000000	4.600022494	105857024	6553.632047	0.100000489	4.600022494	10924032	3.800018582	26781.53846	25.46837138	0
1000000000	5.300051994	106807296	1638.416073	0.100000981	5.300051994	3407872	0.400003924	10240.0	22.88978527	0
1000000000	0.0	177446912	0.0	0.0	0.0	33165312	5.9999763	26853.51724	0.781626038	1
1000000000	121.3949956	189071360	2447.418714	2.290471615	121.3949956	15110144	105.6604515	15991.68831	40.00881965	5
1000000000	24.86146443	164405248	2961476.876	124.8065484	24.86146443	17960960	150.4667747	22530.91116	5.459963549	0
1000000000	8.000581002	100446208	163851.8989	2.600188826	8.000581002	5730304	7.800566477	27051.83562	26.55703658	0
1000000000	4.999815757	109060096	0.0	0.0	4.999815757	33628160	0.0	32395.63636	18.12839685	0
1000000000	10.01566711	111439872	5743.384146	0.300470013	10.01566711	46059520	3.505483488	15018.66667	20.422913	0
1000000000	3.099406123	147124224	12285.64595	0.299942528	3.099406123	9797632	17.79659	10596.17391	8.219893226	2
1000000000	4.499898482	106487808	6553.452154	0.099997744	4.499898482	3575808	3.69991653	22528.0	21.09443569	0
1000000000	4.700200229	105336832	17561068.1	909.4387421	4.700200229	375058432	0.600025561	26723.40142	64.37341711	0
1000000000	137.9179131	172023808	9025.460408	2.003165041	137.9179131	1740800	108.9721782	13587.69231	26.83757666	5
1000000000	3.699974396	105611264	13516.70646	0.299997924	3.699974396	9568256	3.799973704	18380.8	28.28203818	0
1000000000	5.099841242	105783296	0.0	0.0	5.099841242	14426112	3.399894161	0.0	26.25219178	0
1000000000	154.4132389	199622656	0.0	1.801320999	154.4132389	1900544	115.3846173	13464.88889	33.15594312	5
1000000000	2.895431877	146694144	0.0	0.0	2.895431877	20529152	20.56755058	14568.72727	7.410898227	2
1000000000	2.810695596	147857408	0.0	0.0	2.810695596	23101440	17.46646549	13653.33333	9.258863371	2
1000000000	129.7972314	197582848	0.0	1.499968006	129.7972314	20914176	106.2977327	11403.36095	28.59478823	5
1000000000	16.72593808	125652992	0.0	0.200310636	16.72593808	33644544	16.92624872	25031.11111	3.600316355	5
1000000000	6.099989874	103964672	16793.57212	0.299999502	6.099989874	1232896	7.099988214	34257.45455	27.18759029	0
1000000000	140.3336839	194621440	3326.428063	1.699197027	140.3336839	466944	111.64724	13486.75449	33.46822304	5
1000000000	3.499667182	123703296	0.0	0.0	3.499667182	6975488	18.79821229	12970.66667	8.621156599	2
1000000000	4.493016224	199913472	8923754.85	180.719097	4.493016224	182632448	1.19813766	65654.42578	76.67658784	0
1000000000	4.399999384	105353216	1642905.37	105.1999853	4.399999384	126976	7.099999006	23743.5871	37.18761557	0
1000000000	2.795036853	146362368	408.8739625	0.099822745	2.795036853	10317824	20.26401718	18235.07692	7.888496303	2
1000000000	9.600293097	101441536	409.6125055	0.100003053	9.600293097	15675392	0.100003053	10532.57143	22.57566445	0
1000000000	6.899859243	106729472	22527.54044	0.39999184	6.899859243	7839744	5.399889842	24576.0	23.43907945	0
1000000000	2.804279752	146034688	0.0	0.0	2.804279752	12619776	18.02751269	22528.0	6.419828606	2
1000000000	3.101184218	147750912	409.7564696	0.100038201	3.101184218	23498752	25.70981755	21728.0	8.824276473	2
1000000000	5.4000135	107732992	0.0	0.0	5.4000135	13008896	0.2000005	8362.666667	20.15609111	0
1000000000	4.301655793	137150464	3250095.827	166.0639213	4.301655793	5537792	4.10157878	20407.54415	36.56429777	0
1000000000	2.999081082	124252160	0.0	0.0	2.999081082	20992000	22.99295496	19660.8	12.60467395	2
1000000000	9.085787738	111738880	0.0	0.0	9.085787738	51904512	3.694221388	22528.0	22.07426523	0
1000000000	3.79990846	99528704	0.0	0.0	3.79990846	12627968	3.999903642	11117.71429	18.75177284	0
1000000000	2.995198517	125517824	1167025.189	61.4015696	2.995198517	19292160	101.03803	18652.75643	62.55982304	2
1000000000	7.101423409	162267136	45423.50469	1.900380912	7.101423409	1753088	8.901784274	23191.7037	50.45896961	4
1000000000	2.803880093	145637376	0.0	0.0	2.803880093	11980800	21.52979357	16384.0	8.98550722	2
1000000000	2.893317882	147046400	0.0	0.0	2.893317882	10162176	22.04907766	13653.33333	8.720249555	2
1000000000	4.699870519	106553344	23397.75539	1.099969696	4.699870519	26226688	3.399906333	18602.66667	13.83055326	0
1000000000	3.905733813	200908800	0.0	0.0	3.905733813	270336	3.60529275	13824.0	9.632815059	0
1000000000	4.68896078	207630336	0.0	0.0	4.68896078	18673664	0.099765123	18022.4	8.271657109	0
1000000000	2.502207247	131653632	8619545.874	173.5530947	2.502207247	11583488	177.8568911	49483.15596	51.75418904	2
1000000000	144.2723887	200597504	0.0	1.69732222	144.2723887	9486336	108.3290946	12829.92208	26.83364678	5
1000000000	4.393234682	103657472	32648500.87	2218.18413	4.393234682	5586944	3.794157226	15986.12883	20.5137365	0
1000000000	0.0	160464896	0.0	0.0	0.0	30339072	13.90084002	9011.2	0.385761833	0
1000000000	4.614216216	109604864	0.0	0.0	4.614216216	5316608	0.401236193	6144.0	22.73087933	0
1000000000	3.505521758	146092032	0.0	0.0	3.505521758	9830400	22.23502372	38562.34146	8.841286814	2
1000000000	2.800547311	123949056	11419.83178	0.800156375	2.800547311	2568192	18.30357707	11349.33333	10.6073074	2
1000000000	6.387377265	174538752	856317.3457	34.83116665	6.387377265	15151104	24.65128413	20870.42922	60.14253466	4
1000000000	112.5289099	189710336	0.0	1.697419227	112.5289099	1482752	88.56534436	14540.26943	36.4252253	5
1000000000	10.58274822	111751168	0.0	0.0	10.58274822	25235456	6.788932817	17408.0	26.9150125	0
1000000000	3.095293606	146489344	0.0	0.0	3.095293606	10153984	21.3675107	10467.55556	6.158596132	2
1000000000	3.394538019	135938048	7811865.518	178.1134066	3.394538019	32362496	181.1085872	44897.58632	47.66236974	2
1000000000	98.44333924	190066688	4498.441271	1.597457838	98.44333924	14635008	81.17082637	10286.84967	32.60701736	5
1000000000	4.193556642	139259904	917630.0706	27.15827159	4.193556642	12091392	3.894016882	45638.27451	35.09977436	0
1000000000	133.906615	182874112	1228.860706	1.900093865	133.906615	2818048	107.3053009	11896.88889	30.78164454	5
1000000000	5.207736561	162988032	1230.628209	0.10014878	5.207736561	24584192	4.106099981	14043.42857	67.52793065	4
1000000000	4.488132435	106270720	66346422.13	2978.623893	4.488132435	28233728	0.099736276	23103.23822	97.65914003	0
1000000000	120.1105092	188026880	11023.45348	1.893858652	120.1105092	9809920	94.89228614	10962.51777	39.56288509	5
1000000000	5.899982654	105168896	361470.9373	9.099973246	5.899982654	22126592	17.99994708	21430.15385	25.54722046	0
1000000000	4.607191688	140120064	158506.6241	8.61344533	4.607191688	253952	0.801250728	17989.59223	27.30828693	0
1000000000	98.14438325	190676992	6543.225128	2.695725684	98.14438325	12496896	75.48031916	15513.6	38.22127165	5
1000000000	3.304990271	145612800	0.0	0.0	3.304990271	10698752	22.33372213	12873.14286	5.168383444	2
1000000000	121.1163162	191983616	0.0	1.502683823	121.1163162	15298560	101.7817843	10870.98592	34.11480292	5
1000000000	117.0623459	189407232	2043.850677	1.596758341	117.0623459	9474048	92.31259159	10755.28205	34.33974609	5
1000000000	5.199747136	107499520	0.0	0.0	5.199747136	19505152	3.599824941	10240.0	20.47256334	0
1000000000	8.49971577	101588992	0.0	0.0	8.49971577	17764352	3.499882964	13198.22222	22.03371218	0
1000000000	94.63881811	190386176	3281.613536	1.101615872	94.63881811	13631488	74.20885103	12160.0	68.54467623	5
1000000000	7.899966662	99860480	6553.572344	0.099999578	7.899966662	9347072	3.49998523	14299.42857	25.39116442	0
1000000000	5.699946079	105422848	769375.1217	26.0997531	5.699946079	2330624	4.199960268	73646.3259	32.11000706	0
1000000000	5.299668665	106520576	0.0	0.0	5.299668665	36831232	3.399787445	9508.571429	17.66139534	0
1000000000	131.4965645	197705728	0.0	1.601175823	131.4965645	21786624	105.9778248	14851.12195	30.05005549	5
1000000000	131.7119192	194469888	0.0	1.602578485	131.7119192	13467648	107.3727585	10583.12042	30.12362094	5
1000000000	3.204983332	146165760	0.0	0.0	3.204983332	9826304	23.53659635	11264.0	11.58239768	2
1000000000	3.004741121	145682432	0.0	0.0	3.004741121	9576448	23.63729682	35875.31034	6.414831026	2
1000000000	2.897487328	146182144	0.0	0.0	2.897487328	9637888	17.18509726	9362.285714	8.313793102	2
1000000000	2.895588368	146964480	0.0	0.0	2.895588368	11100160	20.36896645	22118.4	10.29255508	2
1000000000	21.30014633	179462144	32819.42547	3.900026793	21.30014633	4800512	114.5007866	19101.95745	32.4999892	1
1000000000	130.4935149	191946752	0.0	1.697314272	130.4935149	253952	104.4347487	12975.15789	27.84848911	5
1000000000	14.60000438	123043840	4096.001229	1.0000003	14.60000438	7372800	13.20000396	9216.0	50.39208943	5
1000000000	8.199937106	99880960	0.0	0.0	8.199937106	12677120	4.299967019	14563.55556	26.71930767	0
1000000000	136.6811079	195887104	0.0	1.597441729	136.6811079	3416064	109.5245985	12831.56164	25.19338554	5
1000000000	6.50991636	164347904	410.2248833	0.100152559	6.50991636	32550912	1.201830713	14628.57143	57.12214514	4
1000000000	56.35051167	208105472	0.0	0.89761877	56.35051167	12034048	165.0621183	18919.02439	19.26893331	3
1000000000	3.494549869	353607680	8472622.822	182.5153474	3.494549869	4313088	97.04864207	78955.19265	32.29307879	0
1000000000	25.36100872	125833216	29445.92836	1.098311401	25.36100872	33939456	22.86484644	14665.14286	8.421095566	5
1000000000	31.14966596	191340544	0.0	0.300479093	31.14966596	204800	28.34519443	8945.509434	8.760489407	5
1000000000	5.400145966	104075264	0.0	0.0	5.400145966	15110144	7.100191918	137789.44	26.17007503	0
1000000000	2.998924316	147402752	0.0	0.0	2.998924316	9928704	25.79074912	18022.4	8.940291761	2
1000000000	12.48163118	162725888	336605.4284	17.87369585	12.48163118	14147584	4141.804637	55229.08207	13.17571876	0
1000000000	0.099834518	181182464	2674760.019	59.50137277	0.099834518	32878592	90.74957692	41572.69215	5.464245012	0
1000000000	3.00510444	123256832	0.0	0.0	3.00510444	16936960	19.93385945	16384.0	17.36003931	2
1000000000	3.095127032	146055168	0.0	0.0	3.095127032	9596928	18.97013342	8777.142857	19.34584884	2
1000000000	0.0	212729856	0.0	0.0	0.0	32612352	117.220272	9614.222222	5.925408963	3
1000000000	5.200170098	107401216	0.0	0.0	5.200170098	38154240	3.500114489	19114.66667	16.01269972	0
1000000000	3.104803908	146219008	0.0	0.0	3.104803908	10567680	19.93083799	11706.18182	8.608605632	2
1000000000	4.506874877	103727104	37564373.45	2817.397715	4.506874877	16056320	4.006111002	14521.52682	27.54502509	0
1000000000	9.999834903	111747072	0.0	0.0	9.999834903	8896512	6.899886083	14336.0	31.2523058	0
1000000000	3.099925819	145805312	0.0	0.0	3.099925819	12222464	19.59953098	29766.62069	6.017803507	2
1000000000	4.900090701	176898048	8601.759219	0.300005553	4.900090701	18456576	4.700086999	23113.14286	3.827910536	1
1000000000	3.894082436	146223104	0.0	0.0	3.894082436	9859072	29.5550872	14774.85714	4.130574915	2
1000000000	5.099836193	105140224	0.0	0.0	5.099836193	491520	0.099996788	6094.451613	26.09530569	0
1000000000	2.99997135	146513920	6553.537414	0.0	2.99997135	10235904	17.89982906	24234.66667	6.485189514	2
1000000000	4.393216462	196624384	10299463.06	194.100291	4.393216462	36864	705.0113963	27435.99082	63.18211632	0
1000000000	26.15454131	171589632	0.0	0.0	26.15454131	27148288	230.1000677	7262.040816	48.75893869	4
1000000000	5.107958404	139915264	0.0	0.0	5.107958404	966656	3.505461649	13824.0	27.69947548	0
1000000000	4.807449191	109195264	0.0	0.0	4.807449191	10072064	0.400620766	5461.333333	23.63142327	0
1000000000	7.300045552	101691392	0.0	0.0	7.300045552	7348224	8.800054912	7021.714286	22.03171937	0
1000000000	128.4331332	194220032	0.0	1.50038707	128.4331332	12972032	97.22508213	11987.72932	36.32848665	5
1000000000	3.20488893	146300928	6563.612528	0.0	3.20488893	10567680	24.93804199	32256.0	26.83956098	2
1000000000	138.9020946	190390272	9011.335891	1.900028652	138.9020946	12619776	111.5016814	11978.24	33.28128202	5
1000000000	3.096087381	123686912	0.0	0.0	3.096087381	17440768	18.57652429	14894.54545	11.24980031	2
1000000000	0.300226785	105664512	84654743.3	3917.259019	0.300226785	471040	0.100075595	22837.32448	79.7425254	0
1000000000	641.7935713	283725824	17585.22373	2.895459485	641.7935713	704512	32.64880177	23712.06852	28.23731721	0
1000000000	3.899838937	105529344	124922.8407	4.999793509	3.899838937	8146944	0.09999587	26151.38462	33.51816062	0
1000000000	9.685129162	111394816	13496.07772	0.299540077	9.685129162	7675904	0.199693385	23756.8	20.04468477	0
1000000000	2.699929235	145862656	409.5892647	0.099997379	2.699929235	815104	20.19947057	14563.55556	6.564765804	2
1000000000	4.90002352	110698496	217089.042	3.0000144	4.90002352	13156352	4.20002016	17057.68421	21.3271644	0
1000000000	0.0	374693888	458089.0387	43.23260033	0.0	36499456	61.30442633	14460.21302	0.230694218	0
1000000000	2.705057971	146194432	0.0	0.0	2.705057971	10670080	16.53090983	19114.66667	6.732928135	2
1000000000	2.999938711	146649088	819.1832641	0.199995914	2.999938711	9781248	21.39956281	10275.31034	20.47074857	2
1000000000	4.90769792	104013824	49552079.62	2904.756226	4.90769792	34406400	3.605655615	18621.14866	28.55961143	0
1000000000	4.899764958	106463232	0.0	0.0	4.899764958	33243136	4.099803332	16384.0	14.22300969	0
1000000000	0.100001664	276312064	244432.8661	57.40095485	0.100001664	36069376	60.50100642	9961.311373	0.234649355	0
1000000000	7.799890412	101351424	1638.376981	0.099998595	7.799890412	5029888	0.0	6229.333333	21.64135295	0
1000000000	5.099974653	105467904	7782.361322	0.199999006	5.099974653	35741696	0.699996521	28672.0	25.46915545	0
1000000000	5.100046359	107401216	0.0	0.0	5.100046359	37650432	0.0	13926.4	14.37429016	0
1000000000	127.3021229	193376256	0.0	1.497672034	127.3021229	15609856	102.4407671	12626.82353	33.93066263	5
1000000000	4.799845925	105586688	11878.01872	0.09999679	4.799845925	15712256	3.399890864	30310.4	28.36206142	0
1000000000	20.9480898	124907520	2249325.282	123.3942242	20.9480898	7327744	75.01411203	18445.45223	98.28557501	5
1000000000	4.406751496	139984896	15178.45461	0.600920659	4.406751496	540672	0.0	11086.76923	30.20549106	0
1000000000	5.69999316	106774528	12697.58476	0.19999976	5.69999316	3870720	3.89999532	15090.52632	22.03113149	0
1000000000	4.700013536	103960576	0.0	0.0	4.700013536	12566528	4.00001152	18432.0	26.40616463	0
1000000000	10.09963207	178786304	0.0	0.099996357	10.09963207	8724480	8.499690356	33836.52174	5.080932706	1
1000000000	4.299964912	103460864	27256404.79	1579.387112	4.299964912	13438976	7.4999388	20461.59375	53.59424701	0
1000000000	5.999771889	137043968	8583302.463	383.7854085	5.999771889	712704	13.69947915	23551.61349	47.11069406	0
1000000000	4.592794319	137928704	1504506.764	53.31635144	4.592794319	12111872	0.0	28340.59287	36.42753961	0
1000000000	96.04234724	197304320	8614.367613	2.603859258	96.04234724	12943360	74.61058258	9583.774648	27.15308015	5
1000000000	4.900317394	107220992	0.0	0.0	4.900317394	9187328	0.40002591	9011.2	17.72848847	0
1000000000	5.308297081	197349376	3281.929788	0.100156549	5.308297081	9928704	4.006261948	14522.18182	11.03277474	0
1000000000	4.792410595	166645760	1635.809483	0.0	4.792410595	4661248	4.093517383	14522.18182	12.95012759	0
1000000000	120.0875888	194535424	0.0	2.403754906	120.0875888	9777152	93.04534614	14649.51542	32.00331717	5
1000000000	2.795764194	146112512	0.0	0.0	2.795764194	16179200	20.56883657	16384.0	4.832257749	2
1000000000	0.0	179003392	6553.753358	0.0	0.0	5070848	6.300147423	36717.71429	0.310366642	1
1000000000	4.600112381	106110976	49972.42083	0.900021988	4.600112381	6164480	0.200004886	13435.07692	25.310576	0
1000000000	3.600097959	99532800	6553.778328	0.200005442	3.600097959	11218944	7.300198638	12526.93333	19.13876196	0
1000000000	4.517148269	109236224	572335.936	15.75982841	4.517148269	5914624	0.100381073	72307.08058	59.95554331	0
1000000000	10.00046202	111419392	6144.283866	0.20000924	10.00046202	1818624	4.100189429	49152.0	20.38661249	0
1000000000	2.995303454	145661952	0.0	0.0	2.995303454	17092608	17.87197728	17408.0	6.474757616	2
1000000000	4.193588088	108711936	4089.746859	0.299542006	4.193588088	2363392	4.193588088	13733.64706	21.52670415	0
1000000000	2.895603345	146046976	1226.937031	0.099848391	2.895603345	35565568	19.67013307	10796.52174	5.613677367	2
1000000000	3.00000153	147197952	0.0	0.0	3.00000153	13148160	24.40001244	11605.33333	7.890685792	2
1000000000	5.0000318	105639936	45056.28656	0.800005088	5.0000318	25706496	6.400040704	96386.21965	32.49976172	0
1000000000	5.799899778	104124416	1638.371689	0.099998272	5.799899778	135168	8.099860034	7293.387755	26.32922564	0
1000000000	138.6943288	199880704	0.0	1.69993049	138.6943288	9699328	111.1954532	12581.9871	26.40918995	5
1000000000	5.300113316	106508288	6553.740119	0.100002138	5.300113316	9605120	3.60007697	26916.57143	23.51461922	0
1000000000	4.400005588	105213952	28268221.5	1581.202008	4.400005588	26079232	5.200006604	20618.65489	19.68752008	0
1000000000	4.099975154	105332736	44646.12944	2.299986062	4.099975154	13832192	0.49999697	18841.6	35.15669547	0
1000000000	10.48405218	113225728	7361.601899	0.299544348	10.48405218	4198400	13.57934378	52272.7619	38.84320357	0
1000000000	0.199995264	147738624	0.0	0.0	0.199995264	5074944	77.69816011	11849.14286	2.346024361	6
1000000000	5.208134742	103604224	37539081.42	2528.74973	5.208134742	1875968	0.901407936	18822.84184	30.98542887	0
1000000000	2.995327289	146857984	0.0	0.0	2.995327289	10289152	21.56635648	19114.66667	4.056056873	2
1000000000	128.2058028	179146752	0.0	1.597580097	128.2058028	2867200	102.6445213	13995.86014	29.87266176	5
1000000000	138.3789369	192393216	3680.520295	1.896969553	138.3789369	1228800	106.9291785	11076.14388	30.34364075	5
1000000000	4.692746188	107339776	0.0	0.0	4.692746188	15171584	4.692746188	13269.33333	21.44942045	0
1000000000	3.000380988	147107840	6554.432282	0.0	3.000380988	10301440	20.80264152	23945.84615	12.64451466	2
1000000000	4.400119155	109047808	0.0	0.0	4.400119155	17510400	3.600097491	10922.66667	20.54510554	0
1000000000	8.0000388	99561472	3276.815893	0.100000485	8.0000388	10194944	4.60002231	14848.0	24.14054686	0
1000000000	125.4112911	193159168	10224.61482	1.996995082	125.4112911	1355776	101.7468994	13592.38095	34.08509627	5
1000000000	4.00002824	105598976	248833.7568	10.40007342	4.00002824	9666560	3.800026828	88431.1283	28.12439696	0
1000000000	4.304192282	200728576	15335359.04	301.5937523	4.304192282	92844032	7.9077021	57943.08504	81.69870734	0
1000000000	3.999994242	198201344	2386838.164	60.39991305	3.999994242	45056	11.29998373	37129.21954	73.98410105	0
1000000000	11.7817903	200974336	0.0	0.099845681	11.7817903	34381824	114.2234585	8725.113402	8.734882378	3
1000000000	4.292957216	219856896	779010.0001	305.5986521	4.292957216	22335488	0.6988535	15023.24065	63.49565762	0
1000000000	5.208282993	103411712	10741793.61	700.7143811	5.208282993	123355136	3.705893668	20256.49873	53.52037215	0
1000000000	2.799958701	146219008	0.0	0.0	2.799958701	2834432	20.7996932	13653.33333	6.798462222	2
1000000000	4.599844571	103948288	1638.34464	0.0	4.599844571	23269376	3.999864845	8889.191489	27.34630232	0
1000000000	23.89933584	138706944	6553.417881	0.399988884	23.89933584	13598720	23.09935807	27306.66667	45.001656	5
1000000000	4.792741532	203972608	325906.4242	6.989414734	4.792741532	2285568	0.49924391	43201.56098	29.24861567	0
1000000000	42.07799363	144601088	6550.174324	0.699634098	42.07799363	7254016	19.58975475	12436.04819	33.94384982	5
1000000000	5.300095455	105668608	9420.969672	0.200003602	5.300095455	176128	3.800068439	48128.0	24.84235207	0
1000000000	4.458792117	138887168	760361.8731	49.85740276	4.458792117	1425408	4.053447379	35016.52759	37.89557842	0
1000000000	5.000128953	106758144	6553.769022	0.100002579	5.000128953	2924544	8.6002218	18944.0	23.82585958	0
1000000000	2.799708494	146767872	0.0	0.0	2.799708494	663552	21.19779289	21065.14286	7.587962261	2
1000000000	7.787779417	101404672	0.0	0.0	7.787779417	19267584	3.594359731	11264.0	20.20315867	0
1000000000	81.97609805	180461568	26174.8383	0.399396336	81.97609805	503808	495.7507026	446932.1143	58.11021278	1
1000000000	5.099983068	177459200	0.0	0.0	5.099983068	31682560	6.899977092	28233.14286	2.890636653	1
1000000000	2.69582503	145891328	0.0	0.0	2.69582503	7946240	16.47448629	0.0	5.847420419	2
1000000000	3.801366819	145862656	0.0	0.500179845	3.801366819	9646080	35.61280494	10918.69767	12.79831853	2
1000000000	2.795709983	146976768	0.0	0.0	2.795709983	11763712	19.4701231	13653.33333	7.797764757	2
1000000000	2.902505588	133914624	689081.2494	83.57214365	2.902505588	46039040	82.57127966	8244.902613	45.19069966	2
1000000000	126.4049382	190304256	0.0	1.597534764	126.4049382	12541952	98.34823392	12142.19868	29.09330187	5
1000000000	2.796247045	147091456	6544.815941	0.0	2.796247045	12709888	17.97587386	10248.53333	6.217952131	2
1000000000	2.601751551	146763776	0.0	0.0	2.601751551	778240	24.01616816	17408.0	5.860287214	2
1000000000	85.99155004	200392704	0.0	1.501598662	85.99155004	35328000	193.6061208	11849.76271	30.55607969	3
1000000000	119.2484078	194121728	0.0	1.498095576	119.2484078	1785856	96.57722813	11676.44444	24.70486504	5
1000000000	4.70007412	177893376	9830.555028	0.100001577	4.70007412	13447168	4.100064658	23683.28205	3.74837431	1
1000000000	5.49632296	96366592	409.3261608	0.099933145	5.49632296	1380352	3.397726921	51869.90654	16.77470985	0
1000000000	125.9027834	190128128	3680.63458	2.096715663	125.9027834	3362816	98.74532335	11694.08	34.39956526	5
1000000000	125.4044418	177881088	408.9622561	1.697353114	125.4044418	19791872	101.4418096	11520.0	30.73250938	5
1000000000	5.300236603	104202240	0.0	0.0	5.300236603	360448	0.100004464	65908.36364	24.44981892	0
1000000000	591.2764403	187973632	0.0	0.0	591.2764403	44879872	6.390018943	552336.6957	10.14040203	0
1000000000	5.600130147	103440384	0.0	0.0	5.600130147	21774336	0.400009296	10240.0	26.32642314	0
1000000000	12.61951975	193327104	0.0	0.200309837	12.61951975	12410880	125.7945778	13245.21739	3.049136975	3
1000000000	3.099985802	145657856	0.0	0.0	3.099985802	438272	21.1999029	19797.33333	5.859888064	2
1000000000	3.906013508	202145792	169425.6394	3.405242545	3.906013508	1863680	7.411410245	47491.45946	28.09186874	0
1000000000	0.50000351	178593792	0.0	0.0	0.50000351	5234688	3.700025974	37068.8	0.467924879	1
1000000000	3.699832361	105336832	1228.744326	0.299986408	3.699832361	552960	6.999682844	76245.05806	32.65939009	0
1000000000	136.4776478	197042176	0.0	1.598566885	136.4776478	2150400	111.0004881	11034.37576	30.06119506	5
1000000000	4.799914706	104325120	0.0	0.0	4.799914706	3461120	7.499866727	15360.0	31.01663354	0
1000000000	6.510061756	164638720	0.0	0.100154796	6.510061756	23801856	0.701083574	12663.46667	51.87868421	4
1000000000	2.798615105	123691008	0.0	0.0	2.798615105	15622144	18.29094872	13312.0	18.63161478	2
1000000000	3.004711177	146763776	0.0	0.0	3.004711177	9289728	21.73407751	14037.33333	24.80376427	2
1000000000	4.692814597	105463808	33465508.09	1492.914125	4.692814597	27144192	5.092203073	26003.20881	29.56113103	0
1000000000	3.006325278	124219392	0.0	0.0	3.006325278	20058112	21.44512032	15213.71429	12.63814233	2
1000000000	4.506945067	106504192	0.0	0.0	4.506945067	13197312	4.106327728	21299.2	20.26774564	0
1000000000	4.707275401	196620288	11357637.17	207.6208916	4.707275401	69632	787.5171592	26600.67797	68.31024225	0
1000000000	150.9378766	198549504	1640.986178	1.702683412	150.9378766	19800064	105.3660559	12825.18033	32.08056492	5
1000000000	4.900012005	105463808	27487913.75	1795.204398	4.900012005	12619776	0.500001225	18007.73346	28.5936893	0
1000000000	5.600048048	104325120	0.0	0.0	5.600048048	9478144	4.00003432	6826.666667	22.73346248	0
1000000000	3.893850325	105496576	6478651.272	663.9514016	3.893850325	286720	0.599053896	21245.70362	59.04891841	0
1000000000	4.500056791	105459712	22926420.53	2014.425422	4.500056791	169902080	7.000088341	16355.4539	50.39017553	0
1000000000	4.899718805	108064768	0.0	0.0	4.899718805	17408000	3.899776192	17749.33333	21.48829352	0
1000000000	4.10005531	105832448	0.0	0.0	4.10005531	5865472	3.800051263	0.0	27.03022404	0
1000000000	3.004775971	146112512	0.0	0.0	3.004775971	9338880	22.13518299	17294.22222	14.2390569	2
1000000000	2.995348523	145539072	0.0	0.0	2.995348523	32804864	23.26387353	30612.21053	6.943940796	2
1000000000	2.299995354	124243968	0.0	0.0	2.299995354	14725120	22.19995516	18432.0	13.12442401	2
1000000000	0.0	179466240	0.0	0.0	0.0	2793472	2.600016068	37794.90909	0.312716321	1
1000000000	7.600220406	101515264	0.0	0.0	7.600220406	23625728	7.100205906	13312.0	23.51340689	0
1000000000	5.499785123	105447424	82735.96751	3.099878888	5.499785123	9015296	3.699855447	63357.2766	25.78398783	0
1000000000	133.3063502	160923648	410.2350192	4.506976529	133.3063502	14876672	120.5866609	11966.17143	68.54507949	4
1000000000	0.399997348	179171328	0.0	0.0	0.399997348	6983680	1.899987403	35888.7619	0.468932142	1
1000000000	10.38384865	111226880	0.0	0.0	10.38384865	36057088	3.794098545	14801.45455	22.46381014	0
1000000000	4.50003753	104939520	8592302.06	794.4066254	4.50003753	278528	7.00005838	33334.29075	62.65593594	0
1000000000	4.69284079	253579264	3271.80866	0.099847676	4.69284079	17948672	7.488575728	14894.54545	8.031002799	0
1000000000	18.29955093	141742080	0.0	0.099997546	18.29955093	18374656	15.39962209	9420.8	35.46998059	5
1000000000	4.692762821	109035520	0.0	0.0	4.692762821	10182656	3.993840699	20480.0	23.16533715	0
1000000000	2.905378204	124223488	0.0	0.0	2.905378204	18563072	22.14098562	4754.285714	12.32772398	2
1000000000	4.726463317	201003008	26345735.06	481.4099824	4.726463317	654745600	6.99122699	71070.65356	80.50777701	0
1000000000	4.193625898	139419648	13250234.71	417.3656251	4.193625898	5132288	7.38876944	36983.60017	38.37544929	0
1000000000	134.3456937	189440000	0.0	1.600544377	134.3456937	11513856	110.8376981	11854.16794	33.41687188	5
1000000000	3.299956309	145973248	0.0	0.399994704	3.299956309	9494528	32.79956573	13544.72727	8.283963878	2
1000000000	4.006277637	145633280	0.0	0.0	4.006277637	13160448	20.13154512	8567.466667	6.337893085	2
1000000000	7.40718408	101163008	27059.8448	0.600582493	7.40718408	1114112	3.503397876	29932.30769	81.77886797	0
1000000000	3.304987358	136732672	2994650.247	126.3907287	3.304987358	8949760	1.001511321	24080.8245	36.7009624	0
1000000000	4.102462678	352612352	2903400.49	66.0396431	4.102462678	30208000	267.7607348	27214.3884	57.00558922	0
1000000000	13.97807637	162521088	4498.544348	0.39937361	13.97807637	16433152	3.993736104	26437.81818	66.9268075	4
1000000000	5.000117703	177520640	258054.0746	14.70034605	5.000117703	11182080	287.0067561	15585.88235	46.6393294	1
1000000000	7.60013779	101515264	0.0	0.0	7.60013779	5103616	3.500063456	13312.0	21.95193008	0
1000000000	4.300209119	105422848	135174.5735	4.600223709	4.300209119	1196032	3.900189666	59806.51801	32.49683005	0
1000000000	4.49995509	109772800	0.0	0.0	4.49995509	8499200	0.0	7680.0	19.37568208	0
1000000000	5.200235727	105627648	0.0	0.0	5.200235727	1888256	7.000317324	5308.631579	25.38728832	0
1000000000	108.4095948	178601984	0.0	1.302518237	108.4095948	12685312	83.46136086	11478.96183	47.80905055	5
1000000000	2.599052437	124104704	0.0	0.0	2.599052437	19181568	21.79205505	9251.310345	29.02027583	2
1000000000	137.7851791	192368640	18403.3074	2.695796983	137.7851791	19681280	111.5261196	16956.23529	34.08648558	5
1000000000	3.004677983	145588224	0.0	0.0	3.004677983	32055296	21.73383741	33996.8	8.764522072	2
1000000000	5.099810797	104181760	22936.74905	0.799970321	5.099810797	11984896	3.499870155	85733.51724	33.75221798	0
1000000000	4.685594281	127733760	2210981.603	143.7580203	4.685594281	30822400	2361.938292	16356.99501	84.96751753	2
1000000000	3.799979936	109809664	83557.95881	12.29993506	3.799979936	26714112	0.0	6891.68254	18.67240688	0
1000000000	3.199898307	145346560	0.0	0.0	3.199898307	10514432	23.19926273	28125.86667	10.54959429	2
1000000000	122.0080228	182657024	2044.782576	1.597486387	122.0080228	2826240	100.7414853	17191.20721	33.61651794	5
1000000000	0.701078247	457383936	244138.6813	38.95991972	0.701078247	2584576	153.335828	21382.38723	3.678100752	0
1000000000	4.900059683	103366656	179406.9852	3.800046285	4.900059683	27058176	0.0	42674.60465	24.76521723	0
1000000000	3.899993058	105336832	21316006.86	1305.197677	3.899993058	270336	4.199992524	20733.69833	19.68749438	0
1000000000	2.991018748	146952192	0.0	0.0	2.991018748	10301440	18.34491499	18139.42857	6.476055564	2
1000000000	5.100226756	103800832	12288.54635	0.300013339	5.100226756	8134656	8.300369034	49000.2963	24.37179034	0
1000000000	2.791466042	123895808	6533.625661	0.099695216	2.791466042	16748544	19.83934794	31948.8	23.16360869	2
1000000000	3.299969277	152375296	0.0	0.099999069	3.299969277	503808	288.1973169	16615.22581	10.86012734	6
1000000000	3.900022191	105345024	17203.29789	1.100006259	3.900022191	4747264	4.200023898	53473.55066	32.42180066	0
1000000000	135.7934072	196018176	0.0	1.599922324	135.7934072	2228224	109.3946889	15577.00662	30.46903369	5
1000000000	2.795624261	146784256	0.0	0.0	2.795624261	18894848	23.76280622	19114.66667	4.914455746	2
1000000000	87.59636037	223850496	11468.32349	1.799925213	87.59636037	27009024	97.79593658	12263.61905	20.54976461	3
1000000000	3.993749593	204673024	8485663.536	77.67842959	3.993749593	315392	137.8842047	154393.8618	49.60984554	0
1000000000	38.13998367	143745024	4510.328358	0.600629664	38.13998367	42033152	14.71542677	10661.26582	61.44424115	5
1000000000	126.1007394	194166784	6543.260536	1.697317949	126.1007394	13443072	84.66621299	13155.0365	32.60579273	5
1000000000	7.899841924	101335040	45055.09845	0.699985993	7.899841924	1929216	3.499929966	28834.13333	20.78292386	0
1000000000	0.0	178860032	0.0	0.0	0.0	11522048	2.900080419	32983.57895	0.700296944	1
1000000000	3.012397552	125366272	1645.170717	0.0	3.012397552	7438336	25.40455269	5106.701299	14.96918259	2
1000000000	4.777609209	139628544	864250.3955	44.19288518	4.777609209	258048	0.0	23880.34783	35.22559957	0
1000000000	3.205059282	145633280	387632.6898	8.813913026	3.205059282	13869056	32.75169954	42208.65306	10.48372452	2
1000000000	3.199949153	145326080	40344.95892	1.799971398	3.199949153	9449472	25.09960117	12907.16279	23.67266957	2
1000000000	4.799658216	109047808	0.0	0.0	4.799658216	18624512	3.599743662	15018.66667	16.95873361	0
1000000000	11.68173911	111161344	2101955.823	77.07950931	11.68173911	13803520	360.0371899	33625.85959	22.62195399	0
1000000000	3.299916248	145629184	83505.08064	3.199918786	3.299916248	13574144	19.99949241	25075.2	6.017772494	2
1000000000	3.799910284	145739776	0.0	0.0	3.799910284	643072	23.89943573	36633.6	5.783612005	2
1000000000	9.885617317	111550464	0.0	0.0	9.885617317	61353984	6.889975705	12288.0	22.9266087	0
1000000000	0.099835495	213688320	0.0	0.0	0.099835495	32718848	111.516248	15155.2	14.5879573	3
1000000000	4.300236384	105148416	23283763.11	1335.373405	4.300236384	18120704	7.000384811	20086.22169	22.72993583	0
1000000000	7.700237398	101691392	8601.865196	0.700021582	7.700237398	3227648	0.0	11170.90909	23.82526159	0
1000000000	138.4210057	198111232	3282.040171	2.203518181	138.4210057	9662464	113.0805467	11899.32847	35.05329714	5
1000000000	334.1165655	106168320	198921.8625	14.40071399	334.1165655	13606912	1310.464973	113412.1364	54.52894735	0
1000000000	143.3618777	197705728	0.0	1.703111056	143.3618777	1650688	110.1011206	12269.95595	28.95128247	5
1000000000	3.20006736	216379392	8222893.087	69.60146507	3.20006736	27508736	51.20107775	129243.7854	29.29325835	0
1000000000	11.11781641	113360896	12307.72325	0.600963049	11.11781641	13987840	12.92070556	15645.76744	29.49665213	0
1000000000	23.26303991	161931264	1635.801056	0.099841373	23.26303991	16891904	4.592703159	11501.71429	50.54725376	4
1000000000	398.0887739	163876864	18380.28168	2.299935142	398.0887739	634880	3258.008124	51036.16	75.07879364	4
1000000000	17.37315136	177094656	3271.743814	0.199691395	17.37315136	28139520	5.791050453	25486.22222	55.14780692	4
1000000000	5.000033	107012096	0.0	0.0	5.000033	6119424	7.0000462	9216.0	15.85906536	0
1000000000	3.205006637	146280448	0.0	0.0	3.205006637	10235904	25.6400531	22118.4	5.948702208	2
1000000000	4.707283721	103759872	28428910.51	3232.702057	4.707283721	9269248	7.111003068	11436.13609	26.29205871	0
1000000000	5.300072664	106807296	0.0	0.0	5.300072664	6545408	0.400005484	4096.0	22.10816222	0
1000000000	5.000084851	105480192	20581520.47	916.1155465	5.000084851	23216128	3.500059396	22959.42455	19.45092037	0
1000000000	133.8124125	191782912	7384.522117	2.003179828	133.8124125	13737984	101.9618532	12719.34247	38.49573373	5
1000000000	4.607239355	104271872	33820566.26	3179.395785	4.607239355	328941568	0.100157377	13161.42504	35.52489789	0
1000000000	2.601423811	146669568	0.0	0.0	2.601423811	20492288	16.80920001	18139.42857	7.1188108	2
1000000000	4.892412797	166969344	0.0	0.0	4.892412797	28250112	6.989161139	5734.4	14.81961563	0
1000000000	4.199891601	105345024	31128.79657	1.299966448	4.199891601	35586048	0.899976772	21504.0	31.56428549	0
1000000000	5.007515229	103440384	78351.18868	1.802705482	5.007515229	21172224	5.007515229	58710.06897	30.44290732	0
1000000000	4.899853151	131919872	0.0	0.0	4.899853151	17149952	3.799886117	4096.0	23.20610614	0
1000000000	2.9028327	126095360	23370.00539	1.000976793	2.9028327	6119424	47.54639768	9739.377778	15.85501688	2
1000000000	2.999616349	123797504	0.0	0.0	2.999616349	9781248	18.99757021	7509.333333	11.35320141	2
1000000000	26.95749558	135950336	87516.41112	4.293230777	26.95749558	37273600	29.95277286	18800.94118	31.90403218	5
1000000000	0.0	179163136	6553.463295	0.0	0.0	7217152	6.699860241	26673.95122	1.876282477	1
1000000000	2.899893596	376303616	494676.2491	49.79817278	2.899893596	6361088	205.9924416	11755.28566	12.34555305	0
1000000000	4.194533378	289091584	14386984.23	805.4502784	4.194533378	6287360	1308.794284	27075.92753	70.5150461	0
1000000000	4.300027047	105361408	24102654.01	1301.408186	4.300027047	29900800	3.700023273	21003.67808	47.26504017	0
1000000000	2.700103954	146440192	0.0	0.0	2.700103954	11587584	17.70068148	18139.42857	5.152259756	2
1000000000	139.416164	194400256	8992.891462	1.896139668	139.416164	13172736	112.8702087	16992.94675	28.88896022	5
1000000000	3.099990855	145805312	0.0	0.0	3.099990855	12648448	15.9999528	0.0	4.297098945	2
1000000000	2.984364853	124223488	0.0	0.0	2.984364853	18571264	26.36188953	8564.363636	11.55478572	2
1000000000	5.60574589	163880960	0.0	0.0	5.60574589	11608064	4.404514627	11406.22222	70.43849025	4
1000000000	238.6248169	172716032	34819.62122	6.200644864	238.6248169	26517504	31.40326592	52971.77649	24.92370986	0
1000000000	131.2539679	186101760	3275.651196	1.699404002	131.2539679	8323072	105.2630832	12165.26027	36.87519316	5
1000000000	3.003665373	146194432	0.0	0.0	3.003665373	10682368	24.73017824	9410.206897	24.10381737	2
1000000000	4.707181087	166686720	0.0	0.0	4.707181087	31268864	3.605500407	0.0	13.85294043	0
1000000000	4.999900252	107524096	0.0	0.0	4.999900252	19968000	3.899922197	16384.0	18.82927438	0
1000000000	4.299957731	105529344	90111.11421	1.99998034	4.299957731	11321344	3.399966578	326214.4587	45.3130589	0
1000000000	4.193581053	105390080	43760.21798	1.298013183	4.193581053	5242880	0.49923584	65499.75221	28.9368431	0
1000000000	4.30017377	105906176	15984466.73	1143.146195	4.30017377	24248320	3.800153564	20540.99544	55.93591457	0
1000000000	4.299953088	108146688	12287.86594	0.499994545	4.299953088	12177408	3.799958542	19456.0	21.79746387	0
1000000000	10.31607461	111726592	0.0	0.100156064	10.31607461	35188736	3.004681925	16384.0	21.04889049	0
1000000000	2.799942153	147116032	0.0	0.0	2.799942153	9768960	20.09958474	7837.538462	14.92327366	2
1000000000	4.399950897	109494272	78642.32235	0.99998884	4.399950897	27635712	3.699958708	52480.0	27.34444531	0
1000000000	3.195200553	145973248	6543.770733	0.099850017	3.195200553	9383936	20.96850363	22937.6	6.546681367	2
1000000000	2.899833086	145661952	0.0	0.0	2.899833086	3129344	20.39882584	11264.0	28.12917498	2
1000000000	26.24272526	135229440	0.0	0.100163073	26.24272526	36249600	19.63196241	26466.46154	35.91384786	5
1000000000	4.300122596	106065920	0.0	0.0	4.300122596	5492736	0.100002851	20480.0	22.42004954	0
1000000000	4.49998254	109932544	170392.9389	3.799985256	4.49998254	37789696	0.099999612	43622.4	27.3441111	0
1000000000	0.299999088	314257408	204389.7788	217.499339	0.299999088	12513280	169.0994861	22149.84645	2.265683641	0
1000000000	7.299672026	100241408	409.5815975	0.099995507	7.299672026	21078016	7.999640576	7733.333333	25.78483533	0
1000000000	5.292233066	105914368	6543.995966	0.099853454	5.292233066	9555968	3.395017438	20480.0	25.1101622	0
1000000000	6.099858666	162390016	4915.086117	0.499988415	6.099858666	14938112	0.699983781	9728.0	56.79788593	4
1000000000	2.602497539	150077440	0.0	0.0	2.602497539	15077376	19.51873154	18944.0	14.06538998	2
1000000000	2.898203722	165904384	0.0	0.499690297	2.898203722	35627008	29.08197528	12572.44444	13.71827559	2
1000000000	87.63242398	190504960	410.2198956	2.003026834	87.63242398	16150528	72.81002541	12829.33333	29.73604449	5
1000000000	122.0264431	195657728	3277.510236	1.50032512	122.0264431	20172800	93.52026584	10550.85714	28.28150101	5
1000000000	5.482990557	213483520	0.0	0.0	5.482990557	32157696	113.6474406	9665.939394	5.211764911	3
1000000000	4.510121208	138522624	2307745.234	80.68105717	4.510121208	421888	0.100224916	32116.85205	40.37596427	0
1000000000	4.799935585	105287680	96664.30277	4.499939611	4.799935585	25808896	3.799949005	20068.39216	30.62590464	0
1000000000	5.200191055	105861120	0.0	0.0	5.200191055	9572352	4.400161662	9216.0	24.68515997	0
1000000000	120.3977389	191238144	409.5923079	1.499971831	120.3977389	13295616	96.49818776	12708.45033	32.11088146	5
1000000000	7.800240949	101396480	3276.901223	0.100003089	7.800240949	2203648	3.500108118	21162.66667	24.8412878	0
1000000000	87.57864475	213344256	0.0	1.501348196	87.57864475	32403456	197.5774225	16731.11864	28.04942996	3
1000000000	4.692977569	117956608	107563.8447	3.894172877	4.692977569	5099520	4.493276396	21046.30303	24.64395401	0
1000000000	4.699937209	105553920	24575.67167	0.49999332	4.699937209	4055040	0.49999332	13862.4	27.97007247	0
1000000000	4.496949225	106934272	818.6446233	0.099932205	4.496949225	30875648	3.9972882	8192.0	20.52317017	0
1000000000	124.8986399	193314816	25804.51899	2.699970597	124.8986399	26046464	106.798837	9910.134387	33.9844529	5
1000000000	2.706326444	126095360	0.0	0.0	2.706326444	14004224	21.45014293	8192.0	18.38690891	2
1000000000	4.499995725	146440192	2630602.301	83.49992068	4.499995725	888832	5.9999943	30673.13094	1.563037466	0
1000000000	4.306849053	139595776	745787.6037	31.95081042	4.306849053	11399168	4.106530492	23142.08589	35.991883	0
1000000000	0.200005456	177291264	0.0	0.0	0.200005456	41205760	13.10035738	18311.52941	0.778290216	1
1000000000	136.296613	202661888	0.0	1.599960241	136.296613	13152256	110.9972417	13462.79452	27.97047943	5
1000000000	6.799748205	162861056	0.0	0.0	6.799748205	30044160	0.999962971	4796.631579	44.45490522	4
1000000000	23.99958697	121942016	1638.371804	0.499991395	23.99958697	23490560	22.99960418	12837.46341	27.81321248	5
1000000000	3.004212838	146104320	0.0	0.0	3.004212838	212992	22.03089414	17294.22222	13.6284718	2
1000000000	5.108123602	103649280	122665.4786	2.704300731	5.108123602	15777792	3.505575021	37461.33333	23.70648873	0
1000000000	51.52494632	164933632	0.0	0.200096879	51.52494632	8945664	427.106788	12064.82051	76.05627568	4
1000000000	16.2000342	255619072	2888402.898	82.20017355	16.2000342	27168768	512.5010821	31942.061	15.1564672	0
1000000000	3.006391076	147857408	0.0	0.0	3.006391076	23113728	16.03408574	11972.92308	7.257794563	2
1000000000	4.299695668	105541632	31150639.96	2034.256015	4.299695668	59289600	4.499681513	16898.54159	28.05183295	0
1000000000	8.500416775	106074112	705109.7715	21.20103949	8.500416775	15175680	3.800186323	33698.25352	27.65255377	0
1000000000	6.507174029	107573248	26192.07624	0.900993327	6.507174029	44879872	1.401545176	19245.17647	15.76573514	7
1000000000	759.9228156	182530048	7770.363053	0.499226656	759.9228156	27807744	3.594431922	554106.4348	9.281549762	0
1000000000	6.691519837	166764544	818.1631419	0.199746861	6.691519837	23285760	7.290760419	7924.869565	89.0735771	4
1000000000	5.49140891	162521088	0.0	0.0	5.49140891	4349952	3.494532943	10240.0	60.76520347	4
1000000000	4.507063786	103989248	37513026.64	2554.603754	4.507063786	16216064	0.200313946	16634.90374	26.91705205	0
1000000000	3.700027935	105455616	34816.26286	0.80000604	3.700027935	20013056	3.700027935	32475.42857	29.29602938	0
1000000000	3.700128098	109883392	2457.685085	0.200006924	3.700128098	9105408	3.500121174	10609.77778	20.38795481	0
1000000000	4.699915073	105463808	32492161.67	1758.368226	4.699915073	53473280	3.399938563	21207.36277	23.82927899	0
1000000000	5.207676793	103661568	327343.3466	6.40944836	5.207676793	12693504	3.605314703	65403.01299	39.8329481	0
1000000000	4.492991876	117792768	15540.55999	0.798754111	4.492991876	12505088	0.0	16042.66667	20.90424548	0
1000000000	5.00002745	105439232	24166.53267	0.700003843	5.00002745	16183296	3.800020862	21357.71429	27.10883633	0
1000000000	3.086931814	123949056	0.0	0.0	3.086931814	1392640	22.00683648	7424.0	27.49240049	2
1000000000	131.2802244	175947776	4522.142041	1.806608592	131.2802244	12378112	105.5862355	13373.03311	32.13346622	5
1000000000	73.29095848	178720768	9022.397336	0.20024852	73.29095848	10526720	524.5509993	15360.0	56.50826015	1
1000000000	153.3367228	191954944	410.2333223	1.802783155	153.3367228	2076672	113.2748749	12277.96078	31.84582648	5
1000000000	3.799794393	104861696	94284255.08	4485.357297	3.799794393	466944	3.399816036	21961.39487	88.9045666	0
1000000000	142.0688853	193953792	10669.79408	2.204171704	142.0688853	45076480	109.5072578	11613.90955	31.69237321	5
1000000000	3.004778559	146862080	0.0	0.0	3.004778559	16281600	22.33552063	22937.6	8.68247446	2
1000000000	135.6116355	192045056	8615.044639	1.702657167	135.6116355	12713984	102.0592737	12706.90909	34.1165054	5
1000000000	126.5982466	157659136	29490.79155	3.799947371	126.5982466	35659776	101.7985901	14527.56463	37.96900309	5
1000000000	109.0690636	178372608	0.0	2.804346906	109.0690636	2850816	85.43242539	17592.2243	40.69029738	5
1000000000	116.7069865	194097152	6951.703065	1.697193131	116.7069865	13348864	93.34562221	11524.65455	30.57767155	5
1000000000	7.699806119	100052992	0.0	0.0	7.699806119	8736768	3.799904318	6436.571429	24.61157634	0
1000000000	6.409795706	164110336	0.0	0.0	6.409795706	13058048	0.0	7168.0	52.11401177	4
1000000000	5.099803862	200654848	0.0	0.0	5.099803862	9584640	3.499865395	14043.42857	11.01906856	0
1000000000	0.100159694	221188096	0.0	0.0	0.100159694	24748032	18.12890454	9620.210526	6.570613971	3
1000000000	21.18417098	190308352	6548.706741	0.499626674	21.18417098	4124672	132.9006953	11425.68421	21.76681021	3
1000000000	3.211895609	126095360	0.0	0.0	3.211895609	14049280	24.59107575	17066.66667	62.98740977	2
1000000000	2.30437885	134979584	956492.7562	106.9031406	2.30437885	34263040	88.46810976	9693.114228	39.72833156	2
1000000000	2.995425955	146669568	0.0	0.0	2.995425955	20434944	18.87118351	29491.2	7.17317757	2
1000000000	6.799786011	162332672	0.0	0.0	6.799786011	12029952	1.099965384	8101.647059	56.48440633	4
1000000000	4.699958358	108560384	91288.79118	2.099981394	4.699958358	5042176	3.49996899	41867.63636	23.67205055	0
1000000000	302.6351282	162045952	25765.22256	0.698926393	302.6351282	8744960	4554.803458	9449.472	81.66876619	4
1000000000	4.792583286	202444800	0.0	0.0	4.792583286	18964480	3.494591979	14628.57143	9.359092942	0
1000000000	117.6028954	194502656	0.0	2.200054165	117.6028954	831488	92.0022651	14215.08487	31.79770639	5
1000000000	39.86283579	200073216	6563.946749	0.90142091	39.86283579	35278848	152.3401338	14858.44898	10.87579358	3
1000000000	4.507147931	200331264	0.0	0.0	4.507147931	13651968	3.505559502	15213.71429	12.59546472	0
1000000000	3.694110996	137355264	766828.7523	34.04572567	3.694110996	335872	7.288381154	44572.12394	36.27370898	0
1000000000	8.20022485	99880960	0.0	0.0	8.20022485	12251136	0.0	7168.0	23.90409801	0
1000000000	4.592908687	105467904	54801.78768	1.397841774	4.592908687	29753344	3.394758595	16546.90909	34.24223784	0
1000000000	4.206618736	117420032	22153.25615	0.400630356	4.206618736	106496	3.705830791	32475.42857	20.81277378	0
1000000000	3.612783654	123944960	0.0	0.0	3.612783654	12734464	26.99552231	15018.66667	14.69192808	2
1000000000	4.699827516	253386752	0.0	0.0	4.699827516	17907712	0.0	6144.0	7.816024193	0
1000000000	4.699936974	109965312	62872.75688	1.599978544	4.699936974	3395584	0.0	96776.12698	24.3758001	0
1000000000	4.406928264	253595648	0.0	0.0	4.406928264	17956864	0.500787303	8192.0	7.743498021	0
1000000000	3.104890824	146644992	0.0	0.0	3.104890824	9998336	21.13328916	9362.285714	6.652154101	2
1000000000	4.20001449	105324544	133530.0607	2.700009315	4.20001449	18358272	0.500001725	43417.6	27.42191347	0
1000000000	5.399957826	105746432	30617.36088	1.099991409	5.399957826	20234240	0.199998438	26840.61538	25.78150234	0
1000000000	5.202923314	107114496	7786.775077	0.500281088	5.202923314	42958848	0.600337306	14592.0	21.60308542	0
1000000000	3.198454922	148262912	0.0	0.0	3.198454922	11251712	22.58908789	20070.4	27.77201734	2
1000000000	42.49965464	383352832	4434764.337	152.2405469	42.49965464	7069696	186.2602235	52173.89668	100.0	0
1000000000	2.804432911	165793792	0.0	0.0	2.804432911	35500032	20.93308851	11264.0	30.98454201	2
1000000000	4.19997501	105586688	32966869.45	2329.48614	4.19997501	4034560	6.99995835	16368.20258	33.12464088	0
1000000000	2.801860071	125059072	7377.697832	1.000664311	2.801860071	8994816	22.514947	10922.66667	15.02166454	2
1000000000	4.19998737	199139328	10873720.9	306.8990771	4.19998737	3207168	25.69992272	36386.7035	53.74951298	0
1000000000	131.9076067	193384448	2871.719742	1.702679814	131.9076067	1568768	105.0653603	11028.75676	29.81212151	5
1000000000	7.399847711	101351424	0.0	0.0	7.399847711	4853760	7.699841537	16384.0	21.48617611	0
1000000000	2.695783713	150138880	9712.808876	0.698906889	2.695783713	14090240	18.17157911	16305.23077	7.878287539	2
1000000000	131.6224231	194420736	2865.511096	1.698998627	131.6224231	44965888	104.7382683	11204.54194	33.23693782	5
1000000000	24.63227764	209489920	0.0	0.40052484	24.63227764	35401728	133.1745092	7616.790123	7.677497728	3
1000000000	2.895419389	145420288	0.0	0.0	2.895419389	9793536	17.27267428	23179.63636	9.28385853	2
1000000000	3.906062443	201891840	0.0	0.0	3.906062443	2179072	3.805906996	0.0	9.938425087	0
1000000000	28.3436989	146857984	493458.3895	24.63798561	28.3436989	26034176	46.17118442	16944.55172	38.89046676	5
1000000000	3.903249299	142409728	3528825.606	91.47615024	3.903249299	25612288	229.8913754	38381.24138	48.31615852	2
1000000000	2.699901697	164511744	2797414.946	103.9962135	2.699901697	40005632	104.4961953	26392.14192	40.8610989	2
1000000000	2.69426687	148262912	0.0	0.0	2.69426687	11665408	20.35668301	15360.0	10.5986366	2
1000000000	3.001843582	123695104	6557.627367	0.0	3.001843582	16986112	25.91591626	15462.4	12.13395443	2
1000000000	0.0	178704384	0.0	0.0	0.0	9224192	6.699797331	35181.71429	0.314974182	1
1000000000	2.804448276	146640896	0.0	0.0	2.804448276	10420224	16.52621305	9557.333333	5.631776396	2
1000000000	0.200503595	216616960	0.0	0.0	0.200503595	9633792	114.5878045	28672.0	5.941080749	3
1000000000	2.805643158	126095360	3283.404108	0.100201541	2.805643158	13553664	21.94413756	13175.46667	29.26861717	2
1000000000	4.699978991	105828352	6553.570706	0.099999553	4.699978991	4968448	3.799983014	23552.0	26.71890096	0
1000000000	57.40263996	216616960	31894.70371	1.996613564	57.40263996	50806784	58.90010013	15565.85567	22.85535246	3
1000000000	4.606892279	202248192	0.0	0.0	4.606892279	22204416	0.0	5120.0	8.84785187	0
1000000000	135.1116443	193490944	0.0	1.602510236	135.1116443	1593344	104.8642636	12465.35948	26.21231671	5
1000000000	4.39419461	137437184	37147466.62	3010.722384	4.39419461	765952	0.0	13569.19654	61.64064763	0
1000000000	5.499922616	105975808	18431.74067	0.399994372	5.499922616	241664	3.899945128	55109.81818	30.15777396	0
1000000000	5.0000066	105009152	26210748.2	2038.20269	5.0000066	21557248	3.400004488	18306.64148	26.40608147	0
1000000000	124.5796736	189198336	11876.46224	2.09965742	124.5796736	23310336	101.0835072	11526.02353	42.89162954	5
1000000000	4.800178663	109101056	42599.98557	0.0	4.800178663	33329152	10.50039082	12976.40336	17.5755649	0
1000000000	2.705675018	126095360	0.0	0.0	2.705675018	13979648	20.94392884	19660.8	16.12407921	2
1000000000	8.199762289	99844096	0.0	0.0	8.199762289	7188480	3.499898538	15798.85714	22.26767558	0
1000000000	3.999876124	201752576	0.0	0.0	3.999876124	5193728	0.0	8874.666667	10.54898515	0
1000000000	7.899946043	100085760	0.0	0.0	7.899946043	5910528	3.599975412	8960.0	24.45325418	0
1000000000	131.200607	192237568	410.2272416	1.702603297	131.200607	12648448	104.8603325	13184.8366	30.12749382	5
1000000000	2.695767672	146997248	0.0	0.0	2.695767672	13717504	15.87507629	8625.230769	8.190996773	2
1000000000	4.999632427	109125632	0.0	0.0	4.999632427	38342656	0.199985297	7509.333333	18.209108	0
1000000000	114.4235429	189366272	10633.20211	2.096766493	114.4235429	14753792	92.45741772	11088.28402	38.37627009	5
1000000000	2.704101067	147116032	6563.554352	0.100151891	2.704101067	10027008	16.72536586	10952.34783	7.202853308	2
1000000000	3.993315425	216846336	3127896.885	253.5755295	3.993315425	10313728	668.8803337	12314.9298	20.51809966	0
1000000000	5.100227929	103464960	6553.892893	0.200008938	5.100227929	16769024	0.100004469	14563.55556	26.87193301	0
1000000000	4.592790972	139702272	747575.3758	23.36332799	4.592790972	241664	0.399373128	30067.63446	36.58380272	0
1000000000	125.8971121	193810432	0.0	1.502352173	125.8971121	13377536	103.8626135	11452.44444	30.51635189	5
1000000000	2.89546784	146698240	0.0	0.0	2.89546784	19910656	18.27140051	22118.4	6.006185818	2
1000000000	3.093924491	135360512	8668852.262	187.6315498	3.093924491	33640448	195.9152831	46251.84493	39.88295664	2
1000000000	4.680166857	145924096	268328.5043	11.15273804	4.680166857	1650688	19.91560365	24315.42857	10.8279062	2
1000000000	24.94479811	144044032	339861.554	15.62806629	24.94479811	11214848	58.60524858	14948.9827	54.52937125	4
1000000000	0.0	209887232	235255.4333	54.01574274	0.0	27504640	64.39954541	10046.04136	2.960795313	0
1000000000	4.492991684	225398784	2028298.593	133.4917751	4.492991684	5541888	318.2036555	10680.05403	79.25106916	0
1000000000	3.401182081	147124224	0.0	0.0	3.401182081	9785344	20.10698818	13926.4	6.608761777	2
1000000000	2.895612481	146964480	0.0	0.0	2.895612481	10297344	16.47503653	22937.6	4.520155144	2
1000000000	4.199929357	109674496	6553.48977	0.099998318	4.199929357	6115328	0.49999159	22528.0	22.73529831	0
1000000000	3.605597582	145743872	0.0	0.0	3.605597582	1282048	16.62581107	10240.0	3.756338949	2
1000000000	3.793541609	149164032	0.0	0.0	3.793541609	14036992	0.399320169	5339.428571	27.45476887	4
1000000000	136.8137934	192126976	0.0	1.502347659	136.8137934	11808768	105.9655882	10464.71111	33.49004968	5
1000000000	3.299981454	145227776	0.0	0.0	3.299981454	9834496	27.0998477	24985.6	9.29936836	2
1000000000	4.499896232	105402368	105674.3631	3.599916986	4.499896232	270336	7.39982936	54992.30418	32.03272353	0
1000000000	4.000096322	99532800	0.0	0.0	4.000096322	12394496	0.0	10240.0	19.76338399	0
1000000000	4.199939857	105385984	20237636.6	1206.582722	4.199939857	56791040	0.099998568	18297.98769	22.18865239	0
1000000000	123.2754879	189665280	0.0	1.499701799	123.2754879	14680064	93.28145192	11269.95349	38.59477301	5
1000000000	127.0922943	198361088	0.0	1.597389402	127.0922943	27168768	96.34254834	10093.71429	30.18802023	5
1000000000	5.500054231	137199616	15830325.69	458.3045189	5.500054231	512000	8.000078881	39567.12295	38.28130863	0
1000000000	6.910770228	171155456	410.2393457	0.10015609	6.910770228	8531968	7.81217504	8923.428571	55.71065411	4
1000000000	5.000114553	179011584	0.0	0.0	5.000114553	8744960	11.40026118	22765.71429	4.607193367	1
1000000000	1.400015288	152125440	0.0	0.0	1.400015288	19480576	78.9008616	29696.0	1.170512141	6
1000000000	111.7670815	190816256	10655.99562	1.801080991	111.7670815	13774848	91.35483026	9225.014085	31.4540919	5
1000000000	25.85958896	139501568	35988.56032	1.297971647	25.85958896	15781888	18.27144703	32572.95238	31.59124999	5
1000000000	19.50027183	178937856	0.0	0.100001394	19.50027183	9695232	7.500104551	21622.15385	5.857617362	1
1000000000	2.904568645	370941952	186661.6032	16.12536385	2.904568645	15110144	75.71909984	16985.46843	48.3572632	0
1000000000	4.807533309	140988416	7384.371162	0.300470832	4.807533309	3928064	3.505493037	19968.0	26.7605157	0
1000000000	3.994771244	126218240	78847.1969	5.992156866	3.994771244	16007168	36.35241832	16398.84058	16.74919737	2
1000000000	0.0	179068928	0.0	0.0	0.0	8192000	7.699817052	27794.28571	0.93961593	1
1000000000	142.997912	180211712	6562.682884	1.802494689	142.997912	2981888	109.0509287	13000.78431	32.09165416	5
1000000000	4.400055969	105578496	409.6052102	0.100001272	4.400055969	17051648	3.700047065	14336.0	31.79596789	0
1000000000	3.294724454	147410944	6645.359384	0.499200675	3.294724454	9957376	25.05987388	17549.24138	18.9580911	2
1000000000	5.499957485	107446272	0.0	0.0	5.499957485	34177024	3.399973718	9216.0	16.56327346	0
1000000000	149.4599927	180498432	3271.546453	1.896953815	149.4599927	18546688	117.4114572	10673.23077	31.82412536	5
1000000000	30.04638049	141127680	15999.09669	0.701082212	30.04638049	34738176	25.63957802	28398.93333	41.23652508	5
1000000000	3.800239225	105652224	3638705.857	339.5213729	3.800239225	118784	7.000440678	15683.40885	35.93362142	0
1000000000	288.1309643	162275328	6577.133708	0.100359096	288.1309643	16125952	4560.518035	7556.042105	94.82532334	4
1000000000	147.5315951	197558272	3281.952008	1.702672856	147.5315951	2183168	101.3591135	11285.59036	33.09867129	5
1000000000	100.9899968	190328832	13555.72581	3.510079333	100.9899968	12636160	83.74046409	15744.7574	45.31215573	5
1000000000	4.300202282	146403328	13978.25754	0.400018817	4.300202282	13488128	25.50119958	23413.62162	39.91817336	2
1000000000	4.899941446	105500672	78642.26022	1.299984465	4.899941446	372736	4.299948616	115489.8624	33.82909837	0
1000000000	4.106563853	204505088	2930969.606	489.5825393	4.106563853	7622656	0.901440846	16899.76627	55.08440751	0
1000000000	4.296648614	140107776	191389.9159	10.39189432	4.296648614	12759040	0.199844122	17707.04425	29.40498068	0
1000000000	152.8355379	199397376	512.7902713	1.802778298	152.8355379	9875456	109.4687044	12416.74854	32.23928127	5
1000000000	15.6154307	113311744	293666.1921	15.31513396	15.6154307	7524352	227.6249321	20316.34703	48.523083	0
1000000000	3.799925977	109518848	0.0	0.0	3.799925977	15638528	0.099998052	21299.2	22.65774812	0
1000000000	5.399841029	145371136	438207.8992	24.29928463	5.399841029	31969280	23.8992964	20758.21005	8.127156256	2
1000000000	143.6273312	190181376	1227.32451	1.797838638	143.6273312	1261568	98.88112511	14611.15646	36.17298804	5
1000000000	135.5056979	197791744	6130.684888	1.895882371	135.5056979	13246464	109.4622611	13502.08383	25.19757848	5
1000000000	7.988135462	99860480	0.0	0.0	7.988135462	9768960	3.494809265	19309.71429	25.57960142	0
1000000000	2.904659478	378748928	238667.6561	29.64755881	2.904659478	17039360	399.0401158	10463.36893	17.289892	0
1000000000	10.40003328	113311744	12288.03932	0.90000288	10.40003328	12480512	3.20001024	16042.66667	96.64069897	0
1000000000	7.500145803	101322752	0.0	0.0	7.500145803	26443776	7.100138027	18841.6	22.81125031	0
1000000000	0.099845963	247414784	72830233.15	375.6205114	0.099845963	978944	170.2373663	135082.3425	49.2190582	0
1000000000	4.899984369	105336832	29952109.25	2200.992979	4.899984369	126976	4.899984369	16268.77717	33.3594483	0
1000000000	19.99765907	141778944	11057.90556	0.399953181	19.99765907	25772032	32.79616088	14400.0	48.75620255	5
1000000000	126.5670786	201527296	0.0	4.292101246	126.5670786	26853376	219.4960614	19637.33333	63.73235601	3
1000000000	22.89224914	137428992	6551.381833	0.199932307	22.89224914	27140096	18.59370454	37236.36364	40.25395258	5
1000000000	0.0	176988160	12031.59802	0.799973273	0.0	12709888	6.79977282	27060.14815	0.549683477	1
1000000000	0.100157909	257257472	679881.4982	62.49853492	0.100157909	1503232	724.3419944	6450.291508	51.09484155	0
1000000000	4.400057007	283340800	1324868.365	59.3007683	4.400057007	5369856	194.3025174	9743.871412	68.82756951	0
1000000000	4.692652105	103878656	58042414.65	3173.231259	4.692652105	7725056	3.494528163	21814.79601	29.64025975	0
1000000000	5.500086186	107651072	0.0	0.0	5.500086186	19505152	3.400053279	6656.0	17.18613854	0
1000000000	4.900065122	105910272	0.0	0.0	4.900065122	2723840	3.400045187	5176.888889	27.57698868	0
1000000000	0.199996398	180236288	2241393.232	79.0985754	0.199996398	44220416	71.59871048	43387.23261	16.72007415	0
1000000000	4.399969112	105218048	38401266.42	2742.080751	4.399969112	15396864	3.799973324	17064.42038	32.89100551	0
1000000000	4.506700246	287203328	1640.839485	0.0	4.506700246	53755904	0.200297789	10798.54545	7.753579105	0
1000000000	4.085905478	203988992	33471.73768	0.697593618	4.085905478	2191360	0.398624925	36233.84615	29.28073823	0
1000000000	23.79449919	163627008	0.0	0.099976887	23.79449919	22777856	4.698913705	6778.88	68.98504089	4
1000000000	3.40130651	143630336	0.0	0.0	3.40130651	4100096	7.40284358	5818.181818	26.37823545	4
1000000000	4.295100879	139304960	28628030.81	2275.504491	4.295100879	397312	0.099886067	14284.0309	64.60883175	0
1000000000	5.200007644	105639936	87654.52885	1.600002352	5.200007644	22843392	0.100000147	44683.63636	26.01562722	0
1000000000	22.32738588	126500864	11072.78143	0.800982453	22.32738588	6385664	13.11608767	23698.28571	55.02340558	5
1000000000	8.299852263	99860480	0.0	0.0	8.299852263	10260480	3.499937701	13824.0	23.04874645	0
1000000000	0.0	229347328	8197564.996	874.6435367	0.0	23592960	921.8702938	9811.749001	36.73883606	0
1000000000	122.0398491	196108288	410.0699114	1.601835591	122.0398491	27140096	100.1147245	10430.61472	24.88064135	5
1000000000	30.15304387	137666560	3271.705105	0.399378065	30.15304387	10366976	22.36517161	13611.70732	35.02305385	5
1000000000	4.200113697	108363776	0.0	0.0	4.200113697	12210176	0.100002707	21299.2	20.54495378	0
1000000000	2.804400104	126062592	0.0	0.0	2.804400104	15376384	17.02671492	13926.4	14.73308121	2
1000000000	4.206482824	358625280	1115113.758	52.98165271	4.206482824	10194944	119.8847605	21155.7764	9.390758559	0
1000000000	0.100003952	152055808	0.0	0.0	0.100003952	19152896	84.40333562	11044.57143	0.073928105	6
1000000000	4.400178075	199684096	0.0	0.0	4.400178075	9625600	0.0	5734.4	11.16810053	0
1000000000	133.3945404	190869504	176879.563	8.786466732	133.3945404	19894272	108.1334485	16390.50847	30.42011503	5
1000000000	2.601956906	125960192	6558.532607	0.200150531	2.601956906	25567232	26.72009592	18432.0	16.81233473	2
1000000000	4.999938951	108818432	0.0	0.0	4.999938951	11321344	4.899940172	12544.0	18.98518515	0
1000000000	109.6744031	194035712	3897.397603	3.405415257	109.6744031	10031104	82.7315589	20526.18039	40.76704919	5
1000000000	4.293395729	199864320	10203568.47	153.9631678	4.293395729	65536	3.89401008	77905.48005	77.45652905	0
1000000000	3.001081049	125743104	6555.961588	0.100036035	3.001081049	8843264	21.70781959	19660.8	16.3930493	2
1000000000	128.5044905	190291968	0.0	1.602550154	128.5044905	13029376	99.45826894	14308.25616	32.47195538	5
1000000000	4.299923657	282492928	4865859.209	118.4978961	4.299923657	46186496	32.49942299	57715.17056	69.45355021	0
1000000000	2.401760707	102875136	67549654.38	3070.55099	2.401760707	12017664	0.100073363	22705.52872	95.85962802	0
1000000000	4.996620885	215744512	0.0	0.0	4.996620885	36831232	316.7857641	9443.555556	27.39205099	3
1000000000	5.499975965	104345600	0.0	0.0	5.499975965	135168	0.399998252	66048.0	26.56189928	0
1000000000	4.493168272	126222336	16359.12644	0.399392735	4.493168272	9920512	3.794230986	34406.4	23.55415865	0
1000000000	2.895571657	146882560	0.0	0.0	2.895571657	11218944	18.67144483	14522.18182	3.740883984	2
1000000000	2.704249078	146116608	0.0	0.0	2.704249078	16142336	20.83273364	24120.88889	3.833434844	2
1000000000	169.1625727	205000704	94373.56506	5.685298727	169.1625727	34275328	196.9906138	29855.77305	47.21905328	3
1000000000	3.999901522	108613632	0.0	0.0	3.999901522	7901184	3.699908908	26214.4	22.81468743	0
1000000000	4.600073831	105340928	23367287.04	2486.939915	4.600073831	58470400	3.400054571	14843.45562	31.87420702	0
1000000000	0.0	237211648	4825649.468	296.4469713	0.0	20484096	337.2845635	17447.80053	44.07082808	0
1000000000	4.206514631	206352384	4206142.855	122.8903203	4.206514631	1552384	78.62176155	37967.02076	22.61405223	0
1000000000	2.895501404	145870848	4907.575346	0.199689752	2.895501404	9658368	22.86447661	10318.76923	7.48599029	2
1000000000	2.396280015	146116608	408.9651225	0.099845001	2.396280015	16539648	17.77241011	19797.33333	4.055666988	2
1000000000	683.7362417	201035776	82610.67414	2.795650521	683.7362417	36634624	6.290213672	342284.8	12.24550504	0
1000000000	1.499944487	179568640	0.0	0.0	1.499944487	22196224	8.499685427	31042.37037	1.799673709	1
1000000000	2.604119144	145874944	0.0	0.0	2.604119144	22097920	16.22566543	8986.482759	24.17713401	2
1000000000	8.300261209	100311040	0.0	0.0	8.300261209	20971520	3.600113296	11264.0	23.04438318	0
1000000000	5.499956	108650496	0.0	0.0	5.499956	17154048	0.0	10922.66667	18.43844204	0
1000000000	3.004144337	146444288	0.0	0.0	3.004144337	12460032	20.12776706	33885.09091	5.792292951	2
1000000000	2.896290807	123326464	6545.217736	0.29961629	2.896290807	15327232	29.26252436	10883.28205	25.34409065	2
1000000000	5.205070467	95985664	29519.95657	0.900877581	5.205070467	5390336	6.90672812	13653.33333	27.97695575	0
1000000000	5.80002784	103727104	3276.815729	0.10000048	5.80002784	33951744	4.90002352	16384.0	26.71838213	0
1000000000	4.206594015	266412032	7223457.476	230.8618858	4.206594015	2433024	66.60440523	28948.30898	19.87574491	0
1000000000	128.6011103	189345792	2461.449288	1.902975931	128.6011103	12812288	98.55412189	10836.50485	32.86460555	5
1000000000	123.314594	191057920	29037.94088	2.895646338	123.314594	26611712	101.1479221	12952.21622	31.97789432	5
1000000000	3.200077826	152399872	0.0	0.0	3.200077826	10874880	296.3072062	11605.33333	7.10706754	6
1000000000	2.596074398	146964480	0.0	0.0	2.596074398	10883072	20.46904814	9244.444444	6.782674222	2
1000000000	4.70730489	105627648	92303.23801	1.902953041	4.70730489	4612096	0.100155423	126534.1079	33.95973342	0
1000000000	4.493109771	103665664	29896067.68	2334.51999	4.493109771	167936	5.092191074	18077.10931	46.25416847	0
1000000000	0.300451998	165781504	0.0	0.0	0.300451998	30425088	8.112203952	10240.0	0.239428876	0
1000000000	4.699897589	105279488	25976265.98	1261.072521	4.699897589	15462400	3.7999172	22210.15134	21.6423473	0
1000000000	0.0	179298304	0.0	0.299989989	0.0	19214336	13.59954618	38110.6087	0.863397963	1
1000000000	4.499969535	105857024	6553.555632	0.099999323	4.499969535	19087360	3.499976305	18432.0	24.68803999	0
1000000000	4.707406634	196497408	0.0	0.0	4.707406634	15245312	0.100157588	14043.42857	9.545177478	0
1000000000	139.8032069	197066752	0.0	1.701255918	139.8032069	13225984	107.1791228	11729.45455	27.5253903	5
1000000000	0.0	160432128	0.0	0.0	0.0	31100928	3.494780261	7509.333333	0.14923695	0
1000000000	2.496054387	147197952	817.9071015	0.698895228	2.496054387	13189120	26.35833433	8689.371429	7.958182868	2
1000000000	2.895674123	145600512	1175.843396	0.099850832	2.895674123	17145856	18.67210555	13721.6	8.265434611	2
1000000000	3.500180119	105340928	13823687.37	603.1310371	3.500180119	118149120	3.600185266	40335.68045	72.96743568	0
1000000000	2.601098678	147066880	0.0	0.0	2.601098678	9728000	21.20895845	16188.95238	28.35985427	2
1000000000	3.3999234	145543168	0.0	0.0	3.3999234	10842112	21.79950886	22937.6	6.877266607	2
1000000000	4.899905922	105840640	27052127.0	2296.555906	4.899905922	456216576	1.19997696	14255.3492	41.48438144	0
1000000000	5.199917529	106618880	0.0	0.0	5.199917529	12632064	0.0	8192.0	22.34463139	0
1000000000	4.302941605	259002368	16578527.12	130.8894795	4.302941605	20885504	147.7009723	98047.29412	43.63395474	0
1000000000	4.20002037	105521152	84787.61122	2.300011155	4.20002037	319488	3.40001649	104151.3931	47.49940254	0
1000000000	0.099996667	159981568	3276.690776	0.099996667	0.099996667	20606976	0.399986667	13032.72727	0.003541875	0
1000000000	4.700143448	105349120	30720.9376	1.000030521	4.700143448	19202048	0.50001526	28125.86667	31.40406591	0
1000000000	0.0	160727040	0.0	0.0	0.0	39411712	4.193431448	9011.2	0.235566246	0
1000000000	2.80421906	147197952	0.0	0.0	2.80421906	13324288	18.62802661	19309.71429	4.934719976	2
1000000000	23.54444899	189726720	21657.7006	1.396704601	23.54444899	34611200	36.91290732	19208.82759	24.72555809	3
1000000000	4.600006532	196861952	0.0	0.0	4.600006532	12361728	7.100010082	8192.0	10.15628594	0
1000000000	2.796448147	133754880	201165.2939	55.12997776	2.796448147	8740864	41.04786388	3893.430127	44.45210292	2
1000000000	4.400127252	108367872	23347.87522	0.200005784	4.400127252	7827456	0.400011568	25929.14286	20.77905558	0
1000000000	109.8288921	192294912	1121171.671	47.82549028	109.8288921	15962112	116.9178478	19364.82192	41.02873327	5
1000000000	4.499975528	203964416	30719.83294	0.699996193	4.499975528	1679360	4.199977159	30583.46667	26.09411436	0
1000000000	10.18409336	111529984	3271.689915	0.099844053	10.18409336	51777536	0.898596473	16384.0	23.63422334	0
1000000000	27.30334138	149143552	18024.60585	0.900110155	27.30334138	89157632	21.60264373	10673.77778	51.40014489	5
1000000000	74.17427886	191336448	2014945.787	91.99212183	74.17427886	13586432	217.0173233	20070.12274	53.12969892	5
1000000000	3.000371896	147668992	0.0	0.0	3.000371896	11939840	18.20225617	15974.4	6.865911976	2
1000000000	5.700148318	108077056	6553.770529	0.100002602	5.700148318	22683648	0.400010408	23552.0	21.95073123	0
1000000000	126.6022486	191447040	0.0	1.597504714	126.6022486	11792384	102.8393659	13209.6	32.76165686	5
1000000000	5.000056601	108978176	0.0	0.0	5.000056601	16171008	3.50003962	16969.14286	21.24898647	0
1000000000	3.096340033	146821120	0.0	0.0	3.096340033	10301440	18.07863052	22937.6	24.54115227	2
1000000000	139.6131614	195350528	0.0	1.702599529	139.6131614	9375744	112.8723335	11116.24161	27.38582437	5
1000000000	16.5739355	154492928	1226.870599	0.39937194	16.5739355	32665600	17.8718943	9336.888889	39.39246036	5
1000000000	55.58653823	207757312	820.4773355	1.101715172	55.58653823	34836480	167.2603943	13116.40449	13.38333797	3
1000000000	2.904511287	147030016	0.0	0.0	2.904511287	9388032	21.1328235	11264.0	5.400201797	2
1000000000	92.50358544	189231104	0.0	5.500213188	92.50358544	12853248	69.6026978	19930.98795	46.79593861	5
1000000000	2.810343385	127418368	568620.7918	85.01288738	2.810343385	32161792	103.17975	11316.79377	62.38363641	2
1000000000	4.199987442	105713664	3117456.279	190.4994304	4.199987442	258048	0.099999701	33164.3871	56.56247133	0
1000000000	134.7097328	195686400	14337.03585	5.100368502	134.7097328	1880064	106.407688	10582.27624	27.65132812	5
1000000000	3.199966432	152399872	0.0	0.0	3.199966432	10452992	301.2968394	13548.30769	7.34504439	6
1000000000	16.87326954	140730368	0.0	0.099841832	16.87326954	17129472	14.67674924	28672.0	35.72677729	5
1000000000	2.897693436	123863040	0.0	0.0	2.897693436	15212544	21.48289961	17066.66667	11.3986499	2
1000000000	19.5608269	125046784	27797.13263	0.898201235	19.5608269	11288576	21.05782896	17906.87179	53.58654383	5
1000000000	4.100064166	109998080	2457.638462	0.20000313	4.100064166	15876096	3.600056341	12629.33333	18.35825488	0
1000000000	5.499996755	108650496	0.0	0.0	5.499996755	17330176	0.399999764	10240.0	21.56242627	0
1000000000	4.799988576	105431040	20889140.68	2024.395182	4.799988576	40103936	3.699991194	15142.72974	33.04636481	0
1000000000	2.500168536	217526272	0.0	0.0	2.500168536	43470848	3.400229209	21162.66667	9.996824688	3
1000000000	2.995440311	146493440	0.0	0.0	2.995440311	10334208	17.27370579	22528.0	8.265552768	2
1000000000	5.383585287	106393600	0.0	0.0	5.383585287	35172352	3.987840953	5461.333333	15.02512976	0
1000000000	4.792674684	109404160	6543.598502	0.099847389	4.792674684	135733248	3.694353402	127146.6667	32.21290826	0
1000000000	3.700033004	105443328	197940.9656	6.800060657	3.700033004	14499840	3.400030328	28803.65714	35.07771469	0
1000000000	2.804503191	126058496	0.0	0.0	2.804503191	21123072	20.03216565	21845.33333	20.8125763	2
1000000000	5.096577444	106397696	624374.3077	33.47751851	5.096577444	27688960	9.293758869	17004.4532	20.93871122	0
1000000000	9.314361068	111501312	498791.4466	19.83057518	9.314361068	40296448	7.110963826	21945.30544	21.59769449	0
1000000000	4.599780774	103550976	38338371.19	3005.056779	4.599780774	389120	3.799818901	15152.46081	33.36213247	0
1000000000	5.099978427	105324544	45459673.31	2534.689278	5.099978427	286720	6.99997039	18737.27568	30.70312985	0
1000000000	3.095103083	146644992	0.0	0.0	3.095103083	9506816	18.8701446	18944.0	24.33832495	2
1000000000	4.599928563	137981952	653711.4479	12.99979811	4.599928563	1658880	0.699989129	57923.23232	35.46959728	0
1000000000	97.1540494	190705664	0.0	3.806034925	97.1540494	26390528	75.92038087	16673.72171	39.19981967	5
1000000000	2.096689851	147992576	0.0	0.0	2.096689851	12779520	28.35523417	6949.393258	9.829256524	2
1000000000	4.9999644	103944192	0.0	0.0	4.9999644	14123008	3.99997152	0.0	27.57846538	0
1000000000	0.100001089	178786304	0.0	0.0	0.100001089	11923456	11.00011979	36083.80952	0.858111932	1
1000000000	16.22479571	118423552	66866.99015	2.203367318	16.22479571	34996224	13.42051003	13728.91429	25.82382055	5
1000000000	0.299986325	180359168	1636686.99	24.79886952	0.299986325	430080	65.69700515	48593.01647	20.70638952	0
1000000000	0.199691874	341184512	125348.9858	8.28721278	0.199691874	14008320	1154.219033	4879.171605	38.22013111	0
1000000000	57.95054095	202665984	3274.005734	1.099061984	57.95054095	25808896	168.4562277	12078.54545	28.6556619	3
1000000000	4.100014473	108642304	0.0	0.0	4.100014473	6504448	3.700013061	15798.85714	21.32792596	0
1000000000	24.16174688	148430848	1226.857627	0.399367717	24.16174688	88846336	19.66886006	7651.555556	53.37022148	5
1000000000	2.703819821	145620992	877220.0927	33.84781851	2.703819821	22761472	31.44442311	26972.03625	14.24024913	2
1000000000	3.194999155	145809408	0.0	0.0	3.194999155	10338304	21.76593175	22118.4	9.516964264	2
1000000000	7.800198671	101326848	0.0	0.0	7.800198671	9809920	7.100180842	16384.0	23.74812115	0
1000000000	5.790998645	162533376	20090.37213	1.198137651	5.790998645	6631424	0.499224021	7724.521739	55.06969589	4
1000000000	0.0	329711616	50681361.17	121.4143387	0.0	15319040	124.4097583	244849.8815	30.419487	0
1000000000	133.196001	192663552	408.9736283	1.697400313	133.196001	12226560	106.3371372	10485.52047	31.98161745	5
1000000000	11.88102292	113278976	547886.4828	36.74131457	11.88102292	16338944	22.76364055	22735.19066	28.16110459	0
1000000000	3.899943724	109903872	10649.44633	0.299995671	3.899943724	15810560	7.199896105	20187.42857	21.32926494	0
1000000000	126.2007774	194445312	5324.832801	1.900011704	126.2007774	25849856	101.5006252	11244.43312	31.09388712	5
1000000000	7.900018644	101441536	106752.2519	5.900013924	7.900018644	18587648	1.400003304	14879.21951	21.24952198	0
1000000000	5.099775304	106737664	0.0	0.0	5.099775304	32174080	0.399982377	7509.333333	14.3008463	0
1000000000	2.995849012	146440192	0.0	0.0	2.995849012	12427264	29.65890521	32124.71795	6.788042507	2
1000000000	6.000058201	103964672	0.0	0.0	6.000058201	2990080	0.40000388	5461.333333	22.96800587	0
1000000000	5.015510114	202194944	0.0	0.0	5.015510114	21975040	4.213028496	14336.0	9.563742163	0
1000000000	2.503961969	145653760	0.0	0.0	2.503961969	12800000	22.43549924	30125.41935	6.10127945	2
1000000000	143.6282091	206921728	5747.533862	2.706183982	143.6282091	26099712	237.5428162	21296.0	66.2522726	3
1000000000	4.506714012	105525248	111987.6369	6.309399617	4.506714012	21843968	3.80566961	17986.78261	29.03497582	0
1000000000	129.50011	191160320	3281.871312	1.702630991	129.50011	26750976	102.1578594	10796.20144	37.01145742	5
1000000000	6.109707409	171442176	2871.7628	0.300477414	6.109707409	10240000	3.7058881	7002.83871	47.65076332	4
1000000000	3.305084178	146210816	13024.83597	0.801232528	3.305084178	10326016	22.73497298	11881.93103	5.792426932	2
1000000000	140.9687938	193310720	0.0	1.596249612	140.9687938	9973760	111.7374728	13646.89308	27.06503422	5
1000000000	24.7388157	139927552	14768.7725	0.600942891	24.7388157	21557248	20.13158686	11395.65714	34.35099879	5
1000000000	4.306811351	138420224	1263309.963	87.03765266	4.306811351	4390912	7.511880264	14574.15314	37.87104165	0
1000000000	3.207191807	135053312	556563.2374	74.86788374	3.207191807	28659712	87.69665097	7456.124191	50.73677805	2
1000000000	149.197304	196988928	3276.740789	1.899965668	149.197304	1626112	108.1980449	9583.804082	34.21996562	5
1000000000	5.300001484	105684992	14336.00401	0.300000084	5.300001484	13856768	3.800001064	24576.0	25.5467179	0
1000000000	4.799995584	108134400	0.0	0.0	4.799995584	11628544	3.599996688	14705.77778	20.85925708	0
1000000000	3.306033346	145444864	0.0	0.0	3.306033346	10342400	18.63400613	11117.71429	7.044580112	2
1000000000	4.800195368	105127936	36317023.7	2335.195042	4.800195368	9969664	0.500020351	19041.11748	38.59145762	0
1000000000	3.2999506	145199104	2047.969342	0.099998503	3.2999506	11902976	30.59954192	39692.19048	5.782762187	2
1000000000	4.400025036	166363136	0.0	0.0	4.400025036	2019328	0.0	0.0	13.51504988	0
1000000000	160.9421794	203677696	3691.955507	2.704068975	160.9421794	31580160	119.3796377	14124.59355	31.2176709	5
1000000000	5.100065995	103550976	91751.58727	1.800023292	5.100065995	26787840	3.900050467	42666.66667	23.28042987	0
1000000000	25.63882795	162062336	0.0	0.0	25.63882795	5554176	308.3669971	12977.23077	48.2004017	4
1000000000	0.100001843	151728128	0.0	0.0	0.100001843	18964480	76.80141545	11264.0	0.310792324	6
1000000000	3.799982862	105611264	85196.41576	3.099986019	3.799982862	151552	3.99998196	76327.60221	33.98462388	0
1000000000	25.54008721	139141120	0.0	0.200314409	25.54008721	14950400	18.22861126	11151.05882	33.95860897	5
1000000000	138.477916	188514304	9405.715584	1.896957754	138.477916	11517952	115.6145831	12962.75497	25.1180013	5
1000000000	137.8974048	188354560	6963.068955	1.999962361	137.8974048	3457024	112.0978903	12123.82609	29.84531515	5
1000000000	5.900153876	108093440	0.0	0.100002608	5.900153876	7376896	10.90028428	6642.162162	18.82622066	0
1000000000	2.895518375	146120704	7361.406163	0.199690922	2.895518375	16158720	24.9613653	16068.92308	5.613764069	2
1000000000	2.802030239	146821120	1639.58798	0.0	2.802030239	10633216	20.51486425	15179.29412	6.571774938	2
1000000000	112.6035715	198275072	0.0	1.402535588	112.6035715	11362304	92.06644324	13294.46575	30.36043052	5
1000000000	3.800010222	105443328	6553.617629	0.100000269	3.800010222	13627392	3.400009146	24576.0	33.98457965	0
1000000000	3.294897851	149581824	0.0	0.0	3.294897851	20942848	19.66954171	22118.4	8.501261179	2
1000000000	99.34649675	189087744	5316.585185	2.096760233	99.34649675	15204352	77.08089999	13071.05882	40.17061286	5
1000000000	2.904653167	146276352	0.0	0.0	2.904653167	10313728	16.42631446	16969.14286	26.67996327	2
1000000000	4.50003311	201900032	10739637.42	313.7023081	4.50003311	1687552	1.500011037	37377.8649	29.37475776	0
1000000000	6.500139103	103964672	0.0	0.0	6.500139103	11513856	5.000107002	16384.0	22.88877356	0
1000000000	26.94688177	189083648	31477.15161	1.796458785	26.94688177	34115584	51.39868189	21408.0	22.1951836	3
1000000000	2.995431398	123944960	0.0	0.0	2.995431398	10354688	21.66695378	5461.333333	9.513673914	2
1000000000	7.999637376	101363712	52836.00494	5.899732565	7.999637376	8323072	5.299759762	12686.22222	22.42512384	0
1000000000	6.009334239	169336832	0.0	0.0	6.009334239	7540736	7.311356657	18841.6	49.60915281	4
1000000000	4.306763557	200736768	0.0	0.0	4.306763557	8769536	7.511796901	14643.2	10.71933739	0
1000000000	4.80016671	105541632	32588498.2	1747.560693	4.80016671	15958016	8.00027785	21492.64345	28.35719276	0
1000000000	5.400205964	103796736	118788.5306	1.70006484	5.400205964	19931136	0.400015257	72041.41176	27.41872352	0
1000000000	0.40060459	217415680	5991711.447	51.67799205	0.40060459	10674176	46.57028353	234720.5614	29.65569303	0
1000000000	4.599325463	107094016	0.0	0.0	4.599325463	41369600	3.599472101	9216.0	21.33625411	0
1000000000	4.000247775	105615360	27016022.17	1440.689236	4.000247775	5910528	3.400210609	21911.8598	45.93438474	0
1000000000	4.599989006	107749376	0.0	0.0	4.599989006	19628032	0.699998327	14720.0	24.3755029	0
1000000000	2.895434826	145620992	0.0	0.0	2.895434826	16781312	20.76725668	19114.66667	25.8199082	2
1000000000	23.66258141	162512896	1635.813223	0.499210578	23.66258141	21618688	8.286895601	87538.87179	78.93970743	4
1000000000	3.300054715	105451520	30032523.54	1708.228322	3.300054715	135168	0.800013264	23535.1217	40.46769866	0
1000000000	15.80020003	176369664	6553.68297	0.0	15.80020003	12623872	5.700072163	35498.66667	3.201624625	1
1000000000	129.9944505	182005760	2047.912575	1.69992743	129.9944505	19660800	109.8953086	12091.5027	27.26647598	5
1000000000	5.790757777	165990400	9814.735388	0.499203257	5.790757777	26660864	14.9760977	8924.553846	61.07737613	4
1000000000	0.0	178860032	0.0	0.0	0.0	8613888	2.900047126	25479.52941	0.31046733	1
1000000000	94.40262062	218816512	0.0	1.600044417	94.40262062	46907392	95.70265671	12047.58261	25.0766063	3
1000000000	5.1000841	107237376	3276.854035	0.100001649	5.1000841	33824768	4.500074206	9016.888889	17.81123511	0
1000000000	0.0	303882240	410.2286152	32.85033833	0.0	27492352	610.9361701	23949.74972	52.81841358	0
1000000000	20.86692967	123043840	1226.855655	0.399367075	20.86692967	3727360	11.38196164	8321.802817	40.48362945	5
1000000000	5.399919865	103452672	156055.2841	3.099953997	5.399919865	24637440	0.199997032	29248.0	28.20417107	0
1000000000	8.600190064	101408768	0.0	0.0	8.600190064	15835136	0.50001105	0.0	21.794923	0
1000000000	7.887437284	186085376	0.0	0.0	7.887437284	39882752	21.06644642	32121.26316	10.06475961	6
1000000000	4.006520091	139702272	10513.10872	0.400652009	4.006520091	331776	7.211736163	19012.26667	27.07162776	0
1000000000	4.399914844	196415488	8039831.597	198.5961564	4.399914844	53444608	1295.774922	22669.20985	55.15637018	0
1000000000	286.97377	169291776	0.0	0.099921229	286.97377	31006720	4559.605526	12535.17241	80.31202099	4
1000000000	136.8906818	196710400	408.974641	1.897099165	136.8906818	10272768	109.7322096	12875.97419	28.1566172	5
1000000000	114.6215901	188919808	3687.094501	1.500282593	114.6215901	2465792	88.91674836	12656.89441	46.54632011	5
1000000000	2.905546572	146759680	0.0	0.0	2.905546572	786432	17.23289691	22118.4	7.275773145	2
1000000000	2.795689857	145682432	0.0	0.0	2.795689857	9375744	21.06751999	22937.6	6.862199908	2
1000000000	3.505510206	145600512	6563.917625	0.300472303	3.505510206	9904128	24.53857144	34625.2549	8.997330376	2
1000000000	4.006329049	202076160	376453.9078	13.72167699	4.006329049	12419072	7.912499871	29223.08397	24.09882462	0
1000000000	7.190320391	101560320	83701.72074	3.595160195	7.190320391	315392	3.595160195	33826.13333	66.45253376	0
1000000000	6.689814757	167231488	0.0	0.0	6.689814757	24645632	7.288902646	6717.44	63.64937591	4
1000000000	2.709479847	123854848	0.0	0.0	2.709479847	16637952	23.9839142	15798.85714	15.63576472	2
1000000000	4.099918125	209330176	0.0	0.0	4.099918125	18239488	3.399932103	6553.6	8.283711665	0
1000000000	3.204993412	145940480	0.0	0.0	3.204993412	12500992	21.93417366	26624.0	4.615772563	2
1000000000	4.313355442	202133504	0.0	0.0	4.313355442	2269184	3.510870709	15213.71429	9.876847499	0
1000000000	3.104876115	146276352	6563.908421	0.400629176	3.104876115	9658368	22.43523386	12771.55556	6.101769436	2
1000000000	131.3061124	191307776	1048399.243	24.61989608	131.3061124	12574720	130.4053845	30709.73434	57.93535404	5
1000000000	122.2888543	188899328	2051.16768	1.802784094	122.2888543	20234240	101.0560639	10935.30864	31.53455217	5
1000000000	2.696729326	123895808	0.0	0.0	2.696729326	16695296	18.87710528	7021.714286	17.83320604	2
1000000000	2.403769471	145887232	10666.3264	1.101727674	2.403769471	12300288	22.73565291	10798.54545	7.355377111	2
1000000000	5.500150869	103342080	240902.608	8.900244134	5.500150869	13717504	3.500096008	26716.59574	29.99802314	0
1000000000	3.699897365	105422848	13926.01369	0.399988904	3.699897365	10625024	3.399905687	34816.0	28.28350118	0
1000000000	4.707392138	202248192	25008897.71	529.1309078	4.707392138	4096	7.912425083	56688.23783	77.85597647	0
1000000000	0.400632302	160428032	0.0	0.0	0.400632302	30797824	0.400632302	15928.88889	0.0	0
1000000000	126.2965028	187396096	7372.595853	1.799950159	126.2965028	20152320	100.39722	11913.27536	29.37756642	5
1000000000	4.799866564	106033152	409.5886134	0.09999722	4.799866564	5009408	3.399905483	6826.666667	23.75277311	0
1000000000	0.200004336	179466240	0.0	0.0	0.200004336	2232320	7.400160435	32563.2	0.935287885	1
1000000000	4.393105987	126193664	3271.66584	0.099843318	4.393105987	5836800	3.694202761	22528.0	22.54302081	0
1000000000	3.199936641	146739200	0.0	0.0	3.199936641	10584064	21.49957431	12288.0	5.157887923	2
1000000000	2.804306518	164331520	700518.9732	10.41599564	2.804306518	36909056	21.13245269	55402.05714	4.617381334	0
1000000000	5.799980976	99762176	6554602.501	569.5981317	5.799980976	1236992	14312.55305	13482.54057	77.96914788	0
1000000000	5.199998128	104099840	13107.19528	0.099999964	5.199998128	151552	0.49999982	91437.17647	34.06267276	0
1000000000	73.08754823	190357504	2862.795332	0.998463774	73.08754823	15110144	59.60828729	9269.894737	20.2009254	5
1000000000	136.2932731	185016320	470531.1078	20.76849876	136.2932731	18960384	127.1072063	18229.82564	37.51664351	5
1000000000	2.50547647	124252160	6567.956239	0.100219059	2.50547647	19619840	20.94578329	65536.0	11.05274265	2
1000000000	5.799770677	178769920	0.0	0.0	5.799770677	42045440	5.099798354	31597.71429	4.065564146	1
1000000000	4.507108702	207147008	0.0	0.0	4.507108702	18931712	0.0	5461.333333	7.666697405	0
1000000000	120.2840599	191893504	3281.821877	1.602452088	120.2840599	32780288	98.95141645	12992.4539	35.91415147	5
1000000000	136.3133836	191320064	3281.937512	1.702665335	136.3133836	12861440	114.0785775	12948.87943	33.17634823	5
1000000000	8.51342337	185552896	0.0	0.0	8.51342337	35119104	20.53237401	34923.78947	5.789499071	6
1000000000	5.699743113	107413504	0.0	0.0	5.699743113	46493696	0.0	8601.6	15.2381842	0
1000000000	4.299789525	105291776	26808646.12	1646.719393	4.299789525	15101952	4.099799315	17848.07721	17.57879096	0
1000000000	108.5987001	165355520	9830.282332	1.899977257	108.5987001	19296256	88.89893588	11557.97129	38.36002838	5
1000000000	2.599176425	123637760	0.0	0.099968324	2.599176425	3592192	17.09458341	9060.173913	14.87106362	2
1000000000	108.2360959	190373888	2044.903362	3.095312706	108.2360959	13365248	79.97888637	12305.22617	36.73686341	5
1000000000	5.500102907	106479616	6553.72262	0.100001871	5.500102907	8900608	5.200097294	54757.05263	22.57681732	0
1000000000	4.500148325	105476096	28594145.66	1727.956953	4.500148325	278528	3.400112068	19929.90855	22.57629393	0
1000000000	6.399736523	106504192	0.0	0.0	6.399736523	26103808	0.699971182	17873.45455	18.67519387	0
1000000000	3.299907702	177446912	1638.354175	0.0	3.299907702	33505280	7.399793028	19995.42857	1.096024791	1
1000000000	4.999830056	105353216	101986.9335	3.899867444	4.999830056	2711552	7.599741685	91660.59016	39.29883929	0
1000000000	12.61928959	163680256	0.0	0.0	12.61928959	17969152	9.314237557	9856.0	53.91394537	4
1000000000	2.595905556	146964480	0.0	0.0	2.595905556	10420224	17.37259872	5461.333333	7.177287973	2
1000000000	4.50026403	105336832	31002394.91	2287.334198	4.50026403	286720	3.700217092	19611.22388	37.57525284	0
1000000000	5.291833325	109350912	0.0	0.0	5.291833325	14258176	0.0	9557.333333	23.47767851	0
1000000000	4.800048	105529344	0.0	0.0	4.800048	13160448	0.100001	19660.8	30.46801296	0
1000000000	74.7973604	191209472	0.0	2.299918836	74.7973604	12939264	59.49790032	15064.41237	43.82966631	5
1000000000	6.900620297	104062976	25807.1198	0.400035959	6.900620297	5873664	11.90106979	32768.0	25.69665169	0
1000000000	5.200221841	106422272	0.0	0.0	5.200221841	2162688	0.400017065	7021.714286	19.44948814	0
1000000000	3.200002272	145829888	0.0	0.0	3.200002272	12541952	23.70001683	21796.57143	22.65658335	2
1000000000	4.899938065	105676800	28062979.68	2346.370342	4.899938065	450232320	3.599954497	15270.43236	41.64128504	0
1000000000	7.010876393	161959936	3281.891395	0.500776885	7.010876393	48844800	0.500776885	7040.0	44.67978462	4
1000000000	3.195543942	145870848	0.0	0.0	3.195543942	10018816	25.66421228	27852.8	5.522282534	2
1000000000	5.990728987	103698432	31878627.51	2104.043866	5.990728987	323584	0.599072899	18284.56665	22.23087526	0
1000000000	3.005630719	146194432	0.0	0.100187691	3.005630719	10825728	20.63866427	19797.33333	12.28357427	2
1000000000	5.108071775	96518144	13127.94478	0.50079135	5.108071775	9293824	7.311553717	9608.533333	14.63022256	0
1000000000	287.7012461	164327424	0.0	0.0	287.7012461	37146624	4557.383467	9583.589744	74.72259262	4
1000000000	4.200061321	105402368	21613678.76	2507.036603	4.200061321	163840	3.400049641	13482.80145	41.2491581	0
1000000000	24.59341388	161796096	0.0	0.099973227	24.59341388	34078720	5.198607813	8460.8	64.61012208	4
1000000000	3.204909569	147464192	0.0	0.0	3.204909569	9666560	22.83498068	13824.0	7.827473482	2
1000000000	2.895508805	145707008	0.0	0.0	2.895508805	348160	18.17181388	8737.032258	18.32970497	2
1000000000	3.899948287	106094592	0.0	0.0	3.899948287	11857920	0.099998674	20480.0	23.28187449	0
1000000000	2.403602568	147120128	0.0	0.0	2.403602568	9977856	22.03302354	19114.66667	5.952900361	2
1000000000	4.302077	104583168	79467537.33	3480.280244	4.302077	466944	2.701304163	25615.04466	93.03923765	0
1000000000	3.999867044	138592256	11510759.78	319.0893935	3.999867044	6131712	3.799873692	41438.81211	40.93947853	0
1000000000	5.000122303	105631744	12288.30057	0.200004892	5.000122303	18120704	3.400083166	26965.33333	27.6547047	0
1000000000	4.50000495	252690432	6553.607209	0.0	4.50000495	17711104	0.10000011	20024.88889	7.656260158	0
1000000000	4.199997522	137187328	270796.6402	18.89998885	4.199997522	643072	0.0	14200.70466	36.48428989	0
1000000000	5.107983369	96567296	6563.858786	0.100156537	5.107983369	1552384	0.60093922	9074.758621	17.60585331	0
1000000000	0.100201385	215257088	0.0	0.0	0.100201385	47984640	117.1354188	20480.0	4.992212404	3
1000000000	3.18609832	124252160	0.0	0.0	3.18609832	21385216	22.40225381	14336.0	14.28007459	2
1000000000	4.592991692	126197760	6543.615294	0.099847645	4.592991692	6033408	0.499238227	20889.6	21.13597544	0
1000000000	4.692482409	200900608	36140.50111	3.19488164	4.692482409	3006464	3.394561742	9127.384615	9.831860094	0
1000000000	43.02833759	123113472	66653.79011	3.793681737	43.02833759	25481216	35.74047531	18369.93939	37.52248442	5
1000000000	6.989393735	102203392	0.0	0.0	6.989393735	14938112	5.591514988	6317.070423	51.55870284	0
1000000000	7.999590581	101376000	3276.632302	0.099994882	7.999590581	11243520	7.199631523	17920.0	20.23824504	0
1000000000	3.104758197	145858560	6563.659136	0.0	3.104758197	4378624	22.63468879	36278.85714	6.966632043	2
1000000000	5.099979651	108539904	0.0	0.0	5.099979651	16007168	0.399998404	10240.0	18.82852518	0
1000000000	8.51360764	149594112	0.0	0.0	8.51360764	12120064	23.13698076	24576.0	6.882556341	6
1000000000	23.66335776	141791232	0.0	0.099845391	23.66335776	18403328	20.36845985	11915.63636	36.34942538	5
1000000000	4.892682211	117399552	8588.754144	0.299551972	4.892682211	20389888	0.099850657	16896.0	23.63000434	0
1000000000	6.710407238	201351168	0.0	0.0	6.710407238	13381632	0.600931991	11571.2	11.19003527	0
1000000000	3.000044551	147750912	0.0	0.0	3.000044551	23474176	22.10032819	22937.6	9.453532459	2
1000000000	3.099993738	146427904	9727.980349	0.699998586	3.099993738	9756672	22.39995475	8791.414634	10.0001755	2
1000000000	2.609569814	123695104	0.0	0.0	2.609569814	14295040	19.47140554	12706.90909	19.62909182	2
1000000000	2.799979924	146976768	4505.567695	0.399997132	2.799979924	1892352	20.69985158	574029.5758	24.5319428	2
1000000000	4.19365165	103849984	41763492.03	2262.874461	4.19365165	27119616	3.39486086	20158.58804	23.70937378	0
1000000000	1566.928786	159531008	108584.4805	14.77763719	1566.928786	22650880	74.08788374	69529.31476	46.40911904	0
1000000000	4.700017625	105508864	357530.9407	10.8000405	4.700017625	31809536	3.40001275	36408.32	30.62395381	0
1000000000	4.692812348	166219776	0.0	0.0	4.692812348	31363072	3.394800422	5120.0	13.88171103	0
1000000000	135.1904764	190672896	9406.221861	1.897059861	135.1904764	15208448	106.6347332	17778.31447	33.69663691	5
1000000000	3.99998372	117379072	0.0	0.0	3.99998372	11399168	3.399986162	9557.333333	22.03141529	0
1000000000	3.100008556	192897024	5734.415827	0.100000276	3.100008556	3141632	22.40006182	152224.8205	9.687517159	6
1000000000	3.605688984	145444864	13127.91296	0.200316055	3.605688984	569344	27.24298343	34406.4	9.935868705	2
1000000000	5.60009789	108777472	7372.928879	0.300005244	5.60009789	11894784	2.700047197	15416.88889	25.07709106	0
1000000000	2.396888766	147857408	16362.76065	0.599222192	2.396888766	14581760	42.8443867	8111.157895	12.68964651	2
1000000000	142.1715619	192233472	0.0	1.703253384	142.1715619	11227136	116.4223784	11737.94595	26.6843193	5
1000000000	7.400102417	106426368	647842.5661	30.20041797	7.400102417	4333568	53.00073353	19757.98391	26.9518956	0
1000000000	2.992344117	145817600	7762.53962	0.099744804	2.992344117	23228416	17.8543199	18139.42857	10.32072448	2
1000000000	133.89296	184225792	3271.740874	1.797220939	133.89296	20242432	110.728779	11963.07692	29.32841322	5
1000000000	2.804300395	145653760	0.0	0.0	2.804300395	782336	19.73025635	22118.4	7.593220873	2
1000000000	3.30029838	146165760	0.0	0.0	3.30029838	10063872	18.80169986	19114.66667	27.80509858	2
1000000000	103.7802994	182759424	617815.5201	39.99240824	103.7802994	10432512	80.58470261	20033.66957	44.77667298	5
1000000000	2.494650372	126058496	0.0	0.0	2.494650372	21127168	23.34992748	15872.0	16.35110197	2
1000000000	3.198021352	147120128	0.0	0.0	3.198021352	10264576	18.48856094	14563.55556	7.406253604	2
1000000000	2.704144101	146399232	0.0	0.0	2.704144101	7553024	20.83192492	29354.66667	8.140277477	2
1000000000	4.40002772	103370752	50790.71998	1.90001197	4.40002772	5967872	3.90002457	85032.96	34.13992425	0
1000000000	6.20034846	108093440	0.0	0.0	6.20034846	12701696	3.500196711	20480.0	19.29332875	0
1000000000	5.599813918	108077056	0.0	0.0	5.599813918	23109632	0.099996677	11117.71429	18.83056089	0
1000000000	128.1001855	191066112	5725.469241	1.897040939	128.1001855	17526784	107.6321122	10321.55752	30.81095405	5
1000000000	2.799936861	147750912	0.0	0.0	2.799936861	23379968	18.99957156	19894.85714	8.516019296	2
1000000000	4.29348841	202125312	0.0	0.0	4.29348841	196608	0.0	4915.2	9.044203566	0
1000000000	22.13435163	167194624	6974.023405	0.300466312	22.13435163	2244608	5.408393611	9334.153846	56.41665913	4
1000000000	4.100008446	105541632	27146961.52	1624.603347	4.100008446	211480576	4.700009682	19759.92147	54.53085124	0
1000000000	25.96005034	139988992	6543.530227	0.299539042	25.96005034	32567296	15.97541559	22937.6	35.64574502	5
1000000000	3.104864702	145604608	4922.91322	0.300470778	3.104864702	31903744	21.83420984	12401.77778	15.18008169	2
1000000000	83.38902339	187293696	6953.945481	0.399468376	83.38902339	417792	466.6789297	10211.23596	64.42710504	1
1000000000	120.4849684	195063808	0.0	1.501058577	120.4849684	32165888	98.36937205	10969.11392	33.3422474	5
1000000000	2.700289228	146018304	0.0	0.0	2.700289228	12025856	16.60177822	29842.28571	8.358778416	2
1000000000	4.39998372	105136128	19759594.09	1157.595717	4.39998372	9187328	0.09999963	19982.50646	45.62498423	0
1000000000	3.004550903	145870848	1430339.292	59.49010788	3.004550903	1581056	28.14262679	22780.81988	39.74876393	2
1000000000	6.390431224	164667392	0.0	0.0	6.390431224	43839488	4.792823418	18739.2	56.15944638	4
1000000000	27.24354445	145395712	9846.137475	0.500800449	27.24354445	23834624	21.83489959	33109.33333	33.33111246	5
1000000000	3.899923484	106463232	0.0	0.0	3.899923484	26492928	3.399933293	9216.0	17.34564278	0
1000000000	4.707358806	199884800	2614775.563	49.57750232	4.707358806	61440	7.111116494	83617.68421	75.43046969	0
1000000000	126.844647	191975424	3272.791648	1.598042797	126.844647	1904640	95.88256783	12676.74074	29.38530367	5
1000000000	4.506945383	146485248	0.0	0.0	4.506945383	10543104	23.73657902	8192.0	4.384062651	2
1000000000	125.0633352	190558208	13922.31839	1.999413832	125.0633352	12546048	96.97157084	14583.84713	36.813488	5
1000000000	4.607158689	221929472	328036.1086	102.459203	4.607158689	3321856	91.44208442	8921.612969	22.37917231	0
1000000000	136.0800932	193331200	3271.513202	1.797095875	136.0800932	3858432	106.4280113	13238.35616	29.48823484	5
1000000000	3.119032712	124243968	0.0	0.0	3.119032712	14798848	25.25410357	10262.50549	16.06026445	2
1000000000	4.499998785	105213952	24599033.36	2494.499326	4.499998785	253952	0.399999892	15038.59988	45.46897031	0
1000000000	4.792699664	108560384	0.0	0.0	4.792699664	10870784	0.0	9216.0	18.56178205	0
1000000000	3.80001197	110690304	1860767.461	314.9009919	3.80001197	9637888	4.500014175	6078.631546	27.10878895	0
1000000000	7.499869877	100372480	819.1857871	0.499991325	7.499869877	14094336	7.799864672	12470.85714	24.76666021	0
1000000000	4.507081478	268623872	478601.5737	34.0535045	4.507081478	233472	171.769883	15998.98251	68.70096756	0
1000000000	4.500188198	103882752	6553.874083	0.100004182	4.500188198	9183232	5.50023002	25178.35294	26.8723323	0
1000000000	5.100107102	105623552	44237.72899	1.000021	5.100107102	163840	3.700077702	121138.5868	35.77992707	0
1000000000	129.200329	191807488	6563.777334	1.602484701	129.200329	12431360	105.0629032	11047.24088	36.69835485	5
1000000000	6.005153863	136556544	29048521.0	1635.903998	6.005153863	737280	6.805841045	20626.80993	52.81318327	0
1000000000	2.59997647	146767872	0.0	0.0	2.59997647	31850496	23.79978461	15974.4	4.609770869	2
1000000000	3.104860545	353312768	18458899.93	113.8782722	3.104860545	12976128	48.87651438	242875.8033	51.25219249	0
1000000000	0.100160052	352473088	426665.797	44.87170341	0.100160052	39428096	69.51107626	13502.49228	0.391560541	0
1000000000	4.000111963	105205760	30720.85988	0.600016794	4.000111963	33030144	0.100002799	40960.0	28.20105934	0
1000000000	5.399853718	108081152	0.0	0.0	5.399853718	2793472	0.199994582	5017.6	18.7520507	0
1000000000	4.507081752	105496576	18050.76226	1.402203212	4.507081752	2023424	3.405350657	76378.71471	32.70704117	0
1000000000	19.97740835	161775616	13092.39433	0.399548167	19.97740835	11530240	5.593674337	21504.0	69.72218717	4
1000000000	3.400197313	146644992	0.0	0.0	3.400197313	9531392	22.20128834	18432.0	12.88555058	2
1000000000	48.42081611	196366336	1639.104651	0.900387076	48.42081611	12279808	165.070964	12243.75309	15.82501646	3
1000000000	4.300090861	105304064	2272918.427	71.50151083	4.300090861	253952	3.400071844	66220.51671	62.2647152	0
1000000000	0.500769695	366862336	263368.0029	59.89205552	0.500769695	31391744	59.29113189	11906.58448	0.0	0
1000000000	3.095125332	146444288	0.0	0.0	3.095125332	11874304	27.45675698	37074.05128	6.316729946	2
1000000000	34.26124129	143593472	0.0	0.0	34.26124129	6590464	142.6386372	9355.636364	99.22046064	4
1000000000	2.799945149	146178048	15922.88807	0.899982369	2.799945149	31494144	20.59959645	14908.23529	16.95374868	2
1000000000	135.9941929	192221184	10664.82884	2.103002983	135.9941929	3842048	113.9627331	12809.75238	30.74870659	5
1000000000	3.494552168	146161664	0.0	0.0	3.494552168	9809920	25.95953039	18139.42857	5.22381022	2
1000000000	4.406886024	109187072	0.0	0.0	4.406886024	8060928	3.405321018	9216.0	19.71819407	0
1000000000	7.399343382	101580800	0.0	0.099991127	7.399343382	7180288	3.599680564	4565.333333	22.89730286	0
1000000000	6.610307783	164786176	0.0	0.0	6.610307783	31223808	7.712025747	6601.142857	69.09248159	4
1000000000	4.3999989	105508864	30936261.07	1697.399576	4.3999989	270336	3.699999075	25339.5101	34.68750522	0
1000000000	4.104146337	107134976	0.0	0.0	4.104146337	26574848	3.803842946	0.0	27.50499494	0
1000000000	4.69303905	108781568	0.0	0.0	4.69303905	7831552	7.389040206	0.0	24.09696122	0
1000000000	6.199993118	129351680	10649.58818	0.699999223	6.199993118	806912	6.299993007	89896.42105	37.5000975	5
1000000000	2.902111112	147951616	0.0	0.0	2.902111112	12980224	16.71215709	15872.0	7.357520902	2
1000000000	3.09242711	147005440	0.0	0.0	3.09242711	13746176	21.94625691	7094.857143	10.73668719	2
1000000000	138.5837551	191963136	3691.294472	1.802389879	138.5837551	26533888	109.7455171	14376.33939	26.87999256	5
1000000000	4.899941103	105230336	9830.28184	0.699991586	4.899941103	13492224	3.399959132	11605.33333	27.34479914	0
1000000000	3.094390489	145948672	0.0	0.0	3.094390489	9850880	21.46109533	18944.0	7.042854577	2
1000000000	2.904475128	146440192	1640.928293	0.100154315	2.904475128	12242944	18.72885686	34816.0	4.931772217	2
1000000000	6.610173586	155561984	0.0	0.0	6.610173586	22634496	1.602466324	7815.836735	51.95709433	4
1000000000	3.805953697	275267584	260247.1075	26.94214591	3.805953697	11362304	227.3556551	13625.10769	67.99660599	0
1000000000	4.699765482	103485440	27266121.02	1582.221047	4.699765482	1695744	0.499975051	19088.04191	17.42494431	0
1000000000	288.5485053	166121472	0.0	0.0	288.5485053	13873152	4552.177163	5120.0	82.05942191	4
1000000000	4.799888115	196861952	0.0	0.0	4.799888115	12365824	0.099997669	18022.4	10.86140558	0
1000000000	0.100151054	274030592	510414.6405	77.31661394	0.100151054	520192	735.0085877	13154.54703	49.29823448	0
1000000000	133.7968705	191266816	1638.361679	1.799957899	133.7968705	13250560	107.097495	10361.01818	29.9236185	5
1000000000	4.6998622	104095744	6553.407854	0.099997068	4.6998622	22069248	7.199788902	18432.0	25.86193425	0
1000000000	5.800404404	103784448	6554.056949	0.300020917	5.800404404	12394496	8.300578716	12615.68	30.62062424	0
1000000000	0.0	159977472	0.0	0.0	0.0	20709376	7.399929456	0.0	0.235102286	0
1000000000	124.6089185	197165056	4907.674327	1.697397126	124.6089185	21352448	97.65025821	11978.34731	33.69550552	5
1000000000	3.48442601	146391040	0.0	0.0	3.48442601	11042816	23.69409686	9377.684211	8.455051041	2
1000000000	4.200200602	107782144	13107.82603	0.200009552	4.200200602	16961536	3.400162392	25161.14286	23.66836909	0
1000000000	30.19941655	139137024	0.0	0.099998068	30.19941655	13258752	19.19962906	21029.92593	35.54780633	5
1000000000	4.699987028	108539904	0.0	0.099999724	4.699987028	19124224	3.599990064	16896.0	17.42160084	0
1000000000	4.199962514	269312000	361929.5697	38.89965281	4.199962514	1937408	209.0981338	15154.62953	68.59406657	0
1000000000	5.500013365	106377216	19660.84778	0.300000729	5.500013365	12005376	0.200000486	14574.93333	24.53121377	0
1000000000	9.50021043	185233408	0.0	0.0	9.50021043	60899328	5.100112968	15178.10526	13.1246664	6
1000000000	2.399962537	147099648	0.0	0.0	2.399962537	6717440	16.09974868	13824.0	6.329723015	2
1000000000	2.804479314	123314176	21333.2735	1.001599755	2.804479314	13258752	21.93503464	23483.73333	17.44679441	2
1000000000	20.4015599	215887872	0.0	0.30002294	20.4015599	25448448	130.3099635	7725.010989	9.75926754	3
1000000000	4.59999586	105299968	14979468.12	1851.098334	4.59999586	4231168	3.39999694	12150.59394	41.48447097	0
1000000000	3.500151312	143605760	367990.3082	76.50330724	3.500151312	32264192	100.7043534	4839.824062	42.4193046	2
1000000000	7.528848968	210702336	0.0	0.100384653	7.528848968	25001984	121.0638914	8071.191011	25.15738623	3
1000000000	2.401172613	147324928	0.0	0.0	2.401172613	10268672	19.50952748	26624.0	7.689590605	2
1000000000	4.399988428	103620608	6553.582764	0.099999737	4.399988428	19755008	3.499990795	32768.0	25.46899223	0
1000000000	4.403456303	288423936	66882371.63	646.5074481	4.403456303	5677056	162.4274905	97567.46535	81.87490774	0
1000000000	4.400057729	105414656	24328101.58	2404.531547	4.400057729	93122560	8.500111521	14513.82266	34.53034259	0
1000000000	6.390230552	147972096	32002.2746	0.898626171	6.390230552	18255872	6.989314666	25739.63636	52.49488656	4
1000000000	5.499940601	108064768	1638.382305	0.09999892	5.499940601	16486400	7.299921161	19894.85714	20.0787324	0
1000000000	6.39960892	103567360	2134704.748	72.39557591	6.39960892	6414336	4.999694469	49614.52852	41.56605512	0
1000000000	2.999920622	146276352	0.0	0.0	2.999920622	10338304	20.99944435	8874.666667	4.689879894	2
1000000000	3.094858821	145727488	30720.16766	1.297844022	3.094858821	31408128	17.87031383	22758.4	6.399879066	2
1000000000	5.499865858	105361408	30567702.45	2395.741568	5.499865858	151552	0.599985366	17078.04063	32.73620928	0
1000000000	3.203672883	147046400	0.0	0.0	3.203672883	9736192	22.12536585	13994.66667	22.84658606	2
1000000000	3.099924703	145862656	0.0	0.0	3.099924703	720896	21.09948749	13653.33333	8.205219757	2
1000000000	7.900089587	101433344	0.0	0.0	7.900089587	10285056	3.50003969	18841.6	20.62415068	0
1000000000	3.104765411	146116608	0.0	0.0	3.104765411	17489920	18.02767013	27477.33333	4.384699473	2
1000000000	4.399968628	200790016	0.0	0.0	4.399968628	7618560	0.0	5851.428571	10.23486961	0
1000000000	118.7009116	192905216	0.0	1.400010752	118.7009116	13099008	92.60071117	9575.951515	29.45359907	5
1000000000	5.191962842	105668608	161541.9331	8.387016898	5.191962842	11055104	4.09366301	33377.94783	29.01599978	0
1000000000	3.099995319	146763776	691506.1558	28.59995681	3.099995319	1417216	39.19994081	20673.57808	9.141978785	2
1000000000	4.306618549	199864320	10589432.58	206.2169208	4.306618549	58011648	3.90600287	62391.33029	74.1009793	0
1000000000	2.795581862	145891328	6543.259033	0.0	2.795581862	8069120	20.06828408	22869.33333	3.824077245	2
1000000000	34.34514496	218406912	3271.574739	0.698883764	34.34514496	45686784	47.72377702	10735.48387	16.22905014	3
1000000000	5.599845332	103768064	16383.54749	0.299991714	5.599845332	2236416	3.899892285	156837.6471	34.37673114	0
1000000000	136.6146914	198385664	0.0	1.702675772	136.6146914	323584	108.2701476	11598.36735	28.95062992	5
1000000000	4.700233461	107450368	0.0	0.0	4.700233461	35418112	0.400019869	8647.111111	17.26187945	0
1000000000	3.103565935	157184000	6217498.982	141.2623076	3.103565935	16703488	146.3681741	44269.98721	39.59294847	2
1000000000	4.393283373	146112512	6543.595889	0.199694699	4.393283373	16207872	18.47175963	12648.2963	4.287072479	2
1000000000	129.0093124	191352832	0.0	1.602600155	129.0093124	2453504	101.8652723	11456.0	30.90563921	5
1000000000	107.4361502	183037952	0.0	3.69436576	107.4361502	1003520	91.36066676	15359.11876	37.67309002	5
1000000000	4.600040848	105545728	19029775.38	1164.010336	4.600040848	19972096	7.000062161	18663.91582	18.74939793	0
1000000000	6.710340904	170696704	6852826.079	120.986445	6.710340904	6094848	140.5165416	55158.5641	99.06104527	4
1000000000	4.392924668	139710464	64203.79209	1.198070364	4.392924668	270336	0.399356788	97086.27027	30.96818502	0
1000000000	12.38037686	222224384	2862.662622	0.199683498	12.38037686	37777408	17.87167304	8301.714286	7.100553634	3
1000000000	3.195073867	145858560	7719.298463	0.099846058	3.195073867	4476928	22.06597889	22449.23077	8.422500052	2
1000000000	7.799798999	100089856	0.0	0.0	7.799798999	5443584	3.499909807	18841.6	26.4078234	0
1000000000	4.306874029	103936000	31409927.33	2539.753599	4.306874029	5640192	3.705914862	13584.45553	23.62837131	0
1000000000	2.797844429	145715200	15910.94157	0.999230153	2.797844429	9654272	20.78398718	15948.8	9.213172754	2
1000000000	44.56968604	215678976	4922.897097	0.801252783	44.56968604	34836480	45.07046903	8717.931973	14.24010655	3
1000000000	123.0871318	187924480	14768.05217	3.305024695	123.0871318	11849728	95.84571616	19613.36797	30.67287645	5
1000000000	3.899859956	139210752	2894385.663	127.7954109	3.899859956	1449984	0.0	22523.62053	36.40890747	0
1000000000	5.107853734	103477248	0.0	0.0	5.107853734	3420160	4.006159791	201757.2571	27.70108448	0
1000000000	28.84435339	123031552	123735.8662	10.61632451	28.84435339	5005312	34.55313166	9585.56391	46.63682632	5
1000000000	5.599509035	103723008	665132.0812	31.99719449	5.599509035	225280	4.899570406	60140.78702	43.13013364	0
1000000000	5.809042239	157986816	75894.13529	2.604053417	5.809042239	24477696	19.63055653	25746.28571	29.73414018	4
1000000000	25.49997578	140124160	18022.38288	0.899999145	25.49997578	23269376	17.79998309	20347.25926	33.28157825	5
1000000000	4.799873619	106692608	0.0	0.0	4.799873619	25640960	0.399989468	9216.0	20.31426823	0
1000000000	5.104512082	96362496	55703.63867	3.603184999	5.104512082	11395072	0.100088472	15800.55814	17.2704864	0
1000000000	200.660508	162414592	18018.85371	0.599881937	200.660508	9904128	3162.177652	9890.427586	70.78952737	4
1000000000	3.104721412	146120704	29177.17031	1.10167534	3.104721412	35131392	21.73304988	17843.2	5.090949392	2
1000000000	5.400138568	103346176	365372.5755	7.100182191	5.400138568	18358272	4.100105209	87796.32827	28.43522066	0
1000000000	4.400200121	105316352	33573162.11	2344.906646	4.400200121	12521472	3.400154639	16913.49125	28.67149696	0
1000000000	4.699908211	105238528	23346.74404	0.599988282	4.699908211	19316736	7.399855481	23315.69231	26.40798456	0
1000000000	2.403646741	143306752	418990.8804	80.62231776	2.403646741	28946432	63.69663863	5816.292287	42.41309503	2
1000000000	3.199988032	149155840	0.0	0.0	3.199988032	2154496	21.69991884	26624.0	14.68761944	2
1000000000	2.799908303	145743872	0.0	0.0	2.799908303	512000	16.69945309	9159.111111	2.973611992	2
1000000000	121.6123121	187715584	2862.781783	1.597534477	121.6123121	18882560	96.85052768	15955.86207	36.19174544	5
1000000000	16.72990202	141438976	0.0	0.100179054	16.72990202	24072192	10.61897973	27136.0	48.74770348	5
1000000000	2.802080573	146841600	0.0	0.0	2.802080573	18583552	20.61530707	19114.66667	5.625863523	2
1000000000	8.400035364	99627008	326708.5754	8.500035785	8.400035364	7106560	4.100017261	50262.64615	22.3433757	0
1000000000	8.301685574	102215680	3687.148639	0.400081232	8.301685574	15511552	8.101644958	19549.09091	45.0280868	0
1000000000	6.209259869	162930688	0.0	0.0	6.209259869	24428544	0.801194822	7756.8	53.05473797	4
1000000000	2.904517047	145743872	0.0	0.0	2.904517047	1286144	18.6289714	16076.8	39.20410472	2
1000000000	2.804385947	146767872	0.0	0.0	2.804385947	483328	17.12678561	19114.66667	14.24057296	2
1000000000	0.499979621	152010752	0.0	0.0	0.499979621	16531456	84.59655184	12139.78947	0.394429933	6
1000000000	0.0	300343296	254277.4814	53.71733207	0.0	45817856	67.79566631	9753.811889	0.231675435	0
1000000000	7.699913376	207552512	0.0	0.0	7.699913376	28123136	111.6987434	12714.66667	6.56290832	3
1000000000	4.099716915	109133824	0.0	0.0	4.099716915	32870400	3.599751437	0.0	17.74053541	0
1000000000	3.500098108	145928192	0.0	0.0	3.500098108	9601024	27.40076804	19797.33333	8.200497698	2
1000000000	2.996343622	145678336	0.0	0.0	2.996343622	16990208	20.27525851	8192.0	13.38663767	2
1000000000	5.599877195	109105152	0.0	0.0	5.599877195	12275712	0.399991228	10922.66667	19.37706556	0
1000000000	2.895553704	145743872	8588.411978	0.199693359	2.895553704	618496	19.96933589	24120.88889	2.960946463	2
1000000000	0.300009384	152207360	0.0	0.0	0.300009384	18341888	76.10238048	14165.33333	0.466041681	6
1000000000	3.004730287	146116608	0.0	0.0	3.004730287	15069184	21.93453109	21650.28571	3.207238073	2
1000000000	679.6858669	181985280	8191.829663	0.399991683	679.6858669	30064640	3.099935541	696320.0	8.908540039	0
1000000000	114.8797995	191746048	0.0	1.302037832	114.8797995	15585280	88.53857261	9563.773585	37.08835817	5
1000000000	4.99246906	196067328	6543.729046	0.199698762	4.99246906	33202176	12.38132327	29302.15385	10.05781811	6
1000000000	5.30016033	103510016	16384.49563	0.600018151	5.30016033	21626880	3.600108903	20070.4	32.10739525	0
1000000000	0.0	152453120	0.0	0.0	0.0	19185664	87.49835153	22118.4	0.548658163	6
1000000000	3.999806969	105381888	8491007.824	430.4792251	3.999806969	22441984	6.999662196	30221.93023	52.65863316	0
1000000000	21.46722599	119840768	18812.87838	1.397865878	21.46722599	11943936	41.73628122	12992.0	27.14274491	5
1000000000	3.294907556	149155840	0.0	0.0	3.294907556	2129920	19.46990828	11468.8	11.69883523	2
1000000000	129.2947437	197795840	0.0	1.602413555	129.2947437	1957888	100.8519031	11360.21477	41.08104141	5
1000000000	5.599847516	106692608	0.0	0.0	5.599847516	10100736	7.199803949	18724.57143	21.40834132	0
1000000000	0.300012899	178995200	13446363.72	244.4105083	0.300012899	37339136	121.7052327	101863.7193	38.27798799	0
1000000000	152.6663777	197541888	0.0	1.697402499	152.6663777	18886656	104.3403301	13187.36842	31.12055801	5
1000000000	2.80392923	123949056	3178.854624	0.600841978	2.80392923	1912832	31.94476516	8470.26087	25.59910511	2
1000000000	136.3018346	161259520	37274.10171	4.700063263	136.3018346	827392	109.6014752	14444.30769	28.90682017	5
1000000000	5.190383983	179376128	18397.91492	0.59889046	5.190383983	7012352	7.685760898	24686.7027	5.849586325	1
1000000000	3.004723034	147324928	0.0	0.0	3.004723034	10289152	19.02991255	17128.72727	5.477144514	2
1000000000	2.895490332	146440192	0.0	0.0	2.895490332	12517376	19.17014289	11264.0	5.30384343	2
1000000000	130.7005855	190468096	1638.40734	1.50000672	130.7005855	13205504	106.700478	11237.4026	31.87395767	5
1000000000	0.299870477	162770944	1803713.724	40.98229855	0.299870477	37249024	6560.766214	54759.14563	33.62276415	0
1000000000	2.794835396	165765120	0.0	0.0	2.794835396	35475456	20.06292552	17873.45455	11.74531869	2
1000000000	129.5917409	187703296	8178.856251	1.996791077	129.5917409	11583488	99.54003518	12775.61905	31.59157033	5
1000000000	0.100000953	151609344	0.0	0.0	0.100000953	16736256	76.30072715	6080.0	0.155739796	6
1000000000	346.2939218	152555520	12649.83089	0.300081388	346.2939218	15347712	5240.221253	25224.53333	80.77611222	4
1000000000	4.500189503	109133824	0.0	0.0	4.500189503	32768000	3.900164236	16969.14286	16.55892205	0
1000000000	109.5296945	191987712	15949.60029	2.296429328	109.5296945	14790656	83.76974809	13377.78771	36.42777129	5
1000000000	5.19997842	108814336	0.0	0.0	5.19997842	9515008	4.099982985	10752.0	16.32883453	0
1000000000	9.096814344	221540352	24617043.24	238.4165078	9.096814344	25759744	678.6623361	74428.6782	71.72830498	0
1000000000	5.299905291	106459136	0.0	0.0	5.299905291	2273280	3.599935669	4096.0	21.01689189	0
1000000000	3.302898161	150077440	0.0	0.0	3.302898161	15048704	18.91659856	16486.4	7.34502882	2
1000000000	128.3010931	191717376	409.6034898	1.600013632	128.3010931	13074432	96.70082389	16013.12821	32.65779752	5
1000000000	4.699540432	103272448	98294.38779	6.199393761	4.699540432	14761984	4.999511098	16091.42857	36.48739502	0
1000000000	6.810505682	169283584	0.0	0.0	6.810505682	30679040	4.406797794	6144.0	48.27930827	4
1000000000	3.906232237	145743872	6564.072715	0.0	3.906232237	647168	25.64090904	12920.47059	6.648191708	2
1000000000	4.599936935	105476096	27148581.39	1805.27525	4.599936935	278528	3.699949274	17646.2495	19.84462049	0
1000000000	612.5407452	182054912	6563.680555	0.200307634	612.5407452	30232576	6.309690475	651999.1795	8.061487285	0
1000000000	6.209439777	131821568	3281.789074	0.100152254	6.209439777	4292608	8.813398393	11410.28571	21.44335313	0
1000000000	25.78275232	191295488	23011.45757	0.902897941	25.78275232	34217984	40.93137334	29764.26667	22.94372666	3
1000000000	0.0	349769728	267828.4534	12.21874376	0.0	20328448	44.46821499	16342.30619	42.09878028	0
1000000000	4.300245329	105439232	24755793.12	1413.780656	4.300245329	42790912	7.000399373	21459.35908	24.52641139	0
1000000000	4.899985447	109195264	0.0	0.0	4.899985447	28991488	3.499989605	16969.14286	18.35956032	0
1000000000	2.60424385	147116032	0.0	0.0	2.60424385	10043392	18.93084952	10532.57143	5.478452848	2
1000000000	4.80746691	165974016	0.0	0.0	4.80746691	4657152	0.100155561	18022.4	13.38053848	0
1000000000	4.406889776	166203392	3281.931004	0.100156586	4.406889776	1953792	7.511743936	10752.0	15.41489263	0
1000000000	124.7974529	190316544	0.0	1.799963263	124.7974529	10706944	98.49798966	14530.50279	34.37568315	5
1000000000	3.000113524	142102528	3390080.281	107.9040831	3.000113524	25903104	125.5047491	32097.23657	46.48233705	2
1000000000	4.9999833	105861120	5734.380847	0.199999332	4.9999833	204800	3.699987642	126829.7143	33.28156891	0
1000000000	5.700016074	105996288	0.0	0.0	5.700016074	8278016	4.00001128	71085.41935	24.53149452	0
1000000000	3.104907399	145641472	1521406.228	62.89941441	3.104907399	1691648	46.17297778	22116.69806	8.840328133	2
1000000000	5.899607735	108933120	0.0	0.0	5.899607735	30646272	3.4997673	20480.0	18.52115171	0
1000000000	124.3996057	188833792	0.0	1.499995245	124.3996057	11780096	98.7996868	11201.08475	33.51568151	5
1000000000	137.3150904	178913280	564.0835805	2.403765258	137.3150904	2277376	110.7735156	14757.53383	29.8914074	5
1000000000	3.099910692	146415616	0.0	0.0	3.099910692	11976704	23.39932587	38570.66667	4.533345493	2
1000000000	2.904501571	146833408	0.0	0.0	2.904501571	10399744	23.03570211	18139.42857	5.090259304	2
1000000000	0.099997435	176951296	0.0	0.0	0.099997435	18886656	5.799851234	36203.35484	0.862590026	1
1000000000	4.300177769	104792064	15417469.36	1343.055522	4.300177769	8863744	7.000289392	25810.98576	57.88924545	0
1000000000	2.995295858	146333696	0.0	0.0	2.995295858	7565312	20.26816864	8874.666667	7.566845311	2
1000000000	54.53688009	300376064	2566046.55	77.3685904	54.53688009	31010816	1652.457497	12876.0185	10.425577	0
1000000000	3.104884356	146759680	0.0	0.0	3.104884356	10223616	18.62930613	12288.0	4.14608433	2
1000000000	2.795704065	147197952	0.0	0.0	2.795704065	13615104	22.76501882	7497.142857	6.940630322	2
1000000000	5.399794754	103981056	0.0	0.0	5.399794754	35921920	3.899851767	20480.0	25.55007486	0
1000000000	4.70001692	105779200	0.0	0.0	4.70001692	26570752	3.40001224	7509.333333	26.40597181	0
1000000000	4.800018144	103636992	173671.0565	4.300016254	4.800018144	14532608	7.50002835	41704.72727	26.64093824	0
1000000000	4.699988532	103841792	36201588.47	2082.194919	4.699988532	26243072	3.799990728	18350.07246	19.2970582	0
1000000000	95.38967774	219734016	0.0	0.0	95.38967774	20426752	352.4313277	28398.93333	57.45045318	1
1000000000	0.099999408	177483776	1361092.745	465.3972457	0.099999408	9662464	7.19995739	20469.03116	44.84423372	0
1000000000	133.7005	189591552	0.0	1.600005984	133.7005	13750272	110.3004125	12117.33333	30.54567761	5
1000000000	4.399999032	105451520	11703088.63	780.0998284	4.399999032	2355200	3.799999164	22358.47628	48.74988315	0
1000000000	133.4941547	175431680	4089.693774	1.797228709	133.4941547	12447744	107.6340305	11206.82234	31.82587745	5
1000000000	3.205044837	146284544	0.0	0.0	3.205044837	10334208	21.13326439	13653.33333	5.866972948	2
1000000000	17.06821369	143425536	0.0	0.099814115	17.06821369	5931008	131.2555615	11049.29032	99.14251023	4
1000000000	4.499727631	105521152	30718.14063	1.199927368	4.499727631	17440768	0.099993947	24094.11765	28.12906861	0
1000000000	5.200156681	103731200	4096.123416	0.400012052	5.200156681	29462528	3.600108471	70805.57303	36.95115283	0
1000000000	4.200032256	105439232	2048.015729	0.100000768	4.200032256	34787328	0.50000384	17554.28571	27.18689128	0
1000000000	144.6251046	177102848	3281.908192	2.203429572	144.6251046	684032	106.6660225	11092.46701	39.51463132	5
1000000000	231.3991279	130027520	151355.2034	7.889741521	231.3991279	35950592	173.1748329	24740.27807	60.53031009	5
1000000000	5.100046155	106893312	0.0	0.0	5.100046155	41562112	0.0	8192.0	14.7648647	0
1000000000	0.100007486	147767296	0.0	0.0	0.100007486	5111808	79.40594353	24746.66667	1.795778059	6
1000000000	137.9012756	194953216	409.6037888	1.80001665	137.9012756	11386880	105.2009731	11099.32164	28.12386939	5
1000000000	15.70030738	291196928	17213418.6	477.3093447	15.70030738	8192	81.30159171	47671.31658	69.29688882	0
1000000000	0.0	160387072	2974.309073	0.100158576	0.0	16035840	3.906184465	5817.191489	0.077422611	0
1000000000	3.394673689	146554880	0.0	0.0	3.394673689	12218368	22.06537898	13653.33333	5.227214911	2
1000000000	3.095247804	146411520	0.0	0.0	3.095247804	12664832	23.06458848	35002.18182	5.379486911	2
1000000000	107.9029586	153051136	33557.02083	3.896495726	107.9029586	35201024	83.82461317	14581.76	34.74891367	5
1000000000	3.394667792	146739200	3271.661006	0.09984317	3.394667792	10547200	26.65812648	7585.185185	7.333189832	2
1000000000	5.499591655	107401216	1638.278358	0.099992576	5.499591655	37728256	7.399450591	10240.0	13.60028009	0
1000000000	3.493869238	145444864	0.0	0.0	3.493869238	10297344	22.76006246	8777.142857	8.733450794	2
1000000000	5.299913187	106422272	0.0	0.0	5.299913187	1404928	0.0	9216.0	22.03224487	0
1000000000	119.1206555	193654784	0.0	1.49774504	119.1206555	13262848	95.45628388	11433.41176	30.41776748	5
1000000000	2.494395069	146841600	0.0	0.0	2.494395069	9449472	19.15695413	11264.0	8.797708421	2
1000000000	5.700048564	103440384	0.0	0.0	5.700048564	15609856	3.50002982	16384.0	28.2027653	0
1000000000	0.099998873	177291264	0.0	0.0	0.099998873	32759808	2.799968444	29999.40741	0.469986163	1
1000000000	4.206701528	109494272	347587.3275	8.313243496	4.206701528	438272	0.500797801	73858.88722	36.61777451	0
1000000000	3.104802073	146743296	0.0	0.400619622	3.104802073	10223616	29.14507753	27501.71429	7.279412599	2
1000000000	23.59954783	139616256	28671.45066	0.99998084	23.59954783	15831040	19.59962447	29749.89474	37.18857659	5
1000000000	3.594405416	146403328	57868.32968	1.697358113	3.594405416	7471104	22.36518925	24632.88889	13.57139433	2
1000000000	4.399841092	198041600	870778.1503	32.19883708	4.399841092	86016	16.39940771	68313.70444	63.36046759	0
1000000000	139.7805878	197431296	0.0	1.697335709	139.7805878	11218944	107.8307392	12063.60494	26.83252908	5
1000000000	27.05810945	139513856	0.0	0.199690845	27.05810945	19853312	22.16568375	10886.73684	41.10685931	5
1000000000	0.199991204	178966528	0.0	0.0	0.199991204	3887104	3.499846077	32538.48276	0.785694801	1
1000000000	6.589806755	166809600	0.0	0.0	6.589806755	24915968	7.488416767	124672.0	62.16822271	4
1000000000	127.5012396	189448192	408.9624725	1.797198365	127.5012396	13574144	105.3357931	12650.55135	35.10096084	5
1000000000	4.193560913	200974336	0.0	0.0	4.193560913	3960832	3.394787406	6144.0	9.903895492	0
1000000000	3.499987435	146698240	0.0	0.0	3.499987435	10518528	20.49992641	10276.57143	5.703527646	2
1000000000	4.500022905	109551616	0.0	0.0	4.500022905	18747392	3.400017306	9216.0	24.6090659	0
1000000000	3.400814597	146796544	0.0	0.0	3.400814597	757760	25.30606156	22118.4	11.44018985	2
1000000000	4.293476878	200314880	9815.487232	0.299544898	4.293476878	8507392	7.68831906	11088.45714	20.90152319	0
1000000000	136.3170085	186818560	5333.290278	1.802870061	136.3170085	18243584	111.5776249	14166.44156	35.05297579	5
1000000000	4.300007353	105377792	1150158.767	106.9001828	4.300007353	135168	3.400005814	21643.5046	34.53111055	0
1000000000	4.496073888	206450688	20136323.53	473.9861005	4.496073888	36864	8.092932998	55960.21344	79.78316513	0
1000000000	132.7004486	192221184	817.3549438	1.795945921	132.7004486	9838592	103.5662148	10831.79221	27.7688634	5
1000000000	4.49995266	108068864	3200273.533	142.0985051	4.49995266	114688	269.5971638	24550.23484	38.20309534	0
1000000000	2.997654875	123895808	0.0	0.0	2.997654875	16424960	16.38717998	19660.8	14.75397996	2
1000000000	5.699854711	108826624	1638.358238	0.0	5.699854711	18321408	3.79990314	8704.0	19.61143456	0
1000000000	4.29982977	117714944	6553.340553	0.099996041	4.29982977	17506304	0.099996041	36181.33333	19.84656258	0
1000000000	37.25961762	205434880	410.2564349	0.701121837	37.25961762	3756032	150.3405539	11141.56522	32.55081748	3
1000000000	3.694234925	146092032	3271.694325	0.199688374	3.694234925	10199040	20.46805837	13689.26316	9.516714921	2
1000000000	4.49721835	200802304	23800702.63	528.373187	4.49721835	24219648	8.09499303	53782.03974	77.27979355	0
1000000000	4.293395127	199864320	0.0	0.0	4.293395127	9670656	0.399385593	6826.666667	11.2302149	0
1000000000	4.299844088	109973504	30309.30098	0.799970993	4.299844088	663552	3.599869469	71680.0	41.48630244	0
1000000000	10.50270277	96653312	974279.5211	39.01003884	10.50270277	13279232	53.11366827	19457.72101	19.51039273	0
1000000000	3.087293964	125992960	0.0	0.0	3.087293964	27394048	20.51556634	12679.52941	22.17834942	2
1000000000	3.600109011	109109248	0.0	0.0	3.600109011	32866304	3.500105983	15798.85714	17.02851526	0
1000000000	13.69802269	199647232	0.0	0.199971134	13.69802269	34168832	125.2819156	9975.172414	8.060224655	3
1000000000	3.006093924	123691008	0.0	0.0	3.006093924	7565312	18.13676667	7509.333333	12.33309999	2
1000000000	110.8809888	190132224	6154.045125	2.003269897	110.8809888	14692352	87.44273102	16480.60377	34.11495536	5
1000000000	5.599943441	173760512	0.0	0.0	5.599943441	7737344	0.49999495	6856.347826	53.51589321	4
1000000000	12.54885226	181121024	1044727.406	37.54696271	12.54885226	1712128	17.03058521	26447.7377	68.8765743	4
1000000000	5.000138804	107429888	0.0	0.0	5.000138804	1032192	7.000194325	18090.66667	17.65383973	0
1000000000	2.196639471	125366272	0.0	0.0	2.196639471	7495680	17.97250476	19660.8	15.51993779	2
1000000000	4.707412951	103878656	38111189.61	2555.824759	4.707412951	3850240	3.505520283	16810.01155	23.86544216	0
1000000000	116.3939941	192155648	37578.86093	3.399824569	116.3939941	13799424	97.19498474	12205.94872	40.00184194	5
1000000000	3.294806594	146755584	0.0	0.0	3.294806594	10575872	25.06049864	19114.66667	7.411569366	2
1000000000	6.489906702	164331520	0.0	0.0	6.489906702	25780224	0.998447185	4276.705882	59.82840116	4
1000000000	0.099842764	351764480	449544.8405	42.33333194	0.099842764	38903808	61.50314263	14908.18246	0.076785959	0
1000000000	102.9621612	190439424	0.0	1.304588787	102.9621612	16166912	85.09933009	11716.46512	28.88533345	5
1000000000	3.003094539	146280448	0.0	0.0	3.003094539	10416128	24.52527207	27648.0	7.48385197	2
1000000000	123.3434632	190504960	6561.2315	1.701979607	123.3434632	17588224	102.7194751	13138.2303	38.65188842	5
1000000000	4.500071416	105410560	13107.40801	0.200003174	4.500071416	3571712	0.100001587	74043.07692	26.95249971	0
1000000000	0.099997722	179466240	0.0	0.0	0.099997722	2232320	10.19976765	26916.57143	0.939094881	1
1000000000	320.1251447	160669696	5330.213792	0.100101671	320.1251447	27369472	4880.557084	10257.06667	92.64698343	4
1000000000	2.704228331	146767872	0.0	0.0	2.704228331	31989760	19.33022474	22118.4	12.51935854	2
1000000000	5.600062273	107429888	0.0	0.0	5.600062273	4390912	0.0	8192.0	21.17098029	0
1000000000	4.406927337	139796480	1256015.957	25.84061939	4.406927337	249856	3.605667821	45767.97306	35.91486073	0
1000000000	0.0	177033216	44644.21556	1.299936394	0.0	13271040	16.79917802	11707.51592	0.317000687	1
1000000000	2.704292144	136347648	2123818.84	89.24164076	2.704292144	21581824	85.43559997	23338.06311	52.26814848	2
1000000000	129.8002649	193257472	24203.74323	2.604017661	129.8002649	26152960	100.7554526	15691.48718	32.70902734	5
1000000000	6.668372377	161550336	0.0	0.0	6.668372377	10825728	3.981117837	13312.0	89.34723372	4
1000000000	28.59489181	143548416	0.0	0.099982139	28.59489181	6090752	5.499017655	10698.10526	25.15383097	4
1000000000	2.696025869	146673664	0.0	0.0	2.696025869	352256	22.56673505	13653.33333	8.651151066	2
1000000000	3.198525576	134873088	451017.6944	67.66880671	3.198525576	32677888	71.16719406	7838.926174	42.60464567	2
1000000000	2.403758733	199249920	0.0	0.100156614	2.403758733	36089856	115.5807324	14784.0	4.615328327	3
1000000000	3.800183932	204058624	78237.38676	2.300111327	3.800183932	10006528	4.000193613	30573.71429	24.29373092	0
1000000000	351.3536125	160169984	43529.9285	4.690036861	351.3536125	16941056	2981.466411	23052.19048	69.11034252	4
1000000000	30.73513687	142053376	0.0	0.199578811	30.73513687	19070976	21.75409039	16140.19048	33.42163315	5
1000000000	18.87021111	150573056	0.0	0.099842387	18.87021111	7917568	5.091961727	9134.08	50.85879188	4
1000000000	2.80431177	147116032	0.0	0.0	2.80431177	10145792	17.22648658	16969.14286	4.618856311	2
1000000000	0.0	152006656	0.0	0.0	0.0	17006592	83.70052982	25941.33333	0.54604257	6
1000000000	4.399879267	109101056	0.0	0.0	4.399879267	33312768	3.899892987	16384.0	18.90830405	0
1000000000	2.89544318	147120128	0.0	0.0	2.89544318	10113024	20.86715947	8874.666667	6.163276147	2
1000000000	3.095129473	123801600	0.0	0.0	3.095129473	6590464	26.65805062	10931.2	17.9410306	2
1000000000	4.200120254	341999616	12725151.53	244.0069862	4.200120254	20066304	6921.198161	37079.89474	53.35980456	0
1000000000	8.100169051	101404672	0.0	0.0	8.100169051	20267008	3.500073047	13568.0	23.12303349	0
1000000000	2.403746696	146964480	0.0	0.0	2.403746696	10928128	14.72294851	17749.33333	5.243025852	2
1000000000	8.000188964	101371904	0.0	0.0	8.000188964	18157568	0.0	7082.666667	24.29461595	0
1000000000	144.4996705	198008832	2867.193463	1.699996124	144.4996705	2023424	110.099749	13062.73684	32.34435958	5
1000000000	0.700011676	147685376	4915.281987	0.600010008	0.700011676	2498560	99.60166136	8998.787879	8.35772269	6
1000000000	3.003846877	147042304	0.0	0.0	3.003846877	6774784	20.62641522	15564.8	6.889666427	2
1000000000	3.993854137	146153472	3271.765309	0.0	3.993854137	10412032	24.56220295	29448.82759	8.968400144	2
1000000000	3.199977024	145661952	0.0	0.0	3.199977024	2682880	25.09981978	18204.44444	5.548019758	2
1000000000	194.8457925	164995072	409.0663076	4.594006384	194.8457925	14446592	188.4541314	27654.91892	90.63791846	4
1000000000	2.895569431	145805312	0.0	0.0	2.895569431	35758080	17.47326381	22118.4	11.93159852	2
1000000000	3.698258083	138805248	42371236.32	3145.418476	3.698258083	5160960	0.0	14310.37302	66.40541316	0
1000000000	134.825571	193560576	0.0	1.700322483	134.825571	10629120	114.0216253	13046.92199	27.32628287	5
1000000000	14.0785301	142880768	30315.36876	1.697411431	14.0785301	39305216	13.47944371	11042.46154	36.42884777	5
1000000000	3.399924488	136896512	1034217.03	48.79891618	3.399924488	299008	3.499922267	22041.96349	42.89156044	0
1000000000	2.799971804	146763776	0.0	0.0	2.799971804	663552	23.79976034	19114.66667	7.968791414	2
1000000000	2.995935474	145874944	159067.3964	19.77317413	2.995935474	225280	65.41125785	66702.92025	17.1435528	2
1000000000	134.9174492	194928640	0.0	1.602582915	134.9174492	2113536	107.2728939	11269.33333	28.08895327	5
1000000000	6.20022017	171642880	0.0	0.0	6.20022017	8945664	7.300259232	13467.15152	64.5300951	4
1000000000	4.900114712	106696704	0.0	0.0	4.900114712	10424320	0.400009364	8192.0	20.38886639	0
1000000000	3.600006804	99532800	0.0	0.0	3.600006804	12742656	3.500006615	12288.0	21.40617848	0
1000000000	123.0108622	188874752	2862.798247	1.597543665	123.0108622	315392	91.75891425	15047.25123	31.5118382	5
1000000000	4.907784187	141893632	161125.9603	8.613662043	4.907784187	2867200	0.500794305	17811.06383	32.70554354	0
1000000000	3.900014859	109883392	421889.6074	11.00004191	3.900014859	8015872	5.100019431	37833.28244	19.14003311	0
1000000000	4.699863704	138469376	1045012.895	50.09854714	4.699863704	1183744	3.599895603	20828.36078	31.56478368	0
1000000000	4.193467877	103849984	24736687.11	1946.667695	4.193467877	9728000	4.29331235	15027.8367	25.74073974	0
1000000000	2.70418784	148262912	0.0	0.0	2.70418784	10690560	19.3299353	0.0	7.276011821	2
1000000000	4.30002236	105095168	20410064.53	1373.807144	4.30002236	1429504	0.60000312	20426.87852	46.40702442	0
1000000000	5.192060664	200880128	0.0	0.0	5.192060664	2174976	0.0	11127.46667	9.7469261	0
1000000000	4.200173047	105455616	190881.4643	2.500103004	4.200173047	28061696	0.20000824	70106.0178	32.18501255	0
1000000000	5.600089041	104136704	0.0	0.0	5.600089041	20185088	0.40000636	7372.8	25.31140507	0
1000000000	3.705684	140476416	399973.5034	12.11858822	3.705684	14471168	3.505376757	43088.84211	32.78754731	0
1000000000	4.100030258	105316352	4304927.77	127.500941	4.100030258	290816	4.100030258	50997.85113	35.70251353	0
1000000000	4.299712263	137424896	1399355.955	100.5932683	4.299712263	2469888	0.399973234	13959.13944	44.30111313	0
1000000000	5.708876037	201998336	411622.3816	20.03114399	5.708876037	2019328	8.613391916	84246.22222	28.16977955	0
1000000000	4.599788549	322154496	940295.9749	73.09663977	4.599788549	8794112	445.5795169	18800.90387	67.65765301	0
1000000000	5.99996928	106807296	6553.566446	0.099999488	5.99996928	4898816	3.49998208	22016.0	22.57864372	0
1000000000	4.413602369	103587840	38621.42815	0.601854869	4.413602369	12804096	7.623495002	120812.8598	32.44765715	0
1000000000	123.5963328	189669376	820.5033696	1.702704746	123.5963328	13328384	101.5613302	10759.58519	35.91384401	5
1000000000	2.888647529	126095360	0.0	0.0	2.888647529	14012416	16.73423396	15872.0	15.09397781	2
1000000000	5.100173712	107286528	372646.2923	12.80043598	5.100173712	7159808	49.80169625	26016.95808	27.4972652	0
1000000000	3.29904862	103260160	108130353.4	4060.628996	3.29904862	17367040	3.698933302	27056.54286	90.0782771	0
1000000000	4.406996062	126193664	0.0	0.0	4.406996062	5804032	0.400636006	7680.0	20.34249205	0
1000000000	3.197236469	106012672	97600988.99	4169.396182	3.197236469	37093376	4.396200144	24196.28591	93.13242899	0
1000000000	136.9948093	195375104	0.0	1.699935589	136.9948093	9826304	107.7959156	11008.0	26.01591354	5
1000000000	4.607223205	202133504	8204.863585	0.200314052	4.607223205	2162688	10.91711585	9344.0	10.01525921	0
1000000000	4.899894064	108724224	0.0	0.0	4.899894064	15978496	0.099997838	11264.0	19.45480034	0
1000000000	63.27700134	180391936	159685.9605	5.198110695	63.27700134	602112	507.1156837	27583.18987	57.26649591	1
1000000000	4.592881631	117596160	6543.45849	0.099845253	4.592881631	16654336	3.494583849	22528.0	22.93203703	0
1000000000	2.591487766	125124608	0.0	0.0	2.591487766	7450624	23.02437208	13516.8	15.11692273	2
1000000000	4.592684634	140005376	3052494.695	127.696601	4.592684634	10444800	7.887436654	24516.60325	41.18727047	0
1000000000	130.101169	190889984	817.9499435	1.897100699	130.101169	18231296	107.1362658	12907.41259	28.23518769	5
1000000000	123.0999372	192184320	20070.38976	2.299998827	123.0999372	19292160	99.89994905	9982.77512	34.6099367	5
1000000000	8.713840803	162062336	0.0	0.0	8.713840803	13676544	4.306840857	10646.97436	43.26954062	4
1000000000	4.500235407	105889792	33998.57847	0.600031388	4.500235407	5242880	3.400177863	37683.2	22.26136648	0
1000000000	5.400145858	109060096	0.0	0.0	5.400145858	33648640	3.900105342	19114.66667	16.79433972	0
1000000000	5.400015552	108482560	0.0	0.0	5.400015552	4145152	0.0	7936.0	17.6559725	0
1000000000	5.099938495	106545152	0.0	0.0	5.099938495	28655616	0.099998794	9830.4	15.00101914	0
1000000000	670.7824028	181977088	22493.87611	0.698939687	670.7824028	35184640	9.485610043	688570.8108	8.342163522	0
1000000000	2.895615286	123695104	3271.845575	0.099848803	2.895615286	14249984	20.46900461	7452.444444	13.10323751	2
1000000000	0.0	179466240	0.0	0.0	0.0	1265664	7.400337233	36001.68421	3.592533338	1
1000000000	4.899848154	199897088	0.0	0.0	4.899848154	9670656	0.299990703	18022.4	10.62776786	0
1000000000	4.103504283	337424384	23559524.0	215.784274	4.103504283	999424	324.5771802	61998.01386	76.22999445	0
1000000000	27.47591375	212668416	3285.87862	0.701939402	27.47591375	33521664	141.290374	8231.384615	23.3952848	3
1000000000	0.0	179417088	0.0	0.0	0.0	41996288	5.899808964	34133.33333	0.940501503	1
1000000000	4.792561609	146436096	40896.52573	2.096745704	4.792561609	10559488	34.44653656	17709.17647	6.551262816	2
1000000000	0.699056218	219926528	1636.191011	0.49932587	0.699056218	38846464	109.7518263	9355.636364	6.139205876	3
1000000000	89.13547424	190296064	0.0	1.195112504	89.13547424	16130048	69.21693251	11374.20628	36.99137381	5
1000000000	4.800128547	103858176	5223768.693	146.2039153	4.800128547	18161664	4.000107123	61070.96897	39.13902253	0
1000000000	2.796065237	146276352	0.0	0.0	2.796065237	10280960	21.46978664	16384.0	12.00001805	2
1000000000	5.791185815	164634624	0.0	0.0	5.791185815	4890624	3.894073221	11170.90909	56.08240741	4
1000000000	760.1727079	205340672	122659.6253	8.112515065	760.1727079	3616768	34.75361392	47869.05747	30.28303988	0
1000000000	4.500228612	105472000	29373498.57	1640.083316	4.500228612	24027136	7.000355618	18703.01774	16.48232214	0
1000000000	3.004706723	145903616	0.0	0.0	3.004706723	10489856	21.13310395	15416.88889	6.416057039	2
1000000000	2.80003724	147288064	0.0	0.0	2.80003724	11644928	16.80022344	26880.0	18.74824415	2
1000000000	2.995256652	145240064	0.0	0.0	2.995256652	13037568	20.76711278	20480.0	4.759365665	2
1000000000	4.599885279	140771328	42187.74784	2.899927676	4.599885279	14532608	0.0	12743.11111	33.43950281	0
1000000000	4.200226938	107778048	0.0	0.0	4.200226938	16449536	0.200010807	14108.44444	24.13665431	0
1000000000	4.707347645	203894784	75484.22246	1.802813992	4.707347645	1605632	0.400625331	36548.92308	23.94363379	0
1000000000	21.90262832	163041280	6554.386526	0.400048006	21.90262832	18120704	4.400528063	9600.0	84.13884903	4
1000000000	4.299913203	203976704	630617.6705	16.39966896	4.299913203	1617920	6.899860722	51476.35146	27.97034474	0
1000000000	4.306548322	109113344	27895.21607	0.0	4.306548322	3002368	3.905939176	68768.0	27.54617743	0
1000000000	13.18732843	211509248	0.0	0.0	13.18732843	34115584	112.6917157	38400.0	15.74066952	3
1000000000	9.684931989	111521792	0.0	0.0	9.684931989	47378432	6.789436858	16384.0	21.13809675	0
1000000000	5.990582983	161755136	408.9571317	0.09984305	5.990582983	851968	3.893878939	11776.0	51.71662641	4
1000000000	1679.864057	214573056	6487952.999	1189.145345	1679.864057	1966080	195.9074704	12379.17182	27.65690036	0
1000000000	4.406494865	108081152	0.0	0.0	4.406494865	12779520	3.905756812	21299.2	22.30692732	0
1000000000	3.899996382	202145792	68812.73616	1.399998701	3.899996382	2113536	0.399999629	41200.94118	31.56321585	0
1000000000	2.704007528	126058496	0.0	0.0	2.704007528	21123072	17.12538101	22528.0	10.33797614	2
1000000000	4.689607034	156033024	0.0	0.0	4.689607034	27992064	4.390270414	13640.20513	34.25513124	4
1000000000	3.906118935	146223104	0.0	0.0	3.906118935	9932800	21.93436018	19114.66667	3.364465765	2
1000000000	5.299564641	103342080	6553.061666	0.099991786	5.299564641	28516352	3.499712499	27989.33333	29.30229044	0
1000000000	4.599972584	138661888	2469617.281	112.4993295	4.599972584	1429504	0.49999702	21953.30612	30.31345262	0
1000000000	2.900083464	145760256	1638.447155	0.0	2.900083464	12312576	21.50061879	8861.538462	4.60634339	2
1000000000	137.8859748	192995328	408.9652083	1.797210388	137.8859748	26935296	113.5237895	10034.58683	28.08021919	5
1000000000	2.695948852	146587648	0.0	0.099849957	2.695948852	10969088	16.6749429	8601.6	6.079101721	2
1000000000	4.892227083	109203456	0.0	0.0	4.892227083	7962624	3.694130654	18724.57143	21.76490067	0
1000000000	140.0030969	177893376	409.6090606	1.800039817	140.0030969	2310144	115.8025616	11954.08696	26.95345517	5
1000000000	4.792703349	140046336	41306.7126	1.098327851	4.792703349	1961984	3.894071471	29635.76471	23.55438	0
1000000000	4.999827456	104325120	0.0	0.0	4.999827456	13672448	3.599875768	15798.85714	24.92446736	0
1000000000	7.187534802	101150720	12266.72606	0.199653745	7.187534802	864256	3.99307489	24576.0	77.38344025	0
1000000000	3.993812945	108830720	6952.429574	0.299535971	3.993812945	14557184	4.592884886	13075.69231	21.37185318	0
1000000000	5.300138016	105455616	104450.7199	1.700044269	5.300138016	6733824	4.500117183	24911.7377	26.01362441	0
1000000000	2.804374684	145752064	0.0	0.0	2.804374684	12091392	17.42718554	9632.0	5.399744168	2
1000000000	4.406994694	105951232	1641.00457	0.10015897	4.406994694	17936384	4.206676753	22528.0	22.61217653	0
1000000000	128.2044361	197197824	0.0	1.602555451	128.2044361	11984896	102.5635489	12514.87425	34.97587587	5
1000000000	4.9999521	105951232	0.0	0.0	4.9999521	2527232	0.099999042	24576.0	25.00107473	0
1000000000	128.6634165	194891776	3283.522454	1.703487601	128.6634165	13156352	102.6100767	11440.43243	36.12451981	5
1000000000	7.599735377	101441536	0.0	0.0	7.599735377	14262272	0.399986072	6144.0	21.40930482	0
1000000000	135.6941371	190439424	11860.40646	1.996970376	135.6941371	15249408	109.3341281	11668.54321	32.44609956	5
1000000000	4.499925571	105164800	52018.33962	2.599956997	4.499925571	17387520	7.399877606	21357.71429	29.06368535	0
1000000000	7.899924714	101675008	17254.23557	0.799992376	7.899924714	7819264	0.399996188	15835.42857	22.18821509	0
1000000000	5.399894378	108060672	0.0	0.0	5.399894378	16941056	0.0	9216.0	18.67326162	0
1000000000	3.993846031	214937600	464640.8522	128.1026115	3.993846031	299008	101.8430738	8871.596314	23.32211374	0
1000000000	6.789211671	109465600	69930.47767	3.294764487	6.789211671	8040448	0.698889437	21908.83721	21.06315956	0
1000000000	131.6998954	188420096	9742.787701	2.003040234	131.6998954	8482816	107.2628046	11096.04233	30.90587659	5
1000000000	292.6512646	164888576	4258276.992	149.8701973	292.6512646	21409792	480.5631309	42297.67901	26.36336728	0
1000000000	6.988868829	253493248	78058.0769	6.589504896	6.988868829	14934016	1.996819665	12389.05263	8.345042619	0
1000000000	3.097366278	123326464	0.0	0.0	3.097366278	15360000	18.98385784	17408.0	18.5774442	2
1000000000	3.101205935	103620608	72443248.68	3757.761243	3.101205935	94998528	0.800311209	21245.90447	94.21754355	0
1000000000	4.293345701	104022016	14618801.37	581.3988841	4.293345701	199180288	0.099845249	33048.92581	47.73740649	0
1000000000	4.500043515	105328640	4341392.381	293.4028372	4.500043515	63119360	5.600054153	15235.06986	43.43696604	0
1000000000	4.699962917	109383680	0.0	0.0	4.699962917	15478784	0.099999211	25941.33333	26.56303536	0
1000000000	4.507064149	205733888	679567.5205	96.25085883	4.507064149	5513216	101.7594928	12161.41064	23.8652866	0
1000000000	19.19960641	124579840	7372.648861	0.49998975	19.19960641	24203264	12.89973556	13168.64	33.67391784	5
1000000000	0.0	178880512	0.0	0.0	0.0	4763648	5.799806634	38229.33333	0.628502845	1
1000000000	2.795743536	146767872	0.0	0.0	2.795743536	483328	22.06640434	19894.85714	7.562726296	2
1000000000	4.499985285	105578496	13107.15714	0.299999019	4.499985285	2695168	0.499998365	66360.9555	26.71931866	0
1000000000	4.99998685	109285376	6963.181687	0.199999474	4.99998685	26132480	3.599990532	19660.8	22.50023327	0
1000000000	5.599807871	103161856	9502905.955	352.4879061	5.599807871	147456	4.999828456	42716.08123	75.15716148	0
1000000000	3.099209671	147591168	0.0	0.0	3.099209671	9691136	17.99541099	22937.6	6.586310215	2
1000000000	4.600328187	196321280	0.0	0.0	4.600328187	5066752	3.400242573	5266.285714	9.681977956	0
1000000000	121.4953827	164655104	2790601.146	117.0955499	121.4953827	17522688	860.8672835	21538.79612	24.14314193	0
1000000000	168.1190665	163012608	3283.030733	0.701331028	168.1190665	25042944	1153.889922	92211.2	70.10983715	4
1000000000	5.599269183	191250432	0.0	0.09998695	5.599269183	35807232	32.29578475	20053.33333	22.66668845	3
1000000000	2.802828979	123731968	0.0	0.0	2.802828979	16293888	18.11828733	12660.36364	9.049031918	2
1000000000	121.2041099	193544192	0.0	1.497579612	121.2041099	32956416	100.7371886	11217.77778	37.20874467	5
1000000000	2.792367482	145707008	0.0	0.0	2.792367482	385024	21.34166576	20480.0	6.505097103	2
1000000000	5.69094721	204402688	541040.1484	12.97935329	5.69094721	1933312	4.992058956	58120.49289	25.35335652	0
1000000000	2.999959651	146161664	0.0	0.0	2.999959651	10268672	22.899692	19114.66667	8.204064072	2
1000000000	3.999915322	105299968	1225599.654	31.89932469	3.999915322	299008	0.099997883	47602.31975	58.5945661	0
1000000000	30.35281927	140513280	3271.714414	0.299534401	30.35281927	33329152	19.07035685	8254.693878	33.54092693	5
1000000000	4.49970275	103649280	13106.3342	0.599960367	4.49970275	28090368	0.099993394	61195.46269	36.40835298	0
1000000000	0.299524484	418537472	818514.9517	86.86210049	0.299524484	22614016	499.6068401	11062.00584	37.52048205	0
1000000000	4.700013019	105029632	29775186.48	1932.205352	4.700013019	3330048	4.200011634	18777.37605	18.74949868	0
1000000000	4.99181537	109699072	6542.872241	0.099836307	4.99181537	15896576	7.088377825	31402.66667	27.7745971	0
1000000000	3.40752231	123686912	0.0	0.0	3.40752231	18423808	16.63672657	16839.11111	12.15024774	2
1000000000	3.003738513	145899520	6561.766906	0.0	3.003738513	8089600	23.12878655	13901.57576	7.303949866	2
1000000000	3.99999812	105521152	15482872.72	1239.599417	3.99999812	405504	0.499999765	14782.8879	53.43757916	0
1000000000	124.8826128	191135744	15959.39848	2.197933986	124.8826128	14999552	97.50834411	11718.09524	28.90660429	5
1000000000	8.099563838	103067648	255.9862151	0.099994615	8.099563838	31674368	3.59980615	8892.631579	52.65572022	0
1000000000	5.099779333	105426944	3276.658219	0.099995673	5.099779333	2809856	4.199818274	19402.10526	24.53465651	0
1000000000	4.20016011	103399424	72092.34816	2.000076243	4.20016011	20844544	5.100194419	28160.0	30.54431209	0
1000000000	4.600036432	105349120	25315118.9	1466.211612	4.600036432	10584064	3.400026928	21566.48157	21.63999499	0
1000000000	4.599815593	105381888	24500060.99	1561.937382	4.599815593	13754368	6.999719381	18274.81743	21.25220494	0
1000000000	2.704152524	146804736	158348.7619	5.408305047	2.704152524	10092544	33.15090686	10255.05882	10.40941886	2
1000000000	124.8137454	180539392	3271.917448	1.497764945	124.8137454	2973696	98.5529334	12473.55705	29.47252257	5
1000000000	5.099917993	105668608	13106.98924	0.199996784	5.099917993	327680	3.399945329	27306.66667	25.78200628	0
1000000000	2.999856367	159703040	0.0	0.0	2.999856367	5345280	22.59891796	18204.44444	9.68992031	2
1000000000	397.390792	163663872	6543.568578	1.298010125	397.390792	3612672	3249.019189	45067.63636	75.27259862	4
1000000000	4.300120747	105304064	21011175.59	1498.142068	4.300120747	41041920	3.400095475	16235.44544	29.37306835	0
1000000000	4.700072287	103661568	52429.60637	0.50000769	4.700072287	1044480	0.100001538	144705.5868	46.95210277	0
1000000000	273.5378851	153214976	0.0	0.798942344	273.5378851	22949888	2150.353319	21540.57143	74.00255709	4
1000000000	3.085649447	143474688	686318.511	83.90975753	3.085649447	27348992	65.29632378	8189.016317	41.91088519	2
1000000000	4.899940025	108998656	0.0	0.0	4.899940025	22593536	3.499957161	14336.0	21.25113477	0
1000000000	4.006057961	139403264	1511302.992	88.03312369	4.006057961	311296	3.505300716	19523.39592	42.48970637	0
1000000000	2.995273159	146829312	1635.818515	0.099842439	2.995273159	19128320	21.16659699	9094.095238	7.956773156	2
1000000000	2.99536886	147120128	0.0	0.0	2.99536886	9969664	17.37313939	22118.4	5.301676322	2
1000000000	7.300158778	101285888	0.0	0.0	7.300158778	2060288	4.000087002	5461.333333	21.32625965	0
1000000000	48.97303936	135151616	0.0	0.199889957	48.97303936	27779072	8.495323155	11229.86667	62.36377435	5
1000000000	4.293268113	103755776	44835834.56	2594.431905	4.293268113	17113088	4.89232878	18276.3866	28.39353109	0
1000000000	4.193940608	321179648	3516762.193	701.0870717	4.193940608	62332928	2239.963708	14432.67221	80.88894782	0
1000000000	23.46338281	135147520	0.0	0.199688364	23.46338281	442368	20.56790153	25693.09091	36.81688286	5
1000000000	138.7252452	190193664	409.6745526	1.700309422	138.7252452	19435520	104.9190932	11818.66667	34.44813519	5
1000000000	2.886722692	126210048	0.0	0.0	2.886722692	17301504	21.30202263	0.0	13.0846788	2
1000000000	4.60013529	105512960	91138.68039	3.70010882	4.60013529	16166912	7.000205876	76454.62722	32.88853314	0
[truncated: 12,637 more rows]
