# Supplementary material for: Addressing Internet of Things security by enhanced sine cosine metaheuristics tuned hybrid machine learning model and results interpretation based on SHAP approach
Source: PeerJ Comput Sci. 2023 Jun 30;9:e1405. doi: 10.7717/peerj-cs.1405 (PMC10319270; doi:10.7717/peerj-cs.1405)
Supplement: Supplemental Information 1 — Final dataset used for models’ testing [file peerj-cs-09-1405-s001.zip › final datasets/Win7 ToN IoT Final Test.csv]

Process(_Total) IO Other Bytes sec	Network_I(Intel R _Pro_1000MT) Bytes Received sec	Process(_Total) IO Other Operations sec	Process(_Total) IO Data Bytes sec	Process(_Total) IO Read Bytes sec	Network_I(Intel R _Pro_1000MT) Bytes Received sec.1	Process(_Total) Pool Paged Bytes	Network_I(Intel R _Pro_1000MT) Bytes Sent sec	Network_I(Intel R _Pro_1000MT) Packets Received sec	Process(_Total) IO Data Operations sec	Label
8588.755854	201.8656291	404.0645898	5402.305565	240.732096	201.8656291	7815472	60.53302219	2.599986636	3.933313116	0
7214.82627	2797.814258	328.6526792	1206.815305	295.5874198	2797.814258	7836272	179.792348	5.599761674	6.666382945	0
4776.445103	3084.256932	240.4555127	34263.87728	13499.77379	3084.256932	10210376	456.9121387	10.1328633	18.93245512	4
2989.297541	38.39954023	97.73216315	4648.477676	146.7982423	38.39954023	6406648	0.0	0.599992816	2.799966475	0
4302.678944	2912.20831	221.267298	23209.66622	9000.292348	2912.20831	10123232	422.4012053	8.800025109	12.5333691	4
3241.461109	4351.596198	105.1461282	279.7673773	146.8178658	4351.596198	6042680	193.756911	7.734274491	2.733665984	3
17274.89113	3002.572347	853.5444237	23536.10581	9148.385535	3002.572347	10125856	408.1386364	10.7334728	15.53353517	4
1416.069217	4547.822298	56.06940734	16773.08654	8369.475767	4547.822298	11154192	218.0106564	7.733711357	146.8738459	6
17959.39552	28219.84055	641.7403197	69771.02624	27132.36205	28219.84055	7911920	501.6054608	23.80025911	18.73353728	4
2337.259847	2886.513579	104.8005969	12469.20566	5587.810591	2886.513579	7825376	169.5597705	7.19546374	15.85667009	0
3010.755966	0.0	98.40291863	284.4751042	148.0710585	0.0	6409240	0.0	0.0	2.933420339	0
9661.328645	464.9869401	445.7874793	11024.75702	4720.734077	464.9869401	8039936	93.59737116	2.533262182	9.866389553	0
7305.797283	2800.291179	373.536603	9767.6855	2426.021236	2800.291179	7320440	152.0013305	4.466705765	20.53351307	0
5918.192989	324.5366047	242.3357761	1371.680493	460.4046409	324.5366047	7922504	122.6679032	2.400024192	15.06681854	0
8102.975091	225.4011616	371.801916	1032.805322	240.7345739	225.4011616	8012280	157.6008122	1.933343296	3.866686593	0
6530.697639	95.06129507	282.7173579	1358.589897	95.06129507	95.06129507	8215336	86.7950955	1.266595096	1.466583795	0
7982.861168	2964.906531	288.9307214	19656.75564	9000.185305	2964.906531	10210240	400.2630483	10.19990779	12.53322003	4
4483.079924	3184.229339	235.5722428	25136.42586	9153.950298	3184.229339	9982224	411.8843861	10.27708935	15.01522794	4
10738.82854	0.0	519.0078232	284.5376223	148.0688986	0.0	5047288	0.0	0.0	2.933377549	0
4375.116785	3091.874526	223.1957548	24841.52751	9000.095485	3091.874526	10208368	457.991289	10.59979839	12.66642575	4
1153.82396	107.1293681	54.13132975	4697.626125	200.5925754	107.1293681	5436720	22.06584994	0.533313594	5.399800135	0
1776.272588	4599.748666	65.93355311	23675.27892	8356.027853	4599.748666	10987168	252.5341751	8.533361778	149.2004973	6
8261.313091	4563.715697	272.9112383	19982.43425	9995.549048	4563.715697	11095416	269.0458289	7.730818962	153.2168344	6
8267.783216	2509.281806	371.4022408	5484.033087	2749.216587	2509.281806	8557848	129.6007819	4.400026547	19.9334536	1
5227.378324	82.26737471	270.2023255	1028.808855	239.4687277	82.26737471	7704704	84.80072985	1.066675847	3.666698225	0
7215.846996	81.27304174	320.2291079	10826.76827	4824.421051	81.27304174	7991232	74.61131701	1.065875957	6.794959227	0
14913.33731	365.4667641	723.5335263	8024.20214	254.6000679	365.4667641	8027440	160.133376	2.266667271	4.333334489	0
4419.473043	2894.050197	232.7933126	20741.27084	9144.403978	2894.050197	10037432	401.0551457	8.666417709	14.93290436	4
2854.119017	1357.256598	80.53669171	4643.526968	145.6060718	1357.256598	6513208	240.7433723	10.00041702	2.600108425	7
21731.60362	160.2637435	1091.646755	1032.847828	240.7289424	160.2637435	8293472	88.13172581	2.066628971	3.86659614	0
3157.841425	2486.846788	102.3325154	5458.889699	2736.644792	2486.846788	8558840	125.9989928	4.133300294	20.06650627	1
2931.964635	3967.257986	94.85689514	18169.06168	2540.271651	3967.257986	8697752	128.7867332	26.79723953	16.19833136	1
6091.230286	247.8570482	257.789996	5366.925061	207.3919518	247.8570482	7923120	141.7278333	2.266578708	7.399712842	0
3264.340049	1254.694872	104.2690106	75920.30669	38077.25598	1254.694872	8103112	155.203489	2.533390284	163.5370096	0
11544.19954	86.54182597	577.0566285	1028.834296	239.4901686	86.54182597	7703392	128.9459872	1.133444562	3.667026524	0
3357.550487	4551.399549	109.3317211	284.9291316	148.0644832	4551.399549	6040872	223.33004	9.199864333	2.933290077	3
4633.614157	147.9961935	187.66184	10522.59603	4960.005762	147.9961935	8294296	99.46410845	2.066613513	7.066484917	0
3405.093022	2594.153412	116.7342369	16637.0621	4984.90525	2594.153412	8380528	126.0009752	5.533376162	80.53395667	0
12453.80915	274.2559903	588.5868286	2056.686546	440.2232064	274.2559903	8017264	94.35259573	2.267129509	12.8026137	0
24417.37893	196.7992928	1277.528743	268.932367	144.3994811	196.7992928	6599992	73.19973697	2.866656366	2.333324949	4
5043.735765	2527.934392	259.259938	9805.878838	2728.329191	2527.934392	8695880	128.7966573	4.799875427	20.53280044	1
4903.338596	149.6001606	248.2002664	59896.06429	27205.89587	149.6001606	7905616	95.00010197	2.066668885	257.9336102	0
4407.846361	3101.585712	232.9989267	19164.17838	9179.291047	3101.585712	9928552	483.1311077	10.73328389	15.26659634	4
1224.636908	38.3990669	58.86523624	308.3925061	145.596462	38.3990669	6409720	11.19972785	0.59998542	2.599936822	0
3583.823326	1462.915642	153.8648059	3168.628347	203.7308695	1462.915642	7820608	147.7315468	4.799941953	7.39991051	0
4584.651638	14359.58058	236.0247078	90311.47836	42696.94296	14359.58058	7921064	259.6871679	11.46462856	284.9493436	0
7333.603328	1990.091358	313.0810392	1760.880836	259.8785968	1990.091358	7821504	197.9424202	5.400247907	9.867119633	0
1012.54088	118.0675467	43.5336578	0.0	0.0	118.0675467	5530112	2.800020869	1.533344762	0.0	3
4759.186927	2559.250804	239.2987798	5682.796253	2849.727936	2559.250804	8539400	151.1360715	5.264439879	21.59086735	0
9287.076154	411.0033702	476.3372393	5417.51109	239.4686303	411.0033702	7817744	102.6675085	4.40003608	3.80003116	0
4310.484136	80.39908238	166.0647713	1358.65116	95.06558165	80.39908238	8010216	75.33247354	1.066654493	1.466649927	0
1596.791356	5479.237006	63.33299049	274.265182	145.5992118	5479.237006	6410864	3041.583535	82.86621808	2.53331962	0
6998.870602	3206.845952	291.0222038	32750.4011	15769.88237	3206.845952	7857864	213.8653088	7.535634515	42.41295178	0
3455.145409	6922.423959	106.1316565	5355.448717	2686.357556	6922.423959	8700992	148.0643273	72.932181	18.79970296	1
9940.389532	212.9473907	462.9638951	5414.824117	241.9493052	212.9473907	7888272	139.7425582	1.466763493	4.133606206	0
3177.463061	4406.056395	101.9560213	2083.746969	146.4495492	4406.056395	6042152	183.1616977	7.382334222	3.458390807	3
15794.78888	241.7209202	774.4935605	5635.843914	351.7819348	241.7209202	8012856	65.72995788	2.066560542	9.73283352	0
6473.240479	90.80056781	331.868742	1594.40997	239.4681641	90.80056781	7998256	82.40051528	1.200007504	3.733356679	0
5502.501896	72.79958407	285.5983683	31646.08586	15548.17783	72.79958407	7831128	69.06627207	0.933328001	23.53319888	0
6404.350729	139.4655937	335.1307551	1028.458754	239.4648244	139.4655937	8015264	91.7326276	1.93331846	3.666638458	0
4952.560781	82.26490784	256.327853	1028.644674	239.461547	82.26490784	7823296	76.79835805	1.066643862	3.666588275	0
3926.01482	104.5301779	141.1957378	1638.283879	240.7260666	104.5301779	8338832	154.9286566	1.333293086	4.066543911	0
6785.702951	224.6965663	306.307426	1033.004125	240.7653712	224.6965663	8123912	96.94623365	2.733697097	3.86718126	0
3163.693513	2625.233624	103.3986986	6949.779192	2788.89823	2625.233624	8698800	129.5983688	5.733261171	19.26642417	1
9563.223825	2486.065021	490.9890122	7801.047734	2716.299418	2486.065021	8699080	115.1505175	4.664662168	21.39080794	1
6477.379697	10084.37519	284.9119137	64054.78436	31745.68003	10084.37519	7932720	149.9220622	9.065985086	66.52833173	0
3978.165284	393.7965635	186.2650412	1611.852601	148.7987015	393.7965635	7820512	60.79946942	3.199972075	3.999965094	0
2587.0648	0.0	90.46193913	284.385138	148.0589291	0.0	4991448	0.0	0.0	2.933180045	0
6328.368669	283.0593015	212.5944683	300.4588487	153.3960086	283.0593015	5536888	14.46629025	2.399937554	3.199916738	3
4616.503156	147.0419054	181.6047446	60139.34019	27303.84382	147.0419054	8030576	104.5542534	1.465091449	259.1879964	0
5434.049776	3081.361559	255.8690104	25111.03002	9144.750433	3081.361559	10129496	525.2048109	10.86676621	15.0001374	4
3513.874798	9449.85616	117.6848011	49044.02402	22045.46373	9449.85616	7924208	208.0320564	9.201417877	52.27472185	0
14461.2845	5436.473372	687.600848	56193.33597	27832.50099	5436.473372	7926000	262.6003239	8.533343858	68.40008436	0
18293.9181	112.1377351	902.0354079	1358.720001	95.0703985	112.1377351	7900984	82.4032346	1.533393524	1.46672424	0
3030.845786	226.2462347	97.04842911	4684.737778	146.8732927	226.2462347	6037032	38.61927179	2.801397954	2.868097905	3
6479.510396	1217.662356	331.3321604	74514.13622	37294.66798	1217.662356	7744792	88.19968777	3.333321533	127.0662169	0
5530.036498	95.46729675	231.7348628	1359.342305	95.06729411	95.46729675	7704328	86.06723471	1.266675027	1.466676347	0
19833.81532	3769.612851	995.0839307	1552958.367	1069396.375	3769.612851	10124272	528.1071146	11.66608748	27.33197639	4
10702.96823	115.7337106	501.3349677	61411.26687	27235.48879	115.7337106	7795440	96.20031361	1.533338332	258.7341768	0
24259.65078	2915.272769	1282.936019	25090.18586	13513.76162	2915.272769	10219528	420.1342128	9.133352452	15.0000314	4
4568.63693	3027.758596	225.391955	20478.60238	8999.945429	3027.758596	10120200	400.1190518	10.13297165	12.59955028	4
3214.181941	9992.936586	166.0622893	268.526255	144.3961937	9992.936586	6403296	798.2456249	155.4625687	2.333271828	0
3570.52861	121.3377039	170.2727999	54906.17772	27178.57897	121.3377039	7712144	138.5383235	1.600057634	257.8092863	0
2358.025949	334.4514357	104.3285822	16659.24134	5525.481703	334.4514357	8011616	52.66426834	3.399845171	18.33249847	0
8862.14918	2937.716118	467.5412036	19109.78835	9144.820604	2937.716118	9836512	447.8075381	9.666829392	14.80024914	4
7021.870389	4617.444469	302.0116295	23273.76286	8725.269314	4617.444469	10775048	277.6106899	8.667000404	136.9386064	6
3316.821029	22878.01171	109.2006923	66574.75542	4520.095324	22878.01171	6402184	7236.712547	357.468933	7.466714006	0
13928.78175	103.0625854	680.6397133	5968.363653	240.7238007	103.0625854	7831128	94.46292593	1.399944562	3.999841606	0
3308.137729	95.47064143	124.1385016	10827.58412	5138.013913	95.47064143	7918736	86.07025006	1.266719404	10.66711077	0
5454.061195	1481.349954	209.5356843	74636.23742	37490.15397	1481.349954	7743832	203.6022844	4.333381954	171.4685905	0
6719.826213	97.99941004	348.2645701	59386.37583	27233.96938	97.99941004	7908512	85.46615216	1.266659041	258.3317782	0
1669.32761	2631.903877	61.19001542	5436.979497	2701.425866	2631.903877	8692144	129.5788562	5.599086378	18.99690021	1
2337.975155	4598.484467	109.8654992	108449.7142	53667.16303	4598.484467	8103672	137.331874	4.866614951	307.4633994	0
5446.884674	4560.159263	270.7309148	16663.85114	8314.859054	4560.159263	11152400	223.5980025	7.666598178	144.4653761	6
8614.635841	101.4631628	399.9195228	1598.811454	240.7250203	101.4631628	8073760	88.99692664	1.33328729	3.933197507	0
5649.757327	232.3425449	235.5426718	1358.720535	95.07043589	232.3425449	8025328	93.33703384	2.666772395	1.466724817	0
10957.35076	2600.940837	560.0539273	10081.37068	2839.135419	2600.940837	8558424	129.5970521	6.133193824	16.53295726	1
2773.222169	201.6731269	83.73601568	443.9475545	311.6099819	201.6731269	5298216	77.66915467	1.133369639	11.13368998	0
1319.63644	4489.057291	54.60150773	16333.78436	8149.825044	4489.057291	10941008	237.8065666	7.266867329	142.3372637	6
9351.473075	292.291872	443.4382392	5402.465873	240.7540944	292.291872	8105432	79.87355443	1.800155233	3.933672547	0
10688.9924	79.86810429	514.0092522	1428.425712	635.9447803	79.86810429	7696320	76.20137162	1.066685867	3.933404135	0
2130.651241	16281.08212	91.79933537	54241.34063	26419.00873	16281.08212	7916472	183.4653384	11.93324694	50.46630129	0
11981.67862	204.4195398	574.4549102	7416.842285	4610.240678	204.4195398	7918488	134.1461559	1.333460794	4.600439741	0
2561.154232	1210.009874	123.9343446	1196.143094	293.2023925	1210.009874	7845600	114.0675975	5.400044064	6.266717803	0
4673.103902	284517.5849	234.9419087	16428.66631	5471.666382	284517.5849	7835176	2544.75955	190.473619	9.000328512	0
6303.143272	2515.044031	266.3976024	5453.550918	2733.70873	2515.044031	8698512	129.5988336	4.5999586	20.06648607	1
5444.430255	2785.084908	280.6284413	56234.00448	25657.62784	2785.084908	7316448	150.2514884	4.571143166	243.3968115	0
7572.472342	78.00074517	390.1370604	54961.52507	27206.12658	78.00074517	7770368	74.00070695	1.000009553	258.0691321	0
3426.067292	8635.497472	123.2594938	49148.13991	21187.70035	8635.497472	7834920	166.1903288	9.132801865	47.19725343	0
9994.678407	127.8616997	468.1818127	54779.93865	27088.68103	127.8616997	7909832	91.06312917	1.733266002	255.9233916	0
19572.09618	2973.434868	924.2775054	32964.5199	13651.22675	2973.434868	10218176	488.7390646	8.933438093	21.93359054	4
12017.90524	164.4726688	620.6226486	1028.370862	239.4754059	164.4726688	8028944	86.13647674	1.86673479	3.66680048	0
15277.24519	95.06860733	748.8152858	5161.97204	95.06860733	95.06860733	7987088	86.80177191	1.266692524	1.466696607	0
6930.555259	594.1790176	334.7881775	1630.409091	540.514246	594.1790176	8008456	303.2559577	2.466579564	7.066417128	0
8961.151725	157.2646495	453.7275135	5350.131376	148.7980914	157.2646495	7916568	26.46632719	1.799976912	4.133280317	0
7435.865593	307.2099704	316.9267503	2065.281586	460.8149556	307.2099704	7920752	103.1575941	2.129705168	15.30725589	0
964.4019738	0.0	52.40010725	4637.609492	144.4002955	0.0	4939272	0.0	0.0	2.400004912	0
10753.29268	115.1981361	495.7919781	55177.24057	27004.4964	115.1981361	7668960	45.5992622	1.799970876	255.3292021	0
8493.475039	12824.22158	424.7437317	64053.06091	31352.52553	12824.22158	8006904	175.2826007	10.59693289	59.51610739	0
4231.046516	85.97249797	162.2814206	1358.898631	95.0362652	85.97249797	7697496	83.24003873	1.132970903	1.46619764	0
3399.143557	2822.716882	125.6348746	1886.256933	294.4817442	2822.716882	7825240	165.3125552	6.935258469	6.535147403	0
2242.976264	6461.457006	67.73462977	268.9384808	144.4027639	6461.457006	6088640	269.6051602	13.80026414	2.333377994	3
2529.469966	2596.982985	76.05221441	7503.284789	2539.076562	2596.982985	8691632	169.1828208	6.070834659	17.41195435	1
18029.85955	2955.133273	866.9137584	24902.23771	9029.129456	2955.133273	10123080	447.1232373	9.066461946	13.39969743	4
10871.40671	86.93178769	518.0574556	793.0525662	95.06497641	86.93178769	7695552	80.46523599	1.133313183	1.399975108	0
1297.140591	2586.481539	61.59717885	9506.831254	2593.347891	2586.481539	8699216	169.192251	4.866443784	16.99922144	1
4048.399559	86.55042704	204.9738157	7685.051131	239.5139707	86.55042704	7990000	76.815171	1.133557211	4.000790156	0
10770.85047	3010.310174	411.0635042	26034.86637	9171.929437	3010.310174	10191392	447.1298934	9.599926145	16.33320768	4
3314.062062	6382.941644	91.96842111	4825.809644	144.3504349	6382.941644	6076552	329.8200841	13.59533182	2.665751337	3
3485.910947	4543.417264	142.2630323	65344.39734	30530.95337	4543.417264	10949296	239.5938792	8.733110231	358.5241742	6
1356.004818	4585.48296	54.73352782	62926.09026	29261.43731	4585.48296	10780368	288.4676917	9.200032691	316.3344574	6
5313.085844	217.6117075	218.1450695	5968.921128	240.7462855	217.6117075	7829480	143.4077153	1.533415831	4.000215212	0
3362.472069	0.0	167.2636191	51794.78963	25622.46649	0.0	7514448	0.0	0.0	243.1289035	0
3086.787397	119.4765004	102.9418061	59099.33094	27063.69419	119.4765004	7783264	48.40398397	1.866820318	255.8877279	0
1851.80228	76.20558079	80.07253064	15904.4314	5435.598067	76.20558079	8068968	22.0682828	0.533372394	14.06769689	0
9663.365717	25438.80092	439.7287396	20284.72143	148.0651199	25438.80092	6038896	1052.32234	23.0664257	2.99996866	3
1216.162237	2511.459689	57.80137375	10098.10667	2874.601653	2511.459689	8562576	118.8028235	4.200099822	19.33379283	1
17643.38063	99.73209333	919.8552298	1594.913503	239.4636893	99.73209333	7610424	88.86556177	1.333316756	3.733286916	0
5643.712427	2839.690113	163.6051917	208856.561	99926.30433	2839.690113	7915296	269.6752244	5.933521624	290.2092093	0
7735.276969	8713.803172	396.0637807	30440.97819	14662.82649	8713.803172	8361280	195.4652424	7.733276984	19.13319392	0
2361.635825	412.9596346	103.5232143	1935.54414	348.0993078	412.9596346	8037920	62.2605809	3.532987996	9.132440668	0
3135.374745	2664.148482	102.6723889	5067.349087	2535.607985	2664.148482	8699120	136.8076247	6.400356713	15.20084719	1
13170.20252	217.6011431	627.403296	31306.2978	15094.14596	217.6011431	7822496	143.4007533	1.533341388	23.80012503	0
9077.859695	168.3500339	419.6773375	1303.747911	512.8354591	168.3500339	7711592	114.651031	1.197747277	3.925949408	0
8065.330954	2930.417358	349.5941175	25979.69618	9168.245729	2930.417358	10127152	451.6590668	8.866517473	15.66640305	4
2618.925682	6275.079383	76.7995786	11955.7794	4520.299089	6275.079383	6041912	279.1074173	12.87777469	3.536383724	3
6306.147053	3069.056886	251.8832875	184134.0817	91802.16013	3069.056886	7879896	287.3429088	8.198371093	373.2591717	0
5310.543176	91.20016902	220.0004077	1359.335853	95.06684286	91.20016902	7851680	83.26682099	1.200002224	1.466669385	0
2822.543167	280.1740146	84.07887492	558.2810624	366.5865617	280.1740146	5647656	94.01365078	1.73358505	14.06870944	0
20594.00503	86.53111352	263.593238	5963.847007	239.4605237	86.53111352	7897568	79.59795805	1.13330426	3.79990252	0
7515.857297	2819.129819	387.1995173	64248.5199	31833.96031	2819.129819	7318968	159.1998015	4.733327432	259.1330103	0
2205.700674	86.93204616	107.1984127	1594.976384	239.463121	86.93204616	7935328	80.46547524	1.133316553	3.733278056	0
4480.177807	3028.030058	234.3356595	25114.38264	9144.757444	3028.030058	10038496	400.9373133	10.26676858	15.0001489	4
1349.967763	2028.351563	71.13163471	143646.4364	69631.80386	2028.351563	7215752	114.3972682	3.266588661	128.7302593	0
2524.007115	163.8498174	72.72585469	4558.397911	112.2551231	163.8498174	5293272	55.59428305	1.199876613	6.199362499	0
2683.097558	102.6678487	131.4681803	2496.095405	239.4694238	102.6678487	8066728	72.13416384	1.400016119	4.200048357	0
3173.078597	2558.076285	103.200388	7946.82988	2785.743808	2558.076285	8699752	126.0004738	4.933351883	22.06674964	1
7394.046971	2884.899638	314.5963255	38133.48793	18432.78471	2884.899638	7816144	274.2634633	6.533257025	61.59928052	0
13575.51366	26926.75327	615.0869194	30908.75106	171.0722995	26926.75327	6404592	11806.25541	419.8138231	5.066833501	0
10729.73276	205.8666557	550.533304	1594.266582	239.4666539	205.8666557	8180032	94.66666162	2.066666556	3.733333134	0
3280.997656	2639.944473	107.4644063	9904.191682	2776.208274	2639.944473	8699064	122.3974256	6.199869596	18.99960038	1
21681.55892	569.7182396	1045.905624	2281.20623	681.3819479	569.7182396	8008576	180.195226	3.533239726	26.5326304	0
6299.317324	251.0447739	307.5731776	1016.24471	203.715568	251.0447739	7996024	64.92767121	1.866503895	6.799407046	0
44944.26682	60606.44364	278.3329214	28201.69159	9455.986005	60606.44364	9629896	2008.330361	49.59992659	16.4666423	4
6418.775786	223.5371335	288.9382453	1033.150897	240.7374259	223.5371335	7835576	85.20144842	3.200054401	3.866732401	0
6813.429993	132.1352079	308.0710372	57075.34304	27235.78639	132.1352079	7915960	91.06795862	1.800025536	258.5370011	0
5759.105655	64.00339687	280.8149038	785711.967	5372.551806	64.00339687	7708440	65.13679036	0.866712666	11.46727527	0
2209.445559	201.3314099	100.4657069	55073.67386	27262.13956	201.3314099	7907944	140.5986568	2.133312953	258.5975295	0
15197.31499	2994.382262	791.6796027	20473.26787	9000.413733	2994.382262	10121184	462.4075557	9.533489111	12.60020589	4
2609.653336	0.0	94.05897766	284.3767531	148.0545637	0.0	5103416	7.99934608	0.0	2.933093563	0
1359.195859	4601.78598	55.59983061	16386.61674	8176.241756	4601.78598	10836272	270.1991768	8.799973189	143.532896	6
1919.047105	85.46579549	95.59902553	1028.322851	239.4642257	85.46579549	8308400	67.73264291	1.133321781	3.666629291	0
5262.838435	227.9234491	176.7923331	1413.5387	149.9934953	227.9234491	8008328	162.5929489	2.4665597	1.599930616	0
2584.024302	0.0	89.19163442	284.3733277	148.0527803	0.0	4943904	0.0	0.0	2.933058232	0
10461.78222	263.267897	488.8022843	1951.675787	351.8016441	263.267897	8020944	56.26692962	2.26667726	9.733378821	0
5655.918437	2980.160612	275.2691863	71516.38795	36130.73072	2980.160612	7875160	223.202043	7.266733181	260.8690545	0
9588.566446	169.6005857	448.8682168	32903.18029	15254.11934	169.6005857	7708712	117.000404	1.200004144	23.5334146	0
2648.601635	86.5312087	135.0633504	1028.77474	239.4607871	86.5312087	7826536	79.5980456	1.133305507	3.66657664	0
6757.895679	2980.459321	287.4266867	29553.72021	13524.86308	2980.459321	10038272	426.2373005	9.938866632	15.74209748	4
7403.68232	8466.016096	161.9939748	7535.239434	502.3089819	8466.016096	6044336	734.851971	15.18483546	21.63503106	3
10989.95177	2644.190902	572.3169345	5515.575294	2767.78736	2644.190902	8565784	132.3962064	6.266487111	20.39941549	1
6917.070356	112.5333934	357.1335238	11432.27276	5138.669407	112.5333934	8005352	75.53337362	1.533334151	10.20000544	0
3546.594671	2663.945922	113.1310368	5592.753134	2839.675688	2663.945922	8691568	133.1972961	5.799882262	23.66618624	1
9168.001421	2792.124976	428.7782409	51796.63816	25622.89972	2792.124976	7402744	156.5920535	4.666429861	243.3209856	0
8643.965049	3181.68529	448.0120097	20327.01157	9888.798419	3181.68529	8371032	140.2704268	4.400117952	14.46705448	0
1907.585668	62.39953117	96.26594339	5397.692779	239.4648675	62.39953117	7601336	64.13285148	0.799993989	3.733305284	0
1313.407953	25341.62788	54.92530216	24370.76984	1.266481482	25341.62788	6037544	594.5130703	22.19675439	0.399941521	3
9935.823633	135.3400119	471.689943	59337.59478	27208.47598	135.3400119	7972160	71.87021322	1.533409002	258.2127419	0
7321.728199	95.47007686	376.2801074	1595.123644	239.4752207	95.47007686	7786616	86.06974108	1.266711914	3.800135741	0
3198.420513	2575.549851	228.534799	5197.233332	2579.883212	2575.549851	8696904	128.0008209	5.533368821	16.60010646	1
7927.495197	3120.209094	412.552165	6236.884693	396.4180952	3120.209094	7928840	275.8792596	7.86702577	9.067080549	0
7359.031294	115.0661136	331.3317407	792.7961893	95.06620972	115.0661136	8021352	98.26619433	1.533325963	1.399993271	0
10063.22063	2934.711568	456.0736446	10294.49084	4861.141042	2934.711568	7296720	218.5366769	5.133411875	30.46713281	0
5508.695238	85.20044191	228.3345176	5727.763041	95.06715975	85.20044191	8019232	67.26701556	1.133339212	1.533341286	0
988.2756139	38.40034765	43.33372565	0.0	0.0	38.40034765	6403192	0.0	0.600005432	0.0	0
13791.33241	137.4666575	665.3999556	73857.39508	36643.39756	137.4666575	7402416	3.59999976	1.466666569	266.6666489	0
1293.360839	259.672189	55.66785054	357.6076051	199.3375726	259.672189	5290728	27.80059123	2.333382957	5.200110589	0
14135.8402	81.33394822	691.80523	1052.607958	240.7351533	81.33394822	7989664	132.0009979	1.066674731	3.93336307	0
6257.515218	2620.4095	266.674418	6816.464799	2659.143959	2620.4095	8697104	118.8034532	6.06684301	17.33383717	1
6356.156385	3204.683312	276.3865156	20803.20295	9150.027315	3204.683312	10367176	453.9540165	10.86875803	15.60300233	4
8510.634724	203.5928566	446.2510092	1028.297254	239.4582649	203.5928566	8175232	62.66446798	2.199922812	3.66653802	0
14834.37957	3420.333805	723.719327	25167.71292	9148.089621	3420.333805	10126152	426.1250864	11.26644862	15.66636347	4
3532.925773	109.5997655	125.1997321	1358.663759	95.06646322	109.5997655	8020224	79.7331627	1.466663528	1.466663528	0
8904.789198	173.8716626	413.211873	6925.065647	275.4079134	173.8716626	7702400	150.8043331	1.266703063	4.933475089	0
3330.361812	8765.832818	158.3981837	43492.76795	21468.95382	8765.832818	7928536	169.9980507	7.866576463	49.06610404	0
5239.265246	2670.233253	201.5358431	6908.419366	2611.632524	2670.233253	8696048	110.8013798	6.266744709	18.66689913	1
2193.876096	95.47287941	107.0069633	1595.103799	239.4822506	95.47287941	7713344	86.07226768	1.266749098	3.73357629	0
8400.05992	4501.765446	420.8030017	15800.64604	7883.256234	4501.765446	11153448	217.4682179	7.666721356	133.2009502	6
12843.10419	2621.380445	605.1288191	5478.759128	2747.9795	2621.380445	8696656	133.2656725	5.733290563	19.33318911	1
8041.506611	2612.569659	359.5958239	5469.53648	2741.701493	2612.569659	8566872	128.7985042	5.799932643	18.73311578	1
1893.954131	2782.107366	84.73829245	188753.8802	93804.09061	2782.107366	7218632	154.6873546	4.530034502	155.1536817	0
4630.910185	2990.137812	237.0056392	25169.66554	9179.551745	2990.137812	10129392	435.7437011	9.666896674	15.46703468	4
3177.995333	2558.236908	102.5374847	9835.731549	2740.244277	2558.236908	8852928	121.6049234	4.933533076	19.86747103	1
3202.471433	90.80580612	113.8739478	54785.56966	27091.46556	90.80580612	8159792	83.20532015	1.200076733	256.0830406	0
3173.145572	2545.796639	102.6025514	5560.671609	2787.402647	2545.796639	8717736	140.4034914	4.533446065	20.33383897	1
7346.936359	95.27478008	382.6959044	5386.883969	238.9853422	95.27478008	7907768	85.89367394	1.264120685	3.725829389	0
2506.196634	144.6472338	72.12364376	4488.930261	112.251586	144.6472338	5291072	49.06007561	0.93320796	6.06585174	0
1230.277058	2158.951569	57.80048822	4643.372554	145.6012298	2158.951569	6554976	1659.08068	33.73361827	2.600021962	0
6254.520667	270.5183683	301.0500126	1990.556549	403.0443703	270.5183683	8009696	76.9957406	1.666574472	11.93267322	0
1196.928992	2567.324023	57.26645898	9570.831956	2610.790532	2567.324023	8698192	118.7995692	5.333313991	17.9332683	1
15988.44687	2993.800544	829.3816817	20475.68109	9000.067885	2993.800544	10121768	453.9899729	9.599787973	12.59972171	4
3300.001012	2802.134193	110.1333671	36780.34461	18818.1391	2802.134193	7822984	190.9333919	5.53333503	34.20001049	0
5335.603073	2572.137206	194.128594	4762.417067	2359.809056	2572.137206	8693520	156.596177	4.999877936	11.73304689	1
3365.954019	1318.422543	105.7964593	73922.2594	37105.5582	1318.422543	7742904	177.2607343	2.866570732	158.8613501	0
7952.120669	77.99726022	363.0539138	792.7721526	95.06332741	77.99726022	7928416	81.99711971	0.999964875	1.399950824	0
5839.702198	2803.822358	245.3236234	6019.761738	149.9940632	2803.822358	7821504	204.7252303	6.799730867	4.333161827	0
3137.591152	25369.12846	97.99972364	26852.12428	149.2662457	25369.12846	5875416	872.3308734	22.59993627	3.399990412	3
4805.335127	562.2002099	155.0000579	824932.5746	25971.67636	562.2002099	7402000	209.4667449	1.466667214	247.266759	0
2072.787259	2857.049105	90.73277563	12611.05582	6011.029719	2857.049105	7952616	188.1321769	6.533293175	24.06651874	0
9047.648871	124.2721183	414.9943651	791.4031689	94.86725948	124.2721183	7683864	84.62212767	1.463590258	1.397063429	0
6385.110554	3053.287653	278.668582	20802.47632	9148.329546	3053.287653	10214584	458.8031535	10.73340711	15.60010722	4
9567.58867	2602.637448	496.6375785	5669.11061	2829.511434	2602.637448	8565040	126.2637912	5.344499096	20.50951528	1
9510.382713	4514.35803	429.7261322	57503.02394	26573.67727	4514.35803	10823640	275.6381428	8.267810766	285.3728232	6
9319.38571	411.3993692	406.1327106	6485.523389	516.5992079	411.3993692	8040504	150.466436	2.599996013	18.19997209	0
6374.176635	2938.419962	277.3352174	25171.63767	9148.328814	2938.419962	10214224	451.7364021	9.400063858	15.6667731	4
7623.386138	141.0676438	338.4690111	55404.9171	27118.18784	141.0676438	7903064	97.53400892	1.933346725	256.401776	0
6758.152842	2589.807476	220.4673031	9919.761968	2779.608024	2589.807476	8698992	146.8670906	5.533349306	21.66672921	1
1154.469368	134.0003136	53.66679225	328.7341026	200.6004694	134.0003136	5298120	30.86673889	0.933335517	5.333345813	0
4675.324357	3028.127519	236.8662119	29893.14261	13500.37408	3028.127519	10121648	386.265925	9.466648491	18.86663044	4
8637.934676	2814.422159	390.4030738	52652.08121	25765.33619	2814.422159	7313496	148.4011684	4.600036218	243.7352523	0
1892.661581	2842.358199	88.64457171	12094.51873	5725.372932	2842.358199	7823488	189.6194034	7.398155985	17.0624138	0
4334.639878	94.5298414	218.0586116	5697.25621	785.570981	94.5298414	7759520	83.93023295	1.266619878	3.866523837	0
5574.45142	2659.181373	230.2921959	5119.160331	2566.649071	2659.181373	8695216	125.8332103	6.164353222	16.683956	1
14989.24311	164.3931612	732.636189	1033.223685	240.7233192	164.3931612	7708568	112.0620049	1.133286189	3.86650582	0
6682.721721	2642.57209	224.2416697	7973.244529	3990.888456	2642.57209	8692240	154.9160643	6.132649706	22.13086633	1
10076.98738	526.2451187	505.4459703	5642.702283	403.0501631	526.2451187	7837048	78.33012598	3.199868976	12.99946772	0
4879.792882	158.339592	199.9412363	3405.46794	1302.051466	158.339592	7819792	83.40329665	2.13341766	2.800110679	0
1000.304291	173.9398758	42.80160991	4369.231008	0.0	173.9398758	5528552	0.0	2.000075229	0.066669174	3
4013.971715	13185.84042	112.399208	131519.8732	53887.22027	13185.84042	9941872	3547.24167	18.59986893	733.3281658	2
2207.99881	2702.044212	107.50556	30690.30314	14653.16789	2702.044212	7826040	135.3823119	5.201881937	30.41100209	0
7879.438491	2875.662709	403.0754564	1196.226086	293.2063939	2875.662709	7826136	182.2039733	6.333471445	6.266803325	0
1024.249022	5145.51136	42.99925927	0.0	0.0	5145.51136	6399064	3638.870648	80.398615	0.0	0
3075.769586	341.3373566	98.73449708	384.2711959	213.7358526	341.3373566	10215136	225.8693289	4.333384409	3.866712242	6
8927.032826	2587.351548	407.7923634	5541.029568	2774.214715	2587.351548	8701248	140.7973633	5.199902623	20.86627591	1
3965.851987	2579.670703	171.3557432	7584.991965	3775.427084	2579.670703	8692608	169.0887801	5.000653986	15.2686635	1
8762.40286	128.2628051	406.0544417	3599.691625	2902.045962	128.2628051	7965160	103.6635457	1.73328115	1.466622512	0
3372.603352	2870.746107	121.2643901	5630.694293	350.5267528	2870.746107	7933392	273.1948712	7.066534004	9.533154364	0
7524.172901	107.9093031	381.2839837	55417.76296	27160.06464	107.9093031	8137576	102.7072477	1.467246395	257.6351284	0
6134.832509	2793.605917	273.5768528	1201.910304	294.590437	2793.605917	7824576	185.5199287	5.937171398	6.470849726	0
5042.3659	2641.718656	259.2717691	5524.708726	2772.454562	2641.718656	8695976	136.8026923	5.933450104	20.53373744	1
15814.57655	127.5272307	764.7634035	66030.44022	32431.11473	127.5272307	7765328	83.19601879	1.333269532	266.5205794	0
5919.327316	56.26407477	256.5881798	10708.3067	5052.700572	56.26407477	7912800	57.06403792	0.733299553	8.466276654	0
7742.017202	321.1921286	344.529734	1316.97441	405.5409023	321.1921286	8132824	87.68271728	3.000549261	12.26891253	0
2099.980596	4453.692181	71.66600447	5.266618003	1.266654963	4453.692181	6039168	252.7976641	8.266590283	0.266664203	3
15880.15475	120.66379	787.0479034	59345.91853	27207.6847	120.66379	8088568	103.9308556	1.666626934	258.52717	0
6658.890605	2484.83381	288.0039188	14095.52513	3051.374852	2484.83381	8691680	122.4016655	4.40005987	20.80028302	1
5000.676235	146.7336141	257.3338257	5397.543661	239.4671248	146.7336141	8181664	94.00017985	1.666669856	3.733340476	0
1206.791367	2521.581962	57.19959083	7378.213888	2965.445454	2521.581962	8561816	122.3991244	4.666633285	20.46652026	1
3007.347247	65.06696771	88.400409	44.80020728	2.400011104	65.06696771	6503904	17.1334126	0.933337652	0.466668826	7
4945.072389	136.5371728	191.6053879	65865.85215	32348.77631	136.5371728	7779648	42.00118107	2.133393324	265.874143	0
9411.256342	223.8680069	488.536258	5397.432313	239.4681003	223.8680069	8133480	94.73390047	2.266680237	3.733355684	0
4424.266667	3069.2	224.5333333	20479.33333	9000.266667	3069.2	10212576	450.0	10.46666667	12.6	4
10087.30078	2858.030794	472.9734111	5370.027363	2062.611858	2858.030794	7826560	203.2359684	7.063282836	14.3264699	0
23265.88032	74.66671047	1176.60069	5402.336503	240.7334746	74.66671047	7689584	71.26670848	1.000000587	3.933335641	0
3595.658226	7438.520454	185.0029958	32435.85858	15943.19151	7438.520454	8161024	181.2029343	6.266768147	31.33384073	0
1050.123098	329.5967875	43.53290903	66.13268876	15.99984405	329.5967875	10208816	212.3979298	4.333291098	0.599994152	6
3110.130049	90.34015718	165.4679393	5507.146657	287.9675911	90.34015718	7834280	86.13673775	1.200976979	6.872257156	0
2559.875832	5502.700562	76.93615889	268.3106909	144.2802772	5502.700562	5871648	260.6503807	11.92343934	2.331398754	3
11672.97712	152.1970941	585.4554884	4601.445476	287.7278396	152.1970941	7911000	153.0637442	1.999961814	6.66653938	0
4797.024133	3024.706514	233.1979323	25658.1725	9000.186865	3024.706514	10034936	420.2629403	9.799913107	12.73322043	4
4978.217374	476.2555731	251.4608093	1594.896183	239.4610888	476.2555731	7604216	94.66446162	3.799911487	3.733246374	0
2713.332719	11.86549784	91.25767718	3692.10297	146.7855406	11.86549784	5038912	0.0	0.1333202	3.532985311	0
3365.959566	2793.043057	119.7886003	11895.90893	5667.235383	2793.043057	7819344	183.9205473	5.672440682	22.48955894	0
7551.334075	244.2021799	327.8029262	3844.567653	405.4702862	244.2021799	7915824	89.80080162	1.666681545	12.86678152	0
14918.70625	99.73359796	785.4687508	9581.49209	1467.603894	99.73359796	7722096	88.86690246	1.333336871	4.666679049	0
2557.291079	4.266151316	88.5226398	284.3656486	148.0487824	4.266151316	4943336	0.0	0.066658614	2.932979029	0
10470.05903	355.6550842	478.3844206	3529.218398	461.6516322	355.6550842	7940472	107.6631604	2.733244321	15.86614996	0
7191.025663	4827.854459	284.5403433	25134.13038	9147.615444	4827.854459	10212472	550.0180166	13.86375999	15.79668807	4
1206.947479	3573.041876	49.20057663	0.0	0.0	3573.041876	6012920	179.3354351	7.600089073	0.0	3
3579.106705	194.9427764	130.4729868	1088.119375	275.413341	194.9427764	7705792	148.0071695	1.200058131	4.33354325	0
7812.447188	95.465614	402.4622288	2141.109724	785.5913375	95.465614	7823960	86.06571765	1.2666527	3.799958099	0
1035.851275	87.80999805	43.13824505	34.1372202	0.0	87.80999805	4957496	0.0	1.266810906	0.066674258	0
4977.571561	2816.983906	244.8652677	56163.54579	25622.78694	2816.983906	7395896	207.7321465	5.466635434	243.1986105	0
8999.589242	131.1056372	413.8354766	1597.583478	240.5601909	131.1056372	8334904	177.0059339	1.798705388	3.930504366	0
6381.401156	2961.841042	278.0580024	25170.48235	9147.981616	2961.841042	10128136	446.7860781	9.799694642	15.66617851	4
3835.665307	208.243121	139.715832	25451.1682	9987.885639	208.243121	7803576	136.6553899	1.39715832	16.1671177	0
10469.18886	117.5983771	497.3264702	55033.77387	27236.22414	117.5983771	7729216	88.13211711	1.59997792	258.7297629	0
4135.592987	86.07471679	168.2764052	1047.38707	242.3313788	86.07471679	7809648	47.94542022	0.801316215	4.073357428	0
4748.275027	3037.968068	232.254032	20466.8866	4626.015011	3037.968068	10209248	490.1733346	10.33277123	11.59936899	4
3390.147104	2922.035027	160.546981	12741.52557	5706.782059	2922.035027	7922792	294.5027434	7.797424978	16.92774312	0
3870.605279	6464.497473	87.33194825	17898.71613	8413.066569	6464.497473	10949440	322.7282149	12.99979382	146.7976718	6
7638.980546	144.7329647	414.7322771	2832.926119	1780.595465	144.7329647	8121720	154.8662723	1.799995416	3.466657838	0
3364.597738	127.9248793	115.9194162	65153.04811	32275.08689	127.9248793	7991560	88.30685099	1.734122452	265.1873411	0
6627.084788	112.5381695	339.6812639	5963.856287	239.4769578	112.5381695	7998232	86.87039978	1.533399229	3.800163306	0
4740.725697	2741.623696	218.1299145	52199.71519	25533.46647	2741.623696	7326888	193.3303032	4.399931038	241.1962197	0
4262.137801	86.96607142	176.7998891	1033.589091	240.8239907	86.96607142	7857080	80.49696948	1.133760134	3.868122809	0
3273.674044	4436.005652	106.3937398	448.6402687	146.7913628	4436.005652	6071952	208.7877149	7.866203819	2.933160746	3
16313.26308	2897.944539	845.0032673	23371.29037	9000.301468	2897.944539	10125584	411.6015915	9.200035573	12.80004949	4
3489.707949	2924.130222	117.3840565	23188.01985	11339.63334	2924.130222	7819440	225.3640495	6.269375748	34.5482621	0
3167.32152	2588.099297	102.737275	9738.906983	2691.969949	2588.099297	8699184	125.2048037	5.533545637	18.80072132	1
7618.103893	2549.74552	384.1917911	5454.750117	2735.674881	2549.74552	8701960	137.6637253	5.066558411	19.59958122	1
2387.14209	2781.721498	107.5277218	10133.47117	4417.902778	2781.721498	7820512	156.8584807	5.999686896	16.93244969	0
5170.755942	712.5088895	210.726104	4682.239368	146.794964	712.5088895	6461808	59.59795539	11.1329514	2.866568324	0
3392.865663	4569.821775	109.0687775	53715.83958	26864.91993	4569.821775	10777656	279.2054036	8.666834399	312.4060461	6
4642.311208	87.99831689	190.4630237	1657.901623	240.728729	87.99831689	8075464	70.53198429	1.199977048	4.133254278	0
10703.84228	72.81797536	508.5255312	5163.407938	95.09013998	72.81797536	7697840	74.01827166	0.933563787	1.467028808	0
3170.282764	4393.99708	101.4299807	311.5065659	145.7890453	4393.99708	6035448	188.6915436	8.275944897	2.780717485	3
3851.700067	95.46914696	197.805139	1028.693392	239.4728882	95.46914696	7928336	86.06890274	1.266699576	3.666761929	0
3306.170479	962.705325	83.9308915	39.06553012	1.199965089	962.705325	6413288	16.66618179	7.399784716	0.266658909	7
3294.572561	169.7353543	163.3352781	1594.285649	239.469518	169.7353543	8022472	92.06776289	2.400028576	3.733377785	0
11931.70541	112.9997356	571.3319964	1673.66275	295.6659748	112.9997356	7886728	105.4664199	1.399996724	4.133323661	0
2365.440852	6971.857247	83.53242172	9500.162988	2573.838578	6971.857247	8700968	202.7311209	73.19920115	14.73317255	1
16860.20329	227.1234989	857.3628762	11866.41952	5375.500574	227.1234989	7926160	220.7904398	1.666594503	12.86610956	0
1886.59036	120.9284422	87.52979304	51906.70055	25678.42806	120.9284422	7475768	14.26608965	1.466607347	243.6568116	0
3142.228604	2655.434501	110.8653237	5057.205407	2537.302598	2655.434501	8694768	148.5315341	6.466588335	13.99983042	1
3232.717019	4429.746633	104.6496184	312.4880103	146.2172968	4429.746633	6042664	190.0426446	7.901843014	2.78888577	3
8825.660398	2600.443935	403.9427662	9669.808294	2663.320877	2600.443935	8701392	125.7538837	5.522525052	17.76523119	1
9139.230679	256.5491658	409.9586332	6425.729887	460.4284146	256.5491658	7821424	103.3397108	1.333415623	15.2009381	0
9924.183399	3019.255796	465.0752613	33364.41657	17343.52051	3019.255796	10219888	479.4755274	10.80019959	16.46697098	4
17720.28675	99.73344636	885.6676704	1033.134504	240.7336062	99.73344636	7607448	88.86676738	1.333334844	3.866671049	0
8260.597311	2631.772008	369.8814718	9868.394999	2751.576803	2631.772008	8690576	133.2053318	5.866901499	20.60082458	1
5231.736472	1538.534256	206.9334575	313.3335213	146.8000881	1538.534256	6403384	1043.067293	23.13334721	2.80000168	0
18451.85274	2949.155153	970.9852346	21422.47424	9144.527609	2949.155153	10222936	419.3269568	9.733185324	15.33310017	4
14817.25457	2900.996227	780.2169151	20742.31636	9144.864927	2900.996227	10214944	412.9422859	8.800190788	14.9336571	4
4266.528391	4633.47625	129.052577	20363.22858	8024.375641	4633.47625	10969584	269.3328603	8.189621059	139.2896033	6
14547.8816	233.2391165	697.3842916	54937.24415	26880.69152	233.2391165	8068520	125.4518483	1.59981103	62.79258294	0
6063.083684	4681.413139	311.6675414	62718.10936	31085.82058	4681.413139	7316568	60.40016952	3.400009543	254.4673809	0
12554.06624	220.5356681	594.2062907	6375.734164	406.7376393	220.5356681	7863976	84.86756513	1.266680077	12.60013339	0
4634.361813	93.73256098	180.7985102	1648.586416	257.931208	93.73256098	8160248	85.46596243	1.199990112	4.599962096	0
31233.51102	2884.367157	1512.582777	24025.32643	9000.164185	2884.367157	10123960	439.194999	8.866565706	12.59985653	4
4314.707037	90.28146079	217.6356632	31987.375	15435.59605	90.28146079	7819896	81.14663056	1.200196672	22.67038159	0
3421.614143	4616.619082	139.8672448	60178.71541	30091.32438	4616.619082	10950800	264.0010912	8.866703316	379.601569	6
720838.3153	2993.25192	29403.85514	132715.8795	80098.40538	2993.25192	10331568	451.3977761	10.13328341	620.7969415	4
3185.956449	85.99522555	112.3270969	5161.846748	95.06138886	85.99522555	7824976	86.32854037	1.133270414	1.466585242	0
19140.77523	86.53261857	181.5985	5963.950738	239.4646887	86.53261857	7789768	79.59934251	1.133323972	3.799968612	0
25022.42669	959.2010231	1202.86795	54418.05805	27201.96235	959.2010231	7920400	267.8669524	5.800006187	85.73342478	0
3215.436592	2577.575891	154.66522	9639.909835	2618.375509	2577.575891	8691152	139.5986943	5.333283449	18.26649581	1
5107.977101	2943.796978	239.0051673	15691.00591	4644.63375	2943.796978	10126768	449.6097206	10.0002162	8.80019026	4
1835.170613	2566.092242	65.93227754	5227.51629	2595.025112	2566.092242	8696328	133.1978671	5.133251133	17.06639338	1
6252.888843	2579.111798	321.4979604	5545.806508	2782.895938	2579.111798	8565776	122.3104549	5.062960006	20.05198634	1
6080.180977	2899.941637	301.0901142	1256.408128	349.2058872	2899.941637	7820608	201.7930203	6.331022763	9.263285938	0
16830.11007	2942.552578	886.4057971	20748.40236	9144.726473	2942.552578	10215296	407.0693289	9.200060168	14.933431	4
4529.721345	604.5983998	148.7329397	5847.45119	408.932251	604.5983998	7911424	309.7991801	2.599993119	5.333319218	0
1227.341815	2532.292598	50.07245237	9512.565812	2554.428489	2532.292598	8844288	136.8158086	5.200600912	18.00208008	1
9115.812552	118.0566547	418.1284228	1357.784776	95.00496031	118.0566547	8299744	82.47976218	1.598961464	1.465714675	0
13403.71771	95.46560573	713.25874	4660.948201	1482.383526	95.46560573	7712976	86.06571019	1.26665259	4.533282953	0
13253.88999	87913.05258	615.1220397	2277944.444	1353511.55	87913.05258	10129040	4081.391732	73.3986524	2568.686172	4
3537.469214	1780.067948	114.0000821	52154.70422	25508.01837	1780.067948	7323672	122.4000881	3.333335733	241.3335071	0
2929.934311	59.73199414	86.93138433	44.79899561	2.399946193	59.73199414	6513256	2.799937225	0.933312408	0.466656204	7
3429.227619	242.7972353	126.5318926	1885.711861	294.3966478	242.7972353	7825568	36.33291962	2.19997495	6.533258941	0
3637.125242	198.5474487	188.6800806	11370.87506	396.4281834	198.5474487	8011864	75.87206066	1.333428131	10.00071098	0
2196.985543	159.4801353	106.8756927	66663.09659	31580.53375	159.4801353	7909912	83.27369941	2.26685811	259.2218922	0
3501.436251	8.533259208	165.4652293	52418.21133	25650.97718	8.533259208	7514032	7.199937457	0.133332175	243.4645518	0
1919.336967	81.33348732	97.20018403	1028.801948	239.4671201	81.33348732	7697328	79.60015071	1.066668686	3.666673609	0
6449.603314	2970.791024	276.5449095	25985.75443	9148.649629	2970.791024	10037704	425.7511553	9.333724043	15.73399196	4
4561.097157	285.9768321	170.786164	321.3073032	168.1197134	285.9768321	6759072	51.32917499	3.933014707	2.933095713	7
3600.74283	1121.873979	89.32860725	44.79762991	2.399873031	1121.873979	6413976	31.59832824	6.332998276	0.466641978	7
2271.18233	90.27126388	110.4056226	1595.014562	239.4788625	90.27126388	7713288	86.07104998	1.200061115	3.733523469	0
3576.640247	124.9324105	126.665731	9313.264539	96.26595558	124.9324105	8098528	81.19940021	1.73332053	1.799986704	0
12097.67847	86.93389724	584.8037934	1599.543709	240.7348949	86.93389724	7890168	80.46718863	1.133340685	3.933358848	0
9265.178381	60.53319209	478.3322172	55413.73737	27149.26999	60.53319209	7896952	60.66652511	0.799998133	257.5327324	0
3352.254975	2827.235924	152.8055448	5351.460853	203.7407264	2827.235924	7946664	183.7400006	5.80021047	6.800246758	0
7815.117621	82.26720305	356.4023237	793.0718375	95.06728651	82.26720305	7698320	76.80050074	1.066673621	1.400009128	0
10101.34591	146.0381415	523.2979911	1535.10159	230.5797821	146.0381415	8233568	79.0210779	1.669007332	3.594785022	0
2353.106743	2839.634579	103.2654998	13121.18506	5913.399845	2839.634579	7826368	170.9980677	6.666591334	20.73309905	0
3896.456344	2567.873429	199.3908004	7018.222745	3519.014227	2567.873429	8695120	136.0392083	4.934755596	16.87152927	1
3858.096939	173.8650265	141.5986643	11222.89413	5052.419006	173.8650265	7747576	119.7988699	1.266654718	9.533243403	0
5790.402471	230.9414086	294.2769566	1196.375167	293.2102526	230.9414086	7928856	28.20098609	2.466752921	6.266885799	0
1120.109654	8741.881863	54.79884155	556.5215685	144.3969474	8741.881863	6417984	179.5962033	135.5971335	2.466614522	7
16672.05568	47212.22436	98.7336631	4889.549664	278.6009305	47212.22436	9362200	2454.208197	43.06681051	4.800016032	2
15313.54057	2736.618023	751.9566039	51687.79957	25568.45793	2736.618023	7404304	147.6045679	4.26679871	242.8075141	0
11033.77971	95.46245359	521.0436713	55345.42409	27088.53783	95.46245359	7885504	86.06286843	1.266610767	256.1220298	0
5854.900234	228.6653739	245.7319441	3374.314257	240.7319724	228.6653739	7828672	155.5991203	1.666657244	4.599973995	0
4309.241541	132.1346071	165.6682637	55405.06744	27118.26142	132.1346071	8118000	97.46760625	1.800017352	256.3358044	0
3761.978417	4497.379701	139.2633667	814745.987	20094.74338	4497.379701	7822360	365.5663376	7.336671617	42.75278642	0
1791.647102	1269.386138	76.73249541	76858.09404	38521.57934	1269.386138	7740856	125.9319582	2.933301302	171.0647986	0
5182.863781	2835.506638	197.0462803	72260.19063	33339.41737	2835.506638	7840464	242.4415837	6.266018384	271.6385629	0
1174.959535	2582.857598	48.4677475	9406.076422	2461.388222	2582.857598	8692808	136.0030329	5.266784116	15.46701158	1
1274.469523	243.8289496	54.59155541	412.4695298	254.2273411	243.8289496	5291272	55.59140075	1.799721607	7.998762698	0
10458.37839	99.73312722	498.9989687	5968.520998	240.7328358	99.73312722	7702272	88.86648301	1.333330578	3.999991733	0
7963.90507	94.52745877	401.5083809	55523.34941	27204.17602	94.52745877	7841696	89.06113181	1.199925429	258.1172922	0
2639.23058	1209.614015	89.66770562	279.1365676	146.8017009	1209.614015	4965664	1083.612555	12.33347624	2.733365004	0
10792.39977	199.2024568	507.9395979	1033.146075	240.7363024	199.2024568	7896768	129.2015935	1.266682289	3.866714356	0
3899.520965	137.9924849	182.1234149	61415.58864	55045.66888	137.9924849	5319104	14.26588975	1.866565014	14.19922671	0
3476.598833	2642.655189	112.2193294	10009.19072	2826.753566	2642.655189	8710120	136.0234296	5.867677355	21.60372117	1
2984.552136	2516.015851	95.80060354	5355.300405	2686.416924	2516.015851	8535112	143.2009022	5.40003402	20.26679435	0
12289.36303	350.5303772	636.4612992	55220.00098	27262.17009	350.5303772	8112504	85.33261369	2.666644178	258.6644853	0
1212.002198	2672.071512	49.33342279	67227.05524	33612.32762	2672.071512	19248328	213.6003873	5.933344092	284.4005157	6
3564.144497	230.3469806	126.8075129	1358.747168	95.07229938	230.3469806	8025736	76.80455041	2.666824667	1.466753567	0
3499.79241	4397.207558	112.8685719	313.7386292	146.802478	4397.207558	6038936	182.8697535	8.000135042	2.800047265	3
6186.489963	119.8645347	271.6618347	1032.848296	240.7290516	119.8645347	8072720	171.2636205	1.599971542	3.866597893	0
1876.416425	103.3342379	91.86747081	1028.742338	239.4687628	103.3342379	7704608	56.46716094	1.066676004	3.666698763	0
4227.623026	61.46700146	167.2009107	793.0709863	95.06718447	61.46700146	7671520	57.06697749	0.800004357	1.400007625	0
16388.96939	32448.09554	758.9460996	296.9122466	149.2560665	32448.09554	6414232	14593.09693	496.0981004	3.13311082	0
8849.51947	1993.551822	428.7896376	170115.6222	82873.59722	1993.551822	7220384	160.9294442	3.133257613	179.3289995	0
2570.387592	95.06127669	131.3258872	59213.84258	27147.79405	95.06127669	7997536	85.99512408	1.266594851	257.5853949	0
2872.159305	531.5134654	92.66320292	4717.756984	148.0611321	531.5134654	6510992	242.7909245	7.266395049	3.133216214	7
3229.202691	95.46674622	113.8000948	34679.2289	14838.67903	95.46674622	7694360	86.06673839	1.266667722	20.80001733	0
7135.703439	8328.909588	156.53414	5074.826152	497.2025623	8328.909588	6098344	676.8034878	14.93341029	19.86676905	3
6194.593421	294.0028518	270.5359575	792.7410229	95.06758882	294.0028518	8038176	79.73410675	1.80001746	1.40001358	0
975.2213389	0.0	53.19389121	268.6358165	144.383419	0.0	4987544	0.0	0.0	2.333065404	0
7682.77755	1159.802893	344.3810636	99846.90975	59217.74381	1159.802893	7737288	115.9936219	2.533194041	144.9920274	0
1354.915367	2449.834182	50.26600014	5273.530073	2619.698596	2449.834182	8558424	133.1982338	3.73328383	17.66643241	1
7549.533384	2843.466686	312.6666688	26491.13351	12937.73342	2843.466686	7824320	218.7333348	6.600000044	33.53333356	0
3537.986697	2853.855936	125.0661964	16712.33716	5889.911187	2853.855936	7826232	224.1324906	7.399972176	22.26658294	0
6984.3626	12364.41577	348.8614686	53973.3958	26625.20328	12364.41577	8020688	200.4636798	9.533191289	54.39918945	0
5864.378481	2655.517299	218.8708398	7405.741203	4951.294405	2655.517299	8822072	190.7369701	5.933446464	13.26691962	1
3951.29109	2823.8651	151.2701539	197722.8248	98583.93936	2823.8651	7220520	148.4034212	4.666774251	152.8701908	0
986.9053291	0.0	52.60561442	268.5619961	144.415413	0.0	5106392	0.0	0.0	2.333582389	0
3046.851248	2550.029699	95.94118189	7533.087657	3773.597344	2550.029699	8692848	125.559261	4.680057653	18.65337265	1
2184.707165	9299.338173	94.9959633	22782.36523	11110.6612	9299.338173	7827224	184.6588199	8.132987736	30.59869976	0
3057.933511	531.1477552	78.21194036	19289.67822	2083.784791	531.1477552	4985488	260.639791	2.133659072	4.934086604	0
2142.681538	86.52854946	104.3942284	1594.378519	239.4534281	86.52854946	7894944	79.59559942	1.133270679	3.733126941	0
1177.318287	2526.10105	47.99938657	9602.01062	2599.433446	2526.10105	8692144	136.7982517	4.666607027	17.99976996	1
979.3183628	0.0	52.53253029	4637.529108	144.3977926	0.0	4945640	7.999877709	0.0	2.399963313	0
5045.099746	199.0784946	261.0155078	1336.679417	239.480895	199.0784946	8193624	82.40489595	2.133460089	3.800225784	0
9699.695779	64.00239156	490.6183328	52460.22693	25652.15854	64.00239156	7478680	10.00037368	1.000037368	243.6091029	0
12065.47753	2891.535936	575.5338513	30219.76053	13648.41228	2891.535936	10125624	402.2670287	8.733341193	21.86668635	4
3137.075831	3062.434235	98.45771969	4879.977046	2448.670099	3062.434235	8705792	156.2018418	10.97670524	14.23645406	1
3124.937104	2814.803397	145.4668422	52469.52998	25678.29765	2814.803397	7329624	137.600166	4.333338562	243.5336272	0
8348.718763	96.33393446	398.3358189	5983.770672	239.4681609	96.33393446	7609392	136.9341878	1.200007488	3.866690795	0
10292.34173	113.6475936	527.1327908	55615.17304	27257.53348	113.6475936	7787856	41.43401849	1.77574365	258.60089	0
1150.394386	0.0	48.0664321	4374.778651	1.199994144	0.0	6401208	0.0	0.0	0.266665365	0
9484.761112	75.19969168	445.7981722	5968.442196	240.7323463	75.19969168	7920240	80.53300315	0.9999959	3.9999836	0
4883.92215	124.9313419	247.8627157	1594.374586	239.4628496	124.9313419	7969208	85.99862918	1.733305704	3.733273825	0
3305.265666	95.47241474	126.0075865	36998.82758	15151.51222	95.47241474	7904680	86.07184877	1.266742933	24.66815185	0
3035.528935	319.8732283	98.06867838	313.473097	146.8030114	319.8732283	5532752	0.0	2.000041028	2.800057439	3
1186.390382	4513.030081	48.33294151	27312.17859	1.199990272	4513.030081	6401616	3579.704314	69.86610029	1.866651534	0
12089.91186	208.6950659	572.7446058	5981.880681	241.9662601	208.6950659	7899720	144.9530585	1.400190538	4.200571614	0
12784.55918	6862.402308	656.4217053	30431.32818	2611.124907	6862.402308	8695920	136.6682415	72.34198706	17.96860067	1
12203.06775	1971.841232	592.6990992	157084.1956	78581.16663	1971.841232	7221664	115.2063041	3.266845428	135.2073985	0
9949.742361	3006.362441	396.3283819	20854.87279	9171.885413	3006.362441	10214704	474.3274074	9.933209234	16.19979761	4
2766.701057	479.0085409	73.67823464	4600.12225	222.1682152	479.0085409	5415232	99.74899459	1.933636927	11.6684987	0
286364570.5	0.0	347.3047266	34.1370743	0.0	0.0	4966304	0.0	0.0	0.066673973	0
9632.038412	24480.90873	393.7458046	49858.17917	9171.090479	24480.90873	9994576	987.1646001	26.20082987	17.53388869	4
2285.48556	82.26734674	97.8674757	66061.74611	32473.33511	82.26734674	7816656	134.1344422	1.066675485	267.7355466	0
2238.558345	6291.870301	67.66742274	1736.619404	144.4016134	6291.870301	6093360	286.8032045	12.6668082	2.866698697	3
12361.57617	194.0610596	642.1147805	7957.30342	4665.065211	194.0610596	7934576	22.06602911	1.999942215	7.266456715	0
10471.07015	129.206624	488.4250399	55350.83765	27091.1222	129.206624	7905480	86.80445017	1.800092285	256.079795	0
3002.54144	6278.483619	68.13351729	20251.38801	7951.088135	6278.483619	11155296	277.2007484	11.80003186	131.6003553	6
2554.647239	173.6168026	81.94126361	389.0376511	256.6915093	173.6168026	5297672	44.13760497	1.400135505	8.334139911	0
1294.399672	6886.531589	51.46665363	11331.59713	3462.532456	6886.531589	8696432	158.7999598	72.13331506	16.3333292	1
1349.205654	4553.668269	55.14788842	12974.16893	4303.386785	4553.668269	11011888	226.1460173	8.067197107	23.93709305	6
12704.13884	82.26670232	582.8002525	5728.402482	95.06670786	82.26670232	7695248	126.133388	1.066667129	1.533333998	0
4542.145052	6870.817727	207.7338693	31999.41589	2327.606005	6870.817727	8697704	177.7337919	72.86685466	14.20003664	1
12383.42895	4782.897607	623.0446441	27690.35457	11031.07675	4782.897607	7820512	123.3289741	5.066487583	28.79898205	0
2935.8624	6483.857243	71.93322879	20452.90361	8051.854965	6483.857243	11112568	313.4662111	12.73331483	135.3998032	6
7518.20453	1238.93333	322.0839969	73474.22007	36815.24757	1238.93333	8201904	173.2093198	2.933491175	150.4747632	0
16956.83809	3042.625652	879.7214747	20475.85732	9000.145345	3042.625652	10210256	513.7264083	10.66652288	12.59983015	4
3535.026179	86.53234225	125.5985615	5727.667732	95.06557785	86.53234225	8169040	80.39907916	1.133320353	1.533315772	0
8874.252293	112.8235493	457.0287274	5965.378467	239.5166602	112.8235493	7620816	91.15235926	1.13356994	3.800793327	0
4199.345679	86.53358774	166.8004904	25471.54155	10249.76347	86.53358774	7829912	79.60023402	1.133336665	14.4667092	0
1009.070751	1126.122425	52.79323789	4637.006061	144.3815067	1126.122425	4960376	1080.661582	11.06524936	2.399692631	0
1419.646687	2539.016833	61.53535703	5406.311129	2713.289231	2539.016833	8563384	152.938363	5.133502157	19.46730688	1
1837.056551	2800.787858	79.87202395	204220.6978	100068.9786	2800.787858	7305360	158.4106251	4.800321974	263.0843126	0
9980.660254	243.9900647	437.1821979	51825.95631	24276.21147	243.9900647	7667136	68.46387882	3.733181318	254.3229773	0
7879.168895	23282.17175	348.6682403	59686.33605	26798.85429	23282.17175	8041656	281.2679361	17.4667455	63.20028524	0
5490.861104	221.8529739	230.5857682	2500.845648	240.7184762	221.8529739	7823160	146.1909771	1.599901254	4.399728449	0
3083.194224	6896.98708	98.79981492	9813.848282	2731.194884	6896.98708	8702056	137.199743	72.79986362	20.46662833	1
3967.083752	72.80520751	203.8145782	5398.252786	239.4837961	72.80520751	7704520	64.13792091	0.933400096	3.733600385	0
10584.31928	81.09988077	557.1038584	1008.974081	234.9280417	81.09988077	7882552	76.19464604	1.046450074	3.597172131	0
3190.638547	2534.244332	103.5990869	5519.884685	2767.04228	2534.244332	8698096	125.9988895	4.466627301	19.66649334	1
3565.371672	150.2795226	175.0816443	1594.403063	239.487154	150.2795226	8306864	67.60578345	1.666809257	3.733652735	0
980.5856244	91.64663088	43.39051397	35574.35607	35540.23019	91.64663088	5016936	17.32954475	1.333041904	0.13330419	0
3499.98999	4831.119516	167.5995207	25177.52799	12025.56561	4831.119516	11101664	416.798808	10.86663559	161.7328708	6
6899.560196	714.4694483	282.867768	12011.04676	5948.289825	714.4694483	7926632	312.0678817	3.933348647	41.80016274	0
5455.818576	4480.317681	276.8574602	67992.00571	27957.33699	4480.317681	10097832	2049.398517	12.93290327	341.3219832	2
4016.040507	2649.869346	122.4760345	5553.891465	2784.079612	2649.869346	8698560	179.8804251	5.73377189	21.13494988	1
9611.253175	82.26598057	445.5962837	5727.818897	95.06587382	82.26598057	7980440	76.79935949	1.066657771	1.533320545	0
3120.533808	3871.099326	92.27062323	39.06834192	1.200051458	3871.099326	6412352	2870.389749	59.93590338	0.266678102	7
11180.4006	134.3293357	532.650815	6265.613535	296.8578322	134.3293357	8042448	47.19859537	1.066634924	6.999791686	0
7733.394179	95.06577558	348.3300683	1391.586956	96.26576434	95.06577558	7697936	85.1992014	1.266654794	1.733317086	0
3559.741948	624.5348447	117.9336187	1371.669986	460.4011142	624.5348447	7819440	132.8003214	2.933340432	15.06670313	0
6596.811724	176.7523408	337.1243365	1548.363455	232.5620543	176.7523408	8046168	91.16018165	2.007077863	3.625689043	0
2558.025093	0.0	88.54804825	291.7151439	148.0245987	0.0	5095288	0.0	0.0	2.933820876	0
939.7918549	0.0	43.25708609	34.12577516	0.0	0.0	5015944	0.0	0.0	0.066651905	0
6234.602533	4383.35491	203.5979057	4706.751583	171.7982328	4383.35491	6042024	204.5312294	7.933251727	3.599962968	3
9016.79004	2992.348332	381.2456636	52672.58612	25754.92176	2992.348332	7312464	346.2353481	5.33490521	244.4720312	0
1597.095908	1361.368099	76.39820974	75564.36261	37819.78042	1361.368099	8104136	97.53104786	2.799934388	154.0630565	0
6483.882574	3066.340856	280.9340226	20802.25103	9148.28911	3066.340856	10138856	476.2011683	11.13336065	15.60003827	4
3118.910461	2489.715075	100.865927	5510.626255	2762.513075	2489.715075	8565368	121.5991083	3.866638311	19.26652538	1
3439.5507	2942.691155	106.398475	187703.9096	93565.85889	2942.691155	7213576	214.9302527	5.199925468	162.6643351	0
12140.99296	114.6647113	632.7892088	5477.306594	239.462583	114.6647113	8167936	79.8653047	1.599972715	3.866600728	0
5799.497542	96.39829696	294.8614574	1594.305167	239.4624362	96.39829696	8372024	65.59884109	1.333309778	3.733267379	0
10808.89626	2975.017228	504.0945914	12652.6477	4152.636539	2975.017228	8698088	111.4882212	10.78918269	16.18377404	1
2235.024991	94.53157063	108.5313096	1594.903594	239.4622015	94.53157063	7893600	83.93176829	1.266643048	3.73326372	0
3135.245419	2588.837504	101.1347984	5515.413233	2764.706718	2588.837504	8697056	125.2018138	5.600081127	18.46693419	1
9942.303892	274.9214586	459.4468216	5675.888173	399.2494218	274.9214586	7923416	68.99701979	1.93324983	12.39946443	0
7229.046878	4860.943016	280.8044105	25142.99491	9149.677044	4860.943016	10213232	522.4082053	14.20022304	15.80024817	4
1167.337925	2566.476761	55.86688641	5815.089539	2917.478142	2566.476761	8698096	118.8004673	5.333354311	16.20006372	1
899.8381165	0.0	41.73819361	34.13730851	0.0	0.0	4956736	0.0	0.0	0.066674431	0
10412.12972	132.1332875	522.8664854	54495.44777	26202.39092	132.1332875	7887088	134.0666202	1.799999376	257.7999106	0
4367.529552	14921.00368	167.7408694	179413.6605	89405.75004	14921.00368	7393744	299.6134606	12.46722678	374.7501696	0
4594.181226	95.66200657	234.8796195	1597.662395	239.9566534	95.66200657	7918784	81.29934497	1.269258467	3.740972324	0
3037.8051	2549.881656	96.13138507	5024.564835	2519.282276	2549.881656	8691112	132.3973167	4.799902722	14.46637348	1
1722.81593	4300.439765	56.20051967	7027.264979	4513.508402	4300.439765	6513664	2390.288769	54.66717216	3.066695023	7
3186.147144	93.19650389	112.4624478	793.0369172	95.06310053	93.19650389	7824656	78.1304024	1.266619152	1.399947483	0
8668.777609	96.01599691	451.5418966	1028.971434	239.5065701	96.01599691	7882200	85.28087503	1.333555513	3.66727766	0
7867.021989	311.1955955	392.2611149	1880.773381	293.1958503	311.1955955	7959840	34.19951596	1.999971694	6.333243697	0
6573.381123	104.0281875	335.2908504	55621.33782	27262.32033	104.0281875	7726704	83.28923472	1.400379447	258.5367198	0
3502.447376	6735.691111	115.9349015	45269.14567	21986.56407	6735.691111	7820512	211.8695326	9.133456879	50.7340196	0
5993.179111	243.7460406	293.4152967	5675.429212	403.087681	243.7460406	7921856	69.8036391	1.266732706	11.93395549	0
3415.764918	4839.511416	109.4676789	16178.3496	8096.208196	4839.511416	11111312	408.8037801	11.73344183	146.7346901	6
3145.943134	2597.196463	101.8691428	5356.596868	2685.26527	2597.196463	8697248	132.4032183	5.466799546	20.33382758	1
20057.8885	2536.190443	161.9979234	5236.178045	2601.029595	2536.190443	8691200	125.946555	5.597624667	16.85951239	1
5429.454131	814.8113941	281.8911474	268.4931524	144.3783933	814.8113941	6401792	89.58659307	12.73142803	2.332984194	0
3233.102959	5332.310714	103.9125858	2637.591075	146.9592254	5332.310714	6071472	248.669425	10.41128028	3.470426758	3
15071.53449	2923.428097	730.7236927	21615.31482	9148.145972	2923.428097	10129664	410.261254	8.933215474	15.66645997	4
3231.56148	6707.120051	145.5982645	32055.2179	31888.68655	6707.120051	6403568	4553.679053	104.7987508	10.66653952	0
9313.974728	206.39944	475.3320436	1740.661944	239.4660169	206.39944	7941816	102.3997222	2.933325374	3.799989689	0
1059.867497	277.26379	53.85315922	268.4659967	144.3637907	277.26379	6756896	67.18314912	4.332246719	2.332748233	7
3326.343062	275.4729934	132.0696999	9272.679629	348.141329	275.4729934	8053792	120.7361062	1.933377737	10.20023427	0
5599.125943	2384.21535	230.541264	313.3441124	146.8050501	2384.21535	6402712	113.2038942	36.734597	2.800096323	0
3096.697025	2561.781479	98.99670803	5516.349896	2765.108051	2561.781479	8564888	125.9958102	4.733175939	19.39935491	1
3221.08073	553.1586459	129.9392794	778581.6946	573.0928914	553.1586459	7833168	280.0128134	2.000091524	7.066990052	0
6414.284541	21493.32656	274.6007652	153506.1611	74267.00696	21493.32656	7500488	310.9341998	17.13338108	337.2676065	0
2326.186016	2434.486174	116.502694	5305.907465	2663.090201	2434.486174	8562808	122.4378627	4.267986499	19.07256467	1
2593.963436	0.0	89.25164561	279.0863631	146.7752977	0.0	4957024	7.998653827	0.0	2.732873391	0
3997.230894	375.9675915	132.5454109	12615.74955	5766.192082	375.9675915	8014272	131.211956	2.46689145	27.86920611	0
2232.071166	92.68877546	108.2370006	6255.858403	293.4810903	92.68877546	8246856	22.08782194	0.467114059	6.406135669	0
13177.90752	2985.409255	680.002108	20524.86363	9000.294568	2985.409255	10208584	438.1346916	9.933364127	12.66670593	4
8639.631165	606.2782102	378.0738652	6097.182757	590.4779094	606.2782102	8175528	375.3404798	2.800053313	8.333492003	0
13447.28273	33470.13338	654.2966422	215146.5899	106563.482	33470.13338	7518992	436.4199939	23.86776013	422.2193433	0
1999.599493	478.0476932	82.47489491	5465.011893	967.096484	478.0476932	5469280	203.6869878	2.533586101	26.00259419	0
2692.819325	215.9694691	82.52166752	443.8705848	311.5559564	215.9694691	5295688	83.38821169	1.333144871	11.13175967	0
10886.40543	178.2544453	509.4597057	59993.9776	27244.7043	178.2544453	7762904	82.88433226	2.191653016	258.8807109	0
4454.919459	2869.552628	316.0467641	182260.4558	90735.68607	2869.552628	7892760	235.8518143	6.666246871	196.9209326	0
1903.617831	2532.223718	82.73410828	206710.2029	100604.5423	2532.223718	7218632	144.0013488	4.066704758	169.6015886	0
1042.800925	38.40003405	43.86670556	0.0	0.0	38.40003405	6404600	16.20001436	0.600000532	0.0	0
8432.594737	82.26856652	434.410032	6000.938582	255.4725664	82.26856652	7980536	76.80177361	1.0666913	4.200096994	0
3279.735629	84.13339223	124.6667539	5402.337115	240.7335018	84.13339223	7776520	79.0000553	1.133334127	3.933336087	0
9024.478911	2835.908596	393.2817267	196991.2101	98191.9601	2835.908596	7895776	245.2093899	5.666883671	191.7406757	0
1950.406212	2748.93001	85.93948202	59954.68956	27243.41584	2748.93001	7314464	171.4789354	4.266971954	247.9510734	0
5824.752011	226.8673942	289.8009293	1880.806031	293.2009402	226.8673942	8053792	33.53344086	1.933339533	6.333353642	0
4171.829176	2836.841173	202.5981793	94151.68722	46519.44861	2836.841173	7315576	163.1985334	4.999955067	289.7973957	0
6895.01238	2089.983545	287.1977388	147042.9756	73235.42339	2089.983545	7213096	164.5320379	3.333307089	183.1318915	0
4110.53386	4540.510488	123.9085348	21260.95637	7716.492415	4540.510488	10951616	302.7985627	8.740989799	130.9813968	6
16954.24507	237.5115504	832.3236648	23845.01309	11826.78199	237.5115504	7988736	92.32486591	1.666513825	31.13047825	0
1041.13848	0.0	53.46531109	303.1703408	144.576609	0.0	4993200	0.0	0.0	2.40293533	0
2202.18043	2767.908736	98.19912734	1207.189272	295.6640392	2767.908736	7827320	216.9980716	6.666607423	6.666607423	0
3849.662655	239.2291316	111.5158365	4095.557407	311.5511176	239.2291316	5294224	133.3790728	1.533092791	12.19808612	0
2527.369306	6358.357167	72.06769243	4637.999348	144.4020553	6358.357167	6042008	274.5372409	12.93351742	2.40003416	3
17085.24119	31850.07101	846.7618071	75461.13751	4649.48968	31850.07101	8712632	783.5596818	29.80100211	79.20266332	4
1072.65122	136.5313673	54.59921377	268.5294665	144.3979207	136.5313673	6507824	0.0	2.133302614	2.333299734	7
2630.811667	1118.614934	89.66252007	284.3868481	148.0598194	1118.614934	4960696	1061.150925	11.06615489	2.933197683	0
4435.344608	82.27429569	181.8835321	1599.614994	240.7556578	82.27429569	7820592	67.00621326	1.133438433	3.933698092	0
10944.6042	115.2035529	512.2157967	55419.97582	27151.43735	115.2035529	7682088	42.00129532	1.800055514	257.8079508	0
7572.729119	149.7319318	395.7296293	1028.390374	239.4644253	149.7319318	7906272	79.59925495	1.666651067	3.666632347	0
7687.525707	317.4024377	302.2023209	6425.38268	460.4035359	317.4024377	8015904	147.401132	2.133349717	15.20011674	0
2235.61404	127.8674697	106.8006707	91667.37567	45186.4171	127.8674697	7914792	88.53388933	1.733344219	290.6684921	0
11478.00669	12694.9266	541.5273585	56018.31526	146.7983803	12694.9266	6406840	7439.917913	198.3311451	6.199931594	0
5507.726548	82.27254038	285.6203914	1028.540098	239.4837642	82.27254038	8168360	76.8054834	1.066742825	3.666928461	0
2240.014463	152.2585868	106.8609959	1594.8487	239.4539596	152.2585868	7602288	98.19478913	1.933230743	3.733135228	0
4734.412909	2936.34134	246.8006729	34531.29416	13644.8372	2936.34134	10215312	420.6678137	8.933357692	21.26672465	4
2614.587915	1126.232745	89.06398406	279.1249261	146.7955785	1126.232745	4961368	1080.767447	11.06633335	2.733251008	0
9234.867686	2889.071083	478.0563661	56305.05348	25677.7134	2889.071083	7318168	152.7967077	4.999892269	243.5947513	0
9522.014458	82.25297045	502.1163909	8078.254863	287.6854299	82.25297045	7912832	71.8547019	1.066489082	6.265623357	0
9498.282814	116.8001986	492.13417	1028.668415	239.4670738	116.8001986	7703152	74.0001258	1.46666916	3.6666729	0
2233.39085	18382.90929	106.9297034	122396.5117	58453.48237	18382.90929	7922296	279.1905224	14.46617559	313.5893547	0
3503.605908	67.62584976	123.9807246	1359.853133	95.10301948	67.62584976	7698488	69.09307727	0.866998074	1.467227509	0
13800.5238	195.205523	668.8855917	1279.636205	353.0099878	195.205523	7913696	65.00183912	1.333371059	9.866945835	0
15623.91065	111.1974662	766.4492018	2876.267793	240.7278479	111.1974662	7706784	102.3976667	0.799981771	4.399899741	0
1352.774996	25410.57601	54.41663661	19932.83392	0.0	25410.57601	6039872	612.8017576	22.324774	0.06644278	3
2233.427624	6194.351334	71.81740325	1741.939809	144.8384501	6194.351334	6041672	263.1967404	12.90573448	2.875370894	3
10094.95561	233.6594668	462.78574	2001.271667	405.4541733	233.6594668	8038344	89.86389766	1.5999507	12.33295331	0
2094.993325	6342.556809	61.86162063	1744.042443	145.0132795	6342.556809	6091632	270.745015	12.72046312	2.878841653	3
9003.733336	11737.92741	392.8753937	54266.93878	26733.92718	11737.92741	7992944	378.7417464	11.00024435	78.60174601	0
11319.89525	82.26106085	540.8298109	792.745977	95.06018863	82.26106085	7913696	76.79476669	1.066593982	1.399904601	0
8211.842026	82.09846115	423.3326647	1591.738803	238.9770441	82.09846115	7704000	76.64297184	1.06448572	3.72570002	0
3286.928819	89.86654325	124.7998286	5401.992581	240.7330027	89.86654325	7885080	88.26654545	1.199998352	3.933327932	0
8784.907424	4506.933485	395.7177506	2468.540872	147.9113302	4506.933485	6042440	218.7036508	8.391187575	3.063449432	3
2655.517365	2923.382421	126.3992399	12526.25801	5958.230838	2923.382421	7819904	180.4655815	6.733292844	18.79988695	0
4986.651474	102.399688	202.6660492	284.4658	148.0662156	102.399688	6428104	0.0	1.599995125	2.933324396	0
4587.416847	23846.07436	231.3308211	44844.71299	9000.168925	23846.07436	10137816	796.9913447	23.39974588	12.73319505	4
3609.16451	162.3984031	128.5320694	55347.45575	27089.46695	162.3984031	8105520	91.06577119	1.866648311	256.1308147	0
2577.221173	36.73173477	88.72947183	279.121186	146.7936115	36.73173477	4941024	0.0	0.133327531	2.733214384	0
17500.56614	2957.562646	862.3616009	25145.07641	9138.675444	2957.562646	10125392	459.784114	9.723128715	15.65024143	4
7594.004542	2572.960749	338.9632932	5414.611913	2715.973389	2572.960749	8703848	108.0095466	5.733840128	19.86842277	1
2928.579356	2562.124172	145.6501257	9478.108706	2580.430289	2562.124172	8696496	152.440031	5.458551329	14.91116461	1
7577.528989	13.99999197	343.06647	51876.43692	25652.45196	13.99999197	7406552	21.93332076	0.199999885	243.666527	0
8195.720767	540.8658373	368.9994342	4312.92672	95.0665209	540.8658373	7938624	80.59987641	4.333326689	1.599997547	0
3158.940655	2599.173068	102.0968128	9838.190071	2743.76027	2599.173068	8699184	122.2764177	5.261349126	19.44701196	1
8225.821185	91.20097403	372.003973	55461.52566	27146.55659	91.20097403	7889432	83.26755596	1.200012816	256.6694079	0
2359.879016	120.3012814	114.3662403	5399.42026	239.535589	120.3012814	7897544	82.02360092	1.400402943	3.734407847	0
7463.782001	2638.06088	234.8849277	9826.826527	2744.193578	2638.06088	8694736	171.00631	5.704632528	20.62954321	1
4520.898613	142.3989064	227.598252	55526.64022	27205.65773	142.3989064	7957664	96.79925658	1.933318485	258.1313509	0
2538.04843	177.5087448	73.92309351	4433.985804	57.32539262	177.5087448	5292984	39.2612282	1.666435832	3.266214231	0
3308.461694	106.5310266	125.8639413	1032.910967	240.7281208	106.5310266	8031112	91.86467749	1.399969686	3.866582942	0
3549.547893	4566.532963	126.5981415	61905.22456	27450.93035	4566.532963	10764280	259.5961891	8.599873754	322.4619329	6
6329.923552	3112.694639	276.5358185	25171.69288	9148.34888	3112.694639	10214552	436.6705909	10.20009166	15.66680746	4
7252.086758	2545.556716	368.6507434	25292.50753	16748.87656	2545.556716	8831752	129.5944024	5.199775404	19.19917072	1
7194.637224	4846.536651	280.2040461	20777.03335	9149.665455	4846.536651	10217584	527.4742834	14.00020216	15.73356053	4
4396.291763	86.93119309	227.7943917	1028.641342	239.4607711	86.93119309	7824280	88.46448867	1.133305431	3.666576396	0
3355.209439	4474.945923	108.2003044	21541.2606	10038.69491	4474.945923	11030848	233.2006561	7.333353965	167.2004704	6
8235.156948	103.6246247	384.6914155	1033.045486	240.7905532	103.6246247	8015032	71.48365357	1.400332766	3.867585734	0
4852.825623	4699.691481	238.3345917	56049.36261	28007.61455	4699.691481	10772096	267.6014129	8.733379446	349.0018427	6
1236.22583	14813.37733	50.26500625	89568.64125	1.199960361	14813.37733	6395464	12019.33629	230.7257117	5.666479484	0
3896.576075	302.1981445	140.7324692	1371.658245	440.1306309	302.1981445	8002768	94.33275413	2.599984036	12.73325515	0
6981.593577	4539.66249	228.3997899	22078.51302	11043.58984	4539.66249	11030640	244.0664421	7.99999264	168.9331779	6
2315.820812	2468.892692	105.8497056	1881.683614	293.3377475	2468.892692	7930048	258.0545123	7.203382612	6.336308779	0
2257.470249	164.4002608	95.86681878	59952.56179	27234.17654	164.4002608	7684552	74.00011741	2.133336718	258.4670768	0
3592.187619	8083.505472	116.1995995	22791.32145	11126.42832	8083.505472	7925200	378.4653622	11.73329289	32.46655477	0
6383.352107	2990.812992	278.5950001	20798.82673	9148.102489	2990.812992	10213560	419.1924769	9.733158656	15.59972004	4
3218.935758	2579.601943	103.8000782	9528.207178	2588.268616	2579.601943	8696240	126.0000949	5.1333372	16.00001205	1
9227.727167	89.86400969	491.8521242	5151.114365	287.7248263	89.86400969	7702152	85.19748099	1.199964521	6.266481388	0
1163.448567	87.61871945	54.21158212	357.6764164	199.3759293	87.61871945	5291720	33.54049915	0.666809128	5.2011112	0
3799.077203	162.0004493	189.8005264	59386.9647	27234.20886	162.0004493	7904424	131.2670307	2.266672953	258.2007161	0
3032.899803	2636.886771	98.53657584	5608.984573	2813.159238	2636.886771	8696336	139.6045939	6.000197446	20.66734676	1
3976.137681	13312.34789	125.0001367	43609.51435	21632.89032	13312.34789	7919880	321.6003516	12.26668008	60.26673256	0
2099.888398	86.52873462	104.2611255	5397.579803	239.4539405	86.52873462	7699312	111.5940691	1.133273104	3.73313493	0
5800.29737	2628.413913	223.7345176	4895.359246	2426.27951	2628.413913	8695568	166.6008819	5.933364741	14.60007728	1
7987.412938	1362.590834	354.3309499	76736.21715	36300.68915	1362.590834	7745552	160.1322562	4.199971748	149.7323261	0
3973.027571	0.0	199.3913464	1594.93078	239.4562743	0.0	7818144	41.99817728	0.0	3.733171314	0
5777.749627	3120.208799	220.4006215	56602.69295	27732.0782	3120.208799	7310936	226.133971	4.933347245	247.2006971	0
4997.331277	0.0	225.3212171	2634563.797	2605286.372	0.0	5154584	0.0	0.0	23.46540485	0
3283.928367	127.063895	123.7972996	1070.109991	256.7277332	127.063895	8013368	98.19785798	1.733295524	4.266573598	0
3349.142745	86.52840929	126.9261104	71778.382	32414.48873	86.52840929	7892824	79.59547049	1.133268843	269.1846816	0
1194.166818	2556.671689	48.73469985	9645.603796	2598.206187	2556.671689	8692240	136.803836	5.133477276	18.13384181	1
3307.074273	2597.472641	103.7335719	5095.81172	2549.872531	2597.472641	8692048	126.0002898	5.06667832	14.6667004	1
5577.23826	2756.018906	277.2685687	58808.47009	29109.53302	2756.018906	7443480	211.3347831	4.533364432	252.8684013	0
10483.37221	2936.648239	528.1420089	8897.479489	4168.268471	2936.648239	7826656	222.5369889	6.733443941	20.13366406	0
7939.800688	360.0666979	347.7333635	6370.400552	405.4667018	360.0666979	8020608	72.86667298	2.933333588	12.40000107	0
3581.194103	37129.00553	127.1997905	211639.9182	105235.6934	37129.00553	8106280	519.4658113	27.93328734	393.9326847	0
6579.502339	8.933562807	335.7419574	1614.708143	239.4728179	8.933562807	7903672	48.46791165	0.133336758	3.800097612	0
7021.945797	98.14002975	335.6895719	268.8183424	144.4098536	98.14002975	6427688	83.07233497	1.533437965	2.333492555	0
4391.477265	2987.540543	223.9338738	24842.05995	9000.288387	2987.540543	10124320	476.4011497	9.733356823	12.66669724	4
2224.14398	235.8677957	108.1338509	1595.007635	239.4678129	235.8677957	7836792	96.13379349	3.200015317	3.733351204	0
11324.03619	72.27030138	545.5607714	284.3476341	148.0741138	72.27030138	5026448	8.533762525	1.066720316	2.933480868	0
1861.776918	465.7775946	56.60537902	687.2653085	528.9836009	465.7775946	5292144	154.4813465	2.333555083	22.00209079	0
2578.153925	0.0	89.60998434	284.4316914	148.0831661	0.0	4943336	0.0	0.0	2.933660202	0
3875.5063	134.8013786	146.7348339	11790.98725	240.7357953	134.8013786	8262736	144.2014747	1.866685757	4.066708256	0
1713.507172	4480.629325	62.77705959	20606.33656	8102.37251	4480.629325	11150392	214.3216811	7.264012203	140.2154282	6
5048.743622	105.7321527	259.4637693	16395.75025	5718.869473	105.7321527	8016320	86.46570113	1.399984367	10.26655202	0
6129.012728	250.3175166	288.1817908	1071.198981	258.6503234	250.3175166	7999520	127.1919632	1.93321118	9.599393446	0
17363.50712	214.072097	909.0897272	1028.359419	239.4727413	214.072097	8192248	91.33565021	2.400060882	3.66675968	0
4923.510087	2744.898542	242.0753572	244156.0319	121504.4953	2744.898542	7216880	162.005816	4.666834206	296.277303	0
1961.598509	2224.398309	58.46662223	4637.596475	144.3998903	2224.398309	5534160	85.99993464	6.933328064	2.399998176	3
5930.770912	2524.718269	241.7701952	5035.301049	2519.584153	2524.718269	8692560	140.4214096	4.467347788	14.93561052	1
4278.434247	5007.384774	131.2697629	59285.19834	22201.72366	5007.384774	10764824	452.2773344	10.13357235	314.1407429	6
1027.401981	38.39758249	44.46386722	0.0	0.0	38.39758249	6402520	50.39682702	0.599962226	0.0	0
8274.6499	77.9960716	426.445188	1594.919669	239.4546061	77.9960716	7805792	73.99627305	0.999949636	3.733145307	0
5742.26904	474.9335296	255.6001056	828384.2757	27567.74473	474.9335296	8160064	292.2001208	2.066667521	261.7334415	0
1172.600422	136.0667157	54.73335304	357.6001287	199.3334051	136.0667157	5292264	27.80001001	0.800000288	5.200001872	0
6511.419848	331.0710655	332.4044165	65518.93719	32484.69828	331.0710655	8139872	125.4683337	2.333364336	268.0702284	0
9065.213402	78.00126258	424.5402052	5456.954997	275.4044579	78.00126258	7915912	148.0023957	1.000016187	4.400071222	0
6517.47779	132.5335595	332.6005676	1594.269388	239.4670754	132.5335595	8238248	97.53349979	1.800003072	3.733339705	0
1896.322587	78.02973297	95.90321027	1029.125478	239.5579494	78.02973297	7646104	74.0282082	1.000381192	3.66806437	0
3017.759559	9323.159613	97.6718309	4682.647587	146.8077622	9323.159613	6398984	3705.529257	145.674369	2.866818245	0
899.760746	0.0	41.73460485	34.13437329	0.0	0.0	4936560	0.0	0.0	0.066668698	0
2617.759207	183.2218164	77.91426096	9031.189285	113.4388983	183.2218164	5434280	55.58639319	1.333007031	7.064937264	0
14798.80805	2946.614581	691.6190702	19657.47536	9000.514841	2946.614581	10123120	462.4127503	9.533596206	12.53367893	4
21972.37191	69.46615632	1101.125244	1032.992411	240.7315648	69.46615632	7989112	127.2657317	0.933326476	3.86663826	0
8210.479378	2638.311196	371.8156708	9494.466827	2571.308372	2638.311196	8695344	143.2060357	6.000252891	15.9340049	1
3596.489264	25292.95674	114.3319324	20313.48443	146.7982012	25292.95674	6189352	734.5909988	21.99973043	2.866631541	3
1408.883125	3491.438028	64.80302923	10910.61896	2735.713493	3491.438028	8704752	123.4787422	19.58077142	20.24678405	1
8649.548893	78.0055514	444.8983286	1594.380133	239.4837099	78.0055514	8288504	74.00526671	1.000071172	3.733599041	0
2868.175344	38.39877738	93.33036169	278.7244587	146.8619906	38.39877738	6407824	16.79946511	0.599980897	2.733246307	0
2236.493818	202.7357945	92.60112418	1646.019983	148.8018065	202.7357945	7961536	54.40066042	2.400029136	4.066716037	0
13190.16716	210.2693315	634.2080375	5630.938029	350.5377758	210.2693315	7921744	47.73393828	1.866690324	9.533454154	0
965.3984666	0.0	53.2109391	4638.553594	144.4296919	0.0	5097272	0.0	0.0	2.400493493	0
5445.510961	2842.197097	222.6821089	12641.47664	6067.754112	2842.197097	7952488	221.6820396	6.133758689	26.66851604	0
1937.98	121.3320812	96.46567114	1028.722717	239.4641954	121.3320812	7741864	96.73233506	1.266653595	3.666628827	0
3088.199627	821.2842969	100.202151	395.4084881	148.0698452	821.2842969	6510800	442.8761737	7.866835541	3.133400597	7
12057.20365	86.93912812	631.9087855	1028.868578	239.482629	86.93912812	7913664	80.4720304	1.133408879	3.666911079	0
5246.959953	2564.679678	262.7346663	9516.314946	2556.546304	2564.679678	8559984	108.0005479	5.133359377	14.66674108	1
9680.813295	209.0669538	451.8006205	36292.91651	14952.22053	209.0669538	7702344	137.8001892	1.400001923	23.33336538	0
4331.345808	2954.941844	218.2672953	18840.58759	9000.292588	2954.941844	10038504	414.5345272	9.333360213	12.46670257	4
3006.286654	6392.282716	82.90829752	267.134243	143.4340035	6392.282716	6040888	350.0425405	12.91303356	2.317723972	3
3343.685429	2582.429669	111.1984069	9867.658629	2756.360511	2582.429669	8691952	140.3979886	5.199925502	20.13304489	1
8907.659556	421.3266904	441.3930407	1880.770347	293.1953773	421.3266904	7926784	37.06608226	2.666624623	6.333233479	0
3342.296972	25441.2456	108.0052879	20297.99379	149.2739751	25441.2456	5875072	770.1710409	22.80111634	3.20015668	3
13838.15347	159.865359	763.0604248	107080.6574	76027.84476	159.865359	8257672	100.4658449	2.199982004	266.2644886	0
3689.401318	2859.622707	132.3405547	4568.649296	1661.557332	2859.622707	7928392	200.0109139	6.46701955	13.26739062	0
11947.78997	2541.012044	564.2693413	6251.229631	3132.681516	2541.012044	8557176	115.2005461	4.666688787	19.26675799	1
6710.234815	2923.319457	293.1986083	30219.32323	13648.33522	2923.319457	10218672	420.1313391	9.133289981	21.86656287	4
914.2091883	0.0	42.27017396	34.13616572	0.0	0.0	4937288	0.0	0.0	0.066672199	0
5946.225224	2885.107305	252.548562	55932.57273	25480.06978	2885.107305	7490008	167.7434483	5.733679074	240.9478625	0
1245.750691	500.2736371	58.93415448	4643.398031	145.6020287	500.2736371	6506968	85.86786309	6.533424366	2.600036227	7
2392.7867	120.5959697	72.19758716	4434.451801	57.33141732	120.5959697	5292088	27.79907096	1.199959897	3.266557498	0
3973.185485	135.1995061	204.1325876	5397.380282	239.4657918	135.1995061	8215752	85.33302158	1.866659847	3.733319694	0
3180.190211	2570.031233	103.3161627	5592.279112	2803.343007	2570.031233	8559320	118.0565577	4.802300654	20.27638054	1
1155.459441	2511.517628	47.06637234	5253.833813	2609.850346	2511.517628	8558168	115.1992796	4.533304985	15.5332362	1
2827.791876	2253.004902	96.22013952	8893.794864	4804.338913	2253.004902	4963544	2162.052532	22.13796696	3.734114908	0
2621.175343	126.6654752	123.065509	55390.14563	27064.27875	126.6654752	8083944	92.53246291	1.733317029	256.8642504	0
9822.246034	274.601287	454.6021306	5685.959982	405.468567	274.601287	7939552	81.33371452	2.26667729	12.33339114	0
6173.02628	2822.370438	316.3841099	51887.66122	25670.34717	2822.370438	7314136	144.9148644	4.670368556	243.3929213	0
7338.677675	81.33345533	328.6671597	5980.408971	241.9336962	81.33345533	8167736	133.6002004	1.066668267	4.2000063	0
3882.158609	145.1734376	124.6149627	56878.18108	27063.33603	145.1734376	7721544	102.9919713	1.66330703	255.8831536	0
3183.098841	2579.851346	103.6633722	5552.490209	2783.244882	2579.851346	8693568	128.7959069	4.799847461	19.79937078	1
5044.935745	127.6118654	251.4233773	1880.974893	293.2272643	127.6118654	8008704	37.20345918	0.800074391	6.333922261	0
3063.52427	2955.860264	169.3291475	288087.6785	141581.9668	2955.860264	7882328	195.3285048	6.733166889	296.1926781	0
1185.18833	2624.469411	47.67156031	4692.748393	2329.305778	2624.469411	8696144	125.2128535	6.200636516	12.73464059	1
1878.977903	452.2773947	56.73467908	31918.49044	528.9458799	452.2773947	5558488	178.6709047	2.200052185	22.53386784	0
5172.903725	3102.361785	188.8163286	8680.839001	1581.610519	3102.361785	7932448	298.8541046	6.769513361	21.10495342	0
2126.806749	38.40012186	92.33362634	52418.83301	25651.2814	38.40012186	7406552	3.600011424	0.600001904	243.4674393	0
1321.540124	4467.613502	53.45885098	0.0	0.0	4467.613502	6040824	235.8988449	8.465429021	0.066656921	3
7387.024122	109.6033254	379.8781922	1594.315038	239.4739323	109.6033254	8156016	95.06955108	1.466711167	3.733446606	0
2412.301321	82.26330155	123.3949523	31508.51109	15479.36679	82.26330155	7832488	76.7968585	1.066623035	23.46570676	0
8097.714385	152.5996429	420.7323488	1028.330927	239.4661063	152.5996429	8035360	94.66644515	1.799995788	3.666658087	0
1330.663659	4443.523291	52.53321461	21066.61906	10516.2429	4443.523291	11094760	214.3995155	7.399983276	146.7996682	6
2498.378447	2811.175749	123.798932	5397.486771	239.4646009	2811.175749	8006240	130.6655395	3.933299402	3.733301127	0
9624.137953	86.53337487	501.8002409	1048.533837	239.4667816	86.53337487	7832976	79.60003821	1.133333877	3.733335125	0
11379.12019	2800.847023	543.6628538	51855.43632	25652.28676	2800.847023	7402744	157.5988947	4.999964934	243.6649578	0
4363.592786	3210.128026	231.3329509	20740.09904	4770.658779	3210.128026	10213784	414.1326486	10.8666487	13.99997685	4
1934.650006	157.7428463	96.53915529	21902.18751	10676.37719	157.7428463	8121568	99.47266553	2.200132683	21.6013027	0
4721.172751	0.0	195.060032	56221.35439	25657.99395	0.0	7526976	16.6660998	0.0	243.8583722	0
4386.05737	3086.307036	219.7362075	24845.52498	9000.384392	3086.307036	10120736	375.0715726	9.333455415	12.66683235	4
2083.471403	93.60021278	113.5335914	4661.210596	1482.670037	93.60021278	7718792	85.66686142	1.200002728	4.533343639	0
8735.400161	215.8650232	403.3969288	53324.06069	25652.27137	215.8650232	7482712	52.53293338	1.399989341	244.1314747	0
5818.819258	309.4712365	237.2035027	1334.55304	407.9393572	309.4712365	7920760	108.6016037	2.333367789	12.66685371	0
14690.95008	2613.002979	643.0673998	9900.277953	2771.736493	2613.002979	8702480	169.4668599	5.400006156	19.73335583	1
12120.66026	235.2660179	581.7741173	2871.989609	240.3920743	235.2660179	7804568	145.9927497	1.797448354	4.393762644	0
3400.735363	21403.1932	120.8643694	22701.90185	10920.12578	21403.1932	8042448	234.1288833	15.8663651	29.73276821	0
2489.733499	82.26667215	125.466675	5402.667027	232.0000155	82.26667215	7704736	71.86667146	1.066666738	3.666666911	0
2640.477995	6397.46139	75.85896272	4633.057843	144.2585718	6397.46139	5877560	303.0362427	13.58667989	2.397649392	3
1897.911799	2746.531979	82.40195952	177831.4955	88712.90959	2746.531979	7912176	196.004661	5.533464919	175.1374981	0
4713.362116	2903.017728	246.3348376	30162.31752	13644.88332	2903.017728	10215488	419.4692282	8.600052518	21.20012946	4
3142.124368	6856.913768	97.79972094	32293.97452	2502.39286	6856.913768	8703336	140.7995983	72.53312637	17.2666174	1
3386.637632	2782.442812	126.7322468	17442.11713	5855.549798	2782.442812	7826232	182.7984328	6.599943416	18.39984225	0
14201.97275	3014.812462	739.8194178	24842.65204	9000.5029	3014.812462	10211896	407.0773511	9.400246725	12.66699913	4
981.0756075	120.9344354	41.80038094	4369.106484	0.0	120.9344354	5531104	2.800025518	1.466680033	0.066667274	3
6769.56858	27800.70918	209.590771	321.7858307	168.1259302	27800.70918	6039096	1161.415526	29.13205055	2.933204175	3
1994.872095	605.5552181	69.06916283	4523.896827	87.73650413	605.5552181	10212648	335.2121146	5.400195163	4.000144565	6
13943.29786	3031.763295	726.9911986	20475.88544	9000.157705	3031.763295	10208600	412.528339	9.666549637	12.59984746	4
6083.321856	2604.528419	314.3994068	9897.847993	2774.528099	2604.528419	8561912	118.7997759	5.533322894	19.3999634	1
6372.094095	246.8703121	264.0038985	7977.451134	240.7368882	246.8703121	7702424	171.0691928	1.866694232	4.000059068	0
3089.914169	4359.000346	97.73483584	10327.4921	148.0022753	4359.000346	6041896	180.0027672	7.800119914	4.933409176	3
5027.253436	2138.747272	203.7156276	1954.442662	350.7324067	2138.747272	7823584	177.3006347	5.603180328	9.538747463	0
19683.27809	258.3791471	971.588253	1321.893314	406.7005099	258.3791471	7964800	102.0584299	1.79985474	12.4656606	0
6884.45223	4549.901185	344.6026144	2672.886945	1514.611491	4549.901185	10024688	272.2687323	9.400071315	3.53336014	4
3201.27205	91.20205265	159.2035831	15711.68695	5113.181747	91.20205265	7822304	83.26854076	1.200027009	9.600216069	0
3027.597323	2582.822784	96.7415862	5011.030021	2512.387543	2582.822784	8695216	105.7515096	4.932439813	14.27119253	1
9776.937452	17973.33013	482.8034955	58271.15522	26646.59292	17973.33013	7840704	324.6690173	15.20011005	56.60040979	0
5182.938379	1065.465847	219.7194163	2165.396177	525.0334111	1065.465847	8011144	308.047155	5.399657986	6.932894204	0
4123.048377	3035.235613	200.6690212	182366.2064	90998.80105	3035.235613	7893536	168.8686481	6.933414685	181.2687936	0
8194.387798	2791.773763	420.1788784	1229.881237	293.0922612	2791.773763	7860920	176.6683912	6.530932606	6.331006098	0
1348.665003	69.26658124	56.46659702	4751.127474	200.5997526	69.26658124	5956456	43.99994573	0.399999507	5.533326509	0
9445.455675	183.406259	435.3481903	2784.561694	405.4805044	183.406259	8042112	71.93578826	0.866696244	12.80043684	0
13190.78943	2884.093508	602.9389447	284.4693141	148.0680447	2884.093508	6401704	185.4683928	34.00031643	2.933360633	0
8757.574268	82.26767746	452.3388911	1614.686506	239.4696089	82.26767746	7606360	76.80094363	1.066679773	3.80004669	0
1385.977082	2586.971307	64.20618176	9465.664403	2565.32579	2586.971307	8703600	131.8650227	5.51097527	15.07218538	1
10878.76051	2564.625923	557.724473	5368.448047	2667.157628	2564.625923	8557272	115.1981699	4.93325496	16.86639872	1
3162.955765	802.1728377	154.474274	5730.148857	144.4071116	802.1728377	6398400	92.13787082	12.53395059	2.466788148	0
9992.425518	108.2611648	463.8430942	55458.24828	27144.88716	108.2611648	7907976	80.46257756	1.466592134	256.520297	0
6648.486306	2963.245707	279.9980195	21615.44711	9148.201958	2963.245707	10039000	446.5301749	9.066602536	15.66655585	4
2403.96144	2162.498647	69.06555886	1736.238817	144.3976839	2162.498647	5536472	85.99862058	7.199884514	2.866620686	3
2294.339	2304.339315	70.0688757	1736.321407	144.4045526	2304.339315	5541776	88.80279966	7.466902073	2.866757046	3
4414.472103	2947.314806	224.5370008	24955.34094	9072.814856	2947.314806	10123368	443.6072456	9.33348578	17.00027767	4
2514.123511	157.7410826	72.27021706	4489.7539	112.2721822	157.7410826	5292064	49.86911657	1.133389013	6.066964716	0
6613.460706	249.6073235	290.7418637	53832.97946	26636.11484	249.6073235	8040544	61.33513291	2.133395927	58.13503902	0
4967.26303	6776.437424	201.2638181	48799.04266	21630.76052	6776.437424	8153128	161.33105	6.533240866	41.86607412	0
373.3314194	8776.021675	4.999974367	66182.06071	30889.44164	8776.021675	7358736	96.46617212	6.866631464	251.8653754	0
1953.938832	56.26874486	95.40352357	59359.05899	29185.47792	56.26874486	7732296	65.06906988	0.733360419	259.2095735	0
3584.277513	157.1946281	134.862058	5967.596067	240.725107	157.1946281	8135472	75.5307522	1.79993849	3.999863311	0
3178.364635	2594.371133	102.8655221	9968.422418	2806.76877	2594.371133	8695440	133.1985179	5.599937691	21.46642782	1
3184.659868	91.20744253	112.4091726	5162.287909	95.07442474	91.20744253	7799944	83.27346178	1.200097928	1.466786356	0
4381.445957	112.1328033	174.265843	5161.775602	95.06621732	112.1328033	8290712	76.79963699	1.533326086	1.466659734	0
4427.361314	2882.951554	233.6681434	25114.29206	9144.724461	2882.951554	10214552	422.5360038	8.66672144	15.0000948	4
5792.094913	6507.306633	213.2034937	16626.67246	8323.203056	6507.306633	10943904	367.4726883	13.00021303	144.6690373	6
4063.423269	4437.352609	161.5316082	43590.06779	32205.12272	4437.352609	11003704	217.9976718	8.199912425	173.9314757	6
6978.18354	108.2612399	361.5818751	11858.80556	5654.649885	108.2612399	8021536	91.66207195	1.466593151	13.99929826	0
4841.392445	2866.953439	238.4794301	12936.42569	5820.978205	2866.953439	7824152	186.209966	6.733693721	17.06758012	0
2495.529123	27359.67112	72.82541955	21884.47486	145.3823583	27359.67112	6042584	578.0391826	27.92200418	2.953288903	3
1287.488108	2603.976698	58.13430146	4982.549643	2499.508292	2603.976698	8712056	136.8022782	5.933432145	14.26690426	1
9126.356099	2913.943411	397.458948	56579.03457	25535.77076	2913.943411	7307872	214.1291749	4.866572158	241.6619736	0
5316.754559	2647.644038	215.5981574	5511.019566	2762.509723	2647.644038	8696592	140.3988001	6.266613108	21.66648149	1
2877.412992	311.2374605	84.27681022	498.9267175	366.5774546	311.2374605	5359800	88.27729172	2.133590132	13.93501055	0
3255.411702	86.53541653	116.4694705	793.0857589	95.06895529	86.53541653	7602408	79.60191628	1.133360617	1.400033703	0
8073.62688	86.93434061	367.0709198	1598.751858	240.7361227	86.93434061	8345256	154.0017844	1.133346465	3.933378908	0
2165.240063	2923.164084	93.79884752	187685.094	93501.11785	2923.164084	7899824	178.9978007	6.199923824	197.1309113	0
4669.828978	213.4313113	187.6377965	11152.01989	5299.498122	213.4313113	7707160	140.0601216	1.470096696	10.42432203	0
1293.02722	137.0280627	55.03804854	4845.616506	254.4425662	137.0280627	5648984	49.90116401	0.800553433	8.205672691	0
3367.356504	25366.56131	109.454418	22480.6176	149.2499646	25366.56131	6044104	859.5038158	22.93076723	3.332960353	3
11274.24502	62.39988019	533.1989763	5728.389001	95.06648414	62.39988019	7700656	64.1332102	0.799998464	1.533330389	0
3150.482522	107.3361448	110.4695602	5162.26855	95.06915684	107.3361448	7851528	89.53567857	1.466705085	1.466705085	0
3779.950512	2565.652076	137.7884754	5075.508818	2546.453681	2565.652076	8700304	118.7900644	5.332887291	15.99866187	1
2220.337386	82.26434681	109.2635854	1594.888357	239.4599139	82.26434681	7908032	76.7978343	1.066636588	3.733228056	0
3134.497943	2620.215206	96.46968102	10016.37965	2832.355168	2620.215206	8386736	146.8045872	6.066856236	21.8006812	0
1215.973808	4330.506721	49.13227502	7241.377354	1.266639383	4330.506721	6167808	172.796278	7.266510146	1.066643691	3
1917.292592	119.3390966	96.00463638	1028.382997	239.4782319	119.3390966	8175960	88.27092956	1.600077273	3.666843751	0
12148.54279	82.26763359	629.6074	1594.952079	239.4694812	82.26763359	7607672	84.80099669	1.066679204	3.733377213	0
6565.569475	2990.307551	278.8766969	25166.77183	9148.595711	2990.307551	10041024	397.5476318	9.800352486	15.66723016	4
1031.215393	147.3355326	43.13397718	0.0	0.0	147.3355326	6034160	7.333442797	1.86669453	0.0	3
7574.923082	191.6664073	351.7328573	1594.397842	239.4663426	191.6664073	8179032	146.533135	2.266663599	3.733328281	0
2571.880983	158.3085836	82.288455	389.2363953	256.7346449	158.3085836	5298192	49.87987386	1.133633497	8.335540418	0
4358.607805	77.9441068	174.6747419	800.0263065	87.53722764	77.9441068	7706312	73.94697312	0.999283421	1.332377894	0
9150.909576	3276.87708	447.1256577	1876742.583	1293423.13	3276.87708	10213936	531.8575364	10.13315938	28.86617113	4
1319.019367	2504.776845	51.99813535	4731.963645	2347.249161	2504.776845	8695248	167.3939973	4.533170774	13.33285522	1
1349.046647	4500.466546	55.53250923	30658.2117	13127.53852	4500.466546	11021936	250.3962841	7.933215604	166.2641993	6
9550.484249	29227.58544	328.9615685	31474.98955	10359.72304	29227.58544	6072408	1058.809636	28.72997691	17.33130857	3
3512.800328	197.4000184	171.200016	7328.267351	1371.600128	197.4000184	7922800	63.46667259	1.266666785	9.266667532	0
6898.913419	320.5200189	334.1861179	2111.645616	497.8459861	320.5200189	7857520	315.4535627	1.733261334	6.79971754	0
1135.856587	143.7151879	54.25981582	328.6918327	200.5746754	143.7151879	5298216	22.06388088	1.266506758	5.332660032	0
3147.931577	6523.401179	73.53484962	56796.97115	28408.45245	6523.401179	10769448	345.6071264	13.40027631	330.1401408	6
972.2815879	112.0683865	42.40065071	34.13385717	0.0	112.0683865	4957304	11.46684264	1.600024555	0.06666769	0
9820.526696	500.549985	441.8813666	17019.43285	5728.523902	500.549985	8021936	84.06946338	2.933430919	23.40077847	0
14571.90494	3031.358533	690.6181855	12831.64756	6151.861064	3031.358533	7981376	263.0045334	6.938561811	30.33142734	0
12443.43613	178.1405314	593.8239944	6036.177235	276.6111769	178.1405314	7607640	139.2722942	1.333387211	4.666855239	0
2814.469499	253.6062624	83.60206441	498.8789857	366.5423845	253.6062624	5298120	88.26884632	1.333366259	13.9336774	0
4264.500269	6773.814147	99.73256007	21339.50121	8495.267467	6773.814147	11050808	525.3292603	16.7332036	150.1321693	6
6393.929029	2882.894785	285.4694509	419840.4948	403277.9333	2882.894785	10134128	448.3377061	8.933420464	16.26682532	4
7644.513904	224.6543406	342.9145188	54779.06112	27088.24709	224.6543406	7958448	85.19532562	2.533194345	256.0526179	0
4742.240629	217.5926874	186.5270648	21041.89285	9961.998544	217.5926874	7831224	143.395181	1.533281805	15.86613346	0
2125.118169	82.26349897	107.729185	5417.391394	239.457446	82.26349897	7704608	76.7970428	1.066625594	3.79985368	0
1271.081835	2546.497055	60.86739302	5575.866539	2798.03339	2546.497055	8697864	147.6017614	5.000059667	21.33358791	1
9117.151132	91.19951117	410.4644666	1364.792685	95.06615711	91.19951117	7706216	83.26622036	1.199993568	1.466658805	0
12774.32516	82.27133694	620.1685382	16076.04592	5254.364939	82.27133694	7820392	76.80435993	1.066727221	11.06729492	0
3507.268168	94.53157694	123.8643653	1359.308077	95.06490036	94.53157694	7695848	83.93177388	1.266643132	1.466639417	0
4665.160312	2646.453123	170.0034125	9634.726734	2611.385753	2646.453123	8693792	177.4035611	5.666780418	18.53370537	1
1238.694043	4053.97441	60.70200503	4640.938145	145.5248946	4053.97441	6419912	3066.550687	63.30066386	2.598658832	7
4053.977935	2580.804168	119.2032717	5087.206294	2550.603339	2580.804168	8700304	145.8040018	5.000137237	15.93377066	1
7205.527193	4787.30688	280.7356915	20770.44114	9149.61019	4787.30688	10068344	511.8042992	13.93345037	15.73346549	4
1313.36054	3538.695627	54.60127981	507671.5131	0.0	3538.695627	5861000	179.1188326	6.991627293	115.9278392	3
2973.636085	6539.909216	96.38755936	5036.982202	2527.111397	6539.909216	8706808	146.1789229	67.16508798	16.17553655	1
8925.704626	86.53564037	460.0789324	1614.776383	239.473051	86.53564037	7788656	79.60212219	1.133363549	3.800101311	0
6074.276993	81.3334716	311.0671955	1594.40271	239.4670738	81.3334716	8070688	76.80013056	1.06666848	3.73333968	0
1257.806982	2832.699197	59.73683112	292.417122	161.8761451	2832.699197	6573784	1724.367634	39.73565999	2.666822818	7
4348.833776	2912.822623	222.268393	24842.19294	9000.336569	2912.822623	10120256	404.2698065	9.066737085	12.66676505	4
16594.34519	166.6687945	810.7436838	1598.820412	240.7364067	166.6687945	7950544	140.601795	1.866690498	3.93338355	0
4473.205934	3025.537347	234.4669777	25108.56664	9144.678799	3025.537347	10126672	453.3339348	10.06668002	15.0000199	4
2654.561312	82.26753377	135.5347619	55018.24656	27234.42038	82.26753377	8105592	77.60081791	1.066677909	258.3360562	0
1194.142433	2540.019355	48.60037033	9671.540364	2634.153406	2540.019355	8557848	122.4009327	4.666702227	18.00013716	1
10786.33873	91.19948199	511.2637627	5162.104013	95.06612669	91.19948199	7705456	83.26619371	1.199993184	1.466658336	0
5668.412974	4525.703904	282.5939996	20204.37099	7900.632243	4525.703904	11015296	227.9951589	7.999830137	135.5971208	6
10113.04899	81.26369069	468.1552489	5658.560686	4409.707663	81.26369069	7701032	70.99048506	1.053662116	1.514639292	0
2015.810022	12693.50998	88.99749917	58314.02804	26695.11653	12693.50998	8156144	191.7279458	10.53303735	58.39835901	0
3783.692289	199.8574559	161.1259076	1700.854947	203.7239444	199.8574559	7992680	101.4619906	1.599926265	6.866350219	0
11038.19239	2568.156322	553.9095337	5260.573971	2613.221052	2568.156322	8693000	143.9938131	5.333104188	17.93256283	1
5152.314798	86.53638114	261.942559	1595.122847	239.475101	86.53638114	7703656	79.60280361	1.133373251	3.733464826	0
3445.547138	2557.146133	167.9550816	4817.469346	2391.659017	2557.146133	8695520	133.2701561	4.802528147	13.14025062	1
1056.68891	1147.885076	11.13286531	309239.6662	149733.9052	1147.885076	8253256	96.86259456	2.333235244	489.4460904	0
232.5339844	1775.871639	3.133342107	51124.40982	25562.20491	1775.871639	7449664	115.46699	3.533343227	241.3340091	0
11276.19461	1299.655874	578.6988429	1880.554586	293.1825263	1299.655874	7925768	191.655244	5.066364711	6.332955889	0
13864.80707	99.73434331	675.9401784	5162.185609	95.06762938	99.73434331	7825992	88.8675666	1.333346836	1.466681519	0
14512.92281	3004.848336	706.9800019	25167.55476	9148.0079	3004.848336	10215776	439.9875542	9.466398894	15.66622352	4
4774.868472	78.00111854	197.2028279	795.8114119	95.06802994	78.00111854	7706216	74.00106118	1.00001434	1.400020076	0
7846.224245	2589.163333	282.536607	5549.397632	2780.832221	2589.163333	8703472	150.4684101	5.400062569	21.26691308	1
3425.761261	4335.89253	84.83238462	14425.98812	2992.158424	4335.89253	6035912	182.6375358	7.742907804	3.735613414	3
2607.064626	79.07873777	89.61367923	279.1759486	146.822412	79.07873777	4963720	0.0	1.200183204	2.733750631	0
3041.879017	298.8678801	98.46706644	4653.552227	148.0672678	298.8678801	6518088	2.800011368	2.600010556	3.00001218	7
1018.478369	0.0	77.80598691	302.8233012	144.411112	0.0	4988536	0.0	0.0	2.400184686	0
4697.790155	3023.750753	233.5961955	20475.79985	9000.120085	3023.750753	10208824	447.1927167	10.79982411	12.59979479	4
3407.3386	3681.533659	109.6646905	48050.66746	21578.01116	3681.533659	7820432	159.7971205	5.333237228	50.7990846	0
1174.14592	2547.693978	47.93384718	5165.388706	2565.627504	2547.693978	8558328	128.8013808	5.133388363	16.46684319	1
9307.811006	82.26617471	486.1304263	5397.701055	239.4652347	82.26617471	7855920	76.79954074	1.066660288	3.733311008	0
7067.476043	4561.339385	230.3336389	17510.2899	2753.603653	4561.339385	8703280	177.4669021	35.73338074	19.86669302	1
3713.105902	265.0694676	138.6681319	9526.500663	241.9358898	265.0694676	7835216	82.53420544	2.800029587	4.266711752	0
7751.65623	168.198327	401.7960035	61775.45221	27233.86245	168.198327	7914696	94.73239106	1.933314103	258.9974238	0
5333.187449	82.26647307	223.9328063	793.0648003	95.06644294	82.26647307	7817696	76.79981926	1.066664156	1.399996705	0
9287.167	98.79964893	433.1984607	793.0638486	95.06632886	98.79964893	7699152	91.66634095	1.333328596	1.399995025	0
8628.933001	501.4743961	398.4061408	31040.74511	13648.61037	501.4743961	12938952	450.2736069	7.200110978	21.86700371	4
28919.72567	2953.211422	1490.505451	20475.7503	9000.098305	2953.211422	10122464	487.7908751	9.199827902	12.5997643	4
2541.805891	0.0	78.72732119	4379.332232	2.399816734	0.0	4983992	15.99877823	0.0	0.466631032	0
6562.037834	168.6436524	288.5606211	1032.925707	240.7004857	168.6436524	7831920	129.1823709	1.199836262	3.866139068	0
8880.338706	317.540677	449.4103934	1251.162269	348.1413847	317.540677	8040312	59.13470092	2.266719088	9.066876353	0
7323.115044	4794.85231	280.8069678	21582.46887	9149.760369	4794.85231	10127760	505.012531	14.13368404	15.80039206	4
4291.049891	2420.361474	166.8686068	159102.1165	79640.52595	2420.361474	7886104	214.6024951	4.933390692	167.7352835	0
3495.720766	132.5379121	177.8061426	59332.24973	27206.80657	132.5379121	8110560	91.93650943	1.800062186	258.0755823	0
4772.813396	95.53360146	203.2672372	11852.63327	296.8674999	95.53360146	7824712	89.53358462	1.200003368	6.00001684	0
2615.827488	185.9447652	71.93775607	4544.746078	167.2102801	185.9447652	5292184	66.20407023	0.933390718	8.867211823	0
1244.648944	2625.174845	59.12916698	5501.815492	2760.918327	2625.174845	8561488	132.5400966	5.47245112	19.95442543	1
3408.815689	24437.49803	113.3824952	21214.60561	149.4193094	24437.49803	5868104	664.8792229	20.68780077	3.270007219	3
5166.868403	2701.56605	215.7972881	56230.89337	25653.34429	2701.56605	7316880	146.7981552	4.533276365	243.8636021	0
2504.578065	6753.910891	75.10268943	6103.243047	144.341105	6753.910891	6040696	276.8203832	14.19420838	2.932136943	3
2717.702581	233.0869002	83.07387803	444.105218	311.6270513	233.0869002	5449280	86.4741732	1.600138903	11.13429986	0
7187.028066	49.5680749	359.6599183	52392.97526	25623.47246	49.5680749	7395480	11.79212847	0.274235546	243.2469291	0
9002.590685	2652.710944	406.7965666	5582.886214	2798.509714	2652.710944	8559600	140.398815	5.66661884	21.13315497	1
7824.359783	109.5327703	401.3312705	1594.925135	239.4654358	109.5327703	7793080	69.06631167	1.066661184	3.733314144	0
3177.803224	2793.72811	103.802283	73510.88342	34284.75404	2793.72811	7296816	147.6032463	4.600101172	130.402868	0
3178.006022	2554.964315	102.195906	9838.539201	2741.89016	2554.964315	8564120	104.3958179	4.666479727	19.33255887	1
3216.835012	3567.676413	103.2592306	4682.062829	146.7894292	3567.676413	5859976	165.7213992	7.532790872	2.866460243	3
8331.939821	225.3353118	380.8033435	1301.344759	350.536411	225.3353118	8162304	70.53395262	2.133352064	9.600084289	0
4579.023685	19030.62137	209.7980307	91229.54366	43155.59491	19030.62137	7995704	521.1284417	14.59986296	289.2639514	0
18875.86798	191.3346982	936.3400126	1052.874177	240.7350506	191.3346982	7713384	146.2010429	1.533344271	3.933361391	0
1052.750156	1225.208657	43.26461823	34.13171731	0.0	1225.208657	4956736	1086.481892	12.53273995	0.06666351	0
3564.450519	95.46444871	133.3302356	6284.387326	651.7181917	95.46444871	7857640	86.0646671	1.266637238	1.599962828	0
5589.590346	2489.055074	288.0063726	5515.855381	2767.927912	2489.055074	8565936	108.0023897	4.06675665	19.26709298	1
5101.440275	129.5993295	257.732	5963.302483	239.4654278	129.5993295	7981856	100.3994806	1.733324366	3.799980341	0
1961.942188	355.9228455	97.19713592	1028.303033	239.4596106	355.9228455	8124200	89.06404225	2.733252793	3.666558625	0
5018.821681	173.2674152	201.6008709	5727.758077	95.06707736	173.2674152	8008240	94.86707649	2.133342549	1.533339957	0
2184.992664	6287.752989	64.52327329	21733.41147	144.3774896	6287.752989	6039560	272.4241921	12.39806698	2.932876059	3
3288.57968	4445.662654	110.6015587	9031.593952	8887.325252	4445.662654	6040984	190.9360243	8.266783173	3.266712706	3
4736.758587	12735.15971	236.2745771	52939.83909	26165.00934	12735.15971	7946504	197.6732848	10.06700371	51.20171423	0
4159.674599	4609.001588	127.1315382	22751.27875	8464.280484	4609.001588	10986256	291.7958798	8.266549943	141.9313293	6
9062.988624	364.8657772	417.1894227	792.5865833	95.04906801	364.8657772	8357336	72.31994305	2.332901389	1.399740833	0
6213.571408	230.5273258	271.3929275	5401.725898	240.72706	230.5273258	8063488	70.39816542	1.799953093	3.933230833	0
9863.542463	275.9205343	498.843527	6304.507555	348.1171853	275.9205343	7825472	59.19725404	2.466552252	9.199573262	0
4586.802273	1513.888764	147.6753254	90416.16807	41286.82078	1513.888764	7742904	181.4106367	7.000410457	184.2774715	0
13967.08702	3024.95521	734.3833461	25117.20409	9146.950294	3024.95521	10124912	422.5054827	10.20254717	15.00374584	4
10810.95978	3156.541056	412.1343417	26000.73028	9153.622396	3156.541056	10128472	479.6678403	9.800023977	16.00003915	4
4379.723464	3053.726452	223.3994966	24841.94402	9000.246386	3053.726452	10209264	448.7989887	10.66664263	12.66663812	4
10119.19926	202.9333185	466.7332991	1636.733213	256.7333145	202.9333185	7707872	125.7999908	1.333333236	4.399999677	0
1236.267994	657.3044669	61.7534449	4639.835423	145.4903168	657.3044669	6511984	125.9050818	7.461041887	2.598041371	7
1433.839328	6863.402471	61.06550235	9246.757028	2279.956529	6863.402471	8832576	144.3972468	72.465285	19.73295709	1
5100.847747	91.73658998	259.1425329	21129.01675	9996.621547	91.73658998	7701792	79.6028259	1.200042602	15.93389899	0
3264.726348	95.46451299	124.5971891	1088.175451	275.3937871	95.46451299	7705368	102.7310157	1.266638091	4.333235576	0
7154.210572	109.603226	371.5442691	1067.83143	239.4737152	109.603226	8272784	82.53576264	1.466709837	3.80011185	0
6827.793964	2600.22309	226.2020087	6535.391368	2726.024207	2600.22309	8694368	155.7347163	5.200046176	19.93351034	1
5536.034729	2576.682831	230.8014479	5620.63526	2818.951018	2576.682831	8699120	139.6008758	5.466700961	17.46677624	1
3300.896035	141.0097983	126.2087698	4605.853379	241.9501456	141.0097983	8053760	80.40558712	1.600111186	4.200291864	0
3141.11875	147.0628626	93.59757894	39.06565617	1.199968961	147.0628626	6505168	2.799927575	1.399963788	0.266659769	7
3158.477825	2635.931616	102.13585	5540.136509	2777.001759	2635.931616	8564888	118.0029076	6.000147844	19.53381465	1
1891.072201	153.4671158	94.66694373	5397.54913	239.4673675	153.4671158	8137320	79.60023296	1.733338406	3.73334426	0
2205.975425	62.13264118	93.59895731	52305.01732	25594.38155	62.13264118	7497728	3.599959896	0.866657012	242.9306271	0
10531.93263	2923.733138	478.7333014	18576.13209	8682.932754	2923.733138	7857864	222.9999851	6.866666209	48.26666345	0
12806.98584	23844.36443	658.0026978	38840.69258	9000.303568	23844.36443	10074008	696.4695222	24.46676698	12.53338472	4
2217.728647	92.26647168	106.5997747	1594.929963	239.4661606	92.26647168	7729984	91.26647379	1.26666399	3.733325444	0
4700.652126	2913.857653	418.5320387	43488.39881	33648.16258	2913.857653	10211032	426.6653468	8.9333057	12.53329456	4
5139.830717	4750.7151	254.4166044	8637.323332	4301.540044	4750.7151	11046432	259.4327046	8.42704841	22.6727731	6
1737.199305	2689.265591	83.46663328	7068.863839	3244.132036	2689.265591	7299696	129.5999482	4.59999816	11.53332872	0
3328.009429	149.2004227	168.3338103	63900.98105	27310.74405	149.2004227	7908160	128.4670307	2.066672522	261.8674086	0
3729.184227	24819.65132	121.7306423	96648.93008	48125.13611	24819.65132	7933712	378.8582914	19.59956672	107.2642954	0
12459.25905	25389.70017	588.5109307	20283.96119	148.0610305	25389.70017	6039280	760.0377346	22.5324756	2.999885804	3
1880.918198	86.93263382	95.0659017	54734.55957	27092.582	86.93263382	7993632	80.46601918	1.133324214	256.997932	0
6393.371874	2871.690756	291.3290139	669177.4783	426403.8112	2871.690756	10213456	412.2605542	8.599872493	1880.772114	4
4241.120578	172.6634333	162.263628	55177.36671	27004.42763	172.6634333	8138608	89.13166419	2.066627966	255.2618865	0
4184.03052	6372.440339	169.9904057	1736.168677	144.3918505	6372.440339	5875416	307.7159658	13.46590665	2.866504881	3
12273.16402	91.60271694	589.5508194	5687.968705	515.0152754	91.60271694	7787808	99.33627965	0.200005932	4.200124576	0
4640.55221	2498.881963	174.4723894	5497.513652	2756.223737	2498.881963	8564560	145.0047562	3.933462351	18.66727895	1
5593.013309	2830.239666	203.6647237	4676.622052	145.598611	2830.239666	6553808	1529.452076	33.06635121	2.666641227	0
18604.03522	35766.25738	93.46751348	28692.85996	22707.73907	35766.25738	9211472	997.7423729	26.06690283	13.60012322	2
3423.656492	3014.234227	162.774861	14869.73897	7129.925486	3014.234227	7979504	222.3485273	7.248244448	34.37738795	0
8387.38544	14006.17763	410.5619906	64617.64364	32004.36724	14006.17763	7926992	295.8873196	11.06743917	66.53797768	0
8528.607703	555.6715121	416.403631	5733.516663	552.8048205	555.6715121	8496544	270.7356941	2.200019184	7.133395537	0
8166.708593	51.20193475	384.6145333	1151.976863	240.675761	51.20193475	7915736	0.0	0.80003023	3.866812781	0
1154.440776	178.9293205	53.66546313	328.7259611	200.5955013	178.9293205	5299480	33.53258131	1.599964118	5.333213727	0
3438.082748	2778.625784	107.998411	12444.28357	4046.340465	2778.625784	8699120	142.1312421	6.533237208	18.33306359	1
4241.687184	3121.632703	191.3312516	921937.5027	74984.38417	3121.632703	7219904	587.526941	5.133277483	129.1319284	0
7704.38213	3648.321343	347.2718711	278.7375107	146.8688677	3648.321343	6401704	2025.763693	56.80085126	2.800041963	0
6564.409899	95.46099374	294.0491923	1033.138604	240.7190282	95.46099374	7908320	118.0596508	1.266591397	3.866436897	0
9144.335676	3063.089783	385.4695757	41277.64484	13668.63649	3063.089783	10193704	513.8705447	10.13340981	24.60018565	4
5888.372343	2022.769635	244.7377256	52480.60852	25681.19423	2022.769635	7439608	118.0021177	3.933403925	243.9377112	0
6964.132405	2609.466319	360.199952	9813.532025	2732.132969	2609.466319	8697256	117.9999843	5.933332542	18.93333081	1
2707.080689	78.00040404	133.0006889	5964.030894	239.4679071	78.00040404	7824720	74.00038332	1.00000518	3.800019684	0
1891.820117	123.2723216	96.07107377	1031.847334	242.6111294	123.2723216	7907344	79.60365168	1.266724776	3.800174327	0
19605.66301	4789.582821	933.1966529	21594.25588	9973.630895	4789.582821	10216856	518.3981407	13.59995122	15.86660976	4
2923.171531	763.760732	150.938748	326.1450332	144.4051803	763.760732	6462688	50.40180808	11.93376144	2.466755157	0
4766.592248	86.5344029	195.6024176	793.0764691	95.06784171	86.5344029	7697968	79.60098387	1.133347342	1.400017304	0
11739.81454	2894.453815	535.1309574	13506.07337	6183.705878	2894.453815	7314488	211.332395	4.733312317	16.1332617	0
4096.406563	444.6529061	135.6624684	1805.210801	570.2490194	444.6529061	8015096	148.2620784	2.39992573	20.86602093	0
9506.727595	3020.816245	474.3463526	11891.99306	3494.362575	3020.816245	7863896	281.2077182	8.000219579	19.73387496	0
14217.74537	86.5334066	744.7339639	1028.534204	239.4668694	86.5334066	8000368	79.60006739	1.133334293	3.666669771	0
3300.856819	37537.19655	168.1961012	170444.1824	84947.36425	37537.19655	7950952	385.057741	26.99937415	363.8582324	0
929.2177203	0.0	42.40689366	34.13888295	0.0	0.0	5072384	0.0	0.0	0.066677506	0
3171.315405	2450.852811	102.6660863	9777.011394	2677.184865	2450.852811	8562232	130.5992617	4.466641415	18.9332263	1
3114.554439	2569.107426	100.8630322	9736.782485	2690.969702	2569.107426	8691248	118.7957194	4.99981984	18.06601569	1
3480.34219	25371.01722	114.1358101	24654.335	148.0698798	25371.01722	6040112	765.0166009	22.13381364	3.066733215	3
3153.850435	5380.238976	102.1328077	33046.56325	146.8659108	5380.238976	6407568	4387.844084	84.06623401	4.733308973	0
1222.738777	4426.544372	47.67130075	0.0	0.0	4426.544372	5871528	215.958347	8.223800831	0.0	3
2435.031029	6354.528727	77.45043495	2557.660884	968.5296659	6354.528727	6092368	304.2125331	13.10802035	2.927679672	3
19861.45991	95.46535243	989.1863822	792.7890859	95.06535793	95.46535243	7912464	88.86544329	1.266649229	1.399980727	0
6348.329914	824.5908965	303.4633164	810272.7213	15368.36367	824.5908965	7908664	322.5964385	1.533316406	27.99969088	0
9909.708955	252.0660466	514.8654001	7722.447669	396.3990249	252.0660466	7933384	64.9331736	2.066661583	11.59997146	0
6610.744728	82.27095682	300.3489955	1018.319769	233.2788314	82.27095682	7698304	76.80400507	1.066722293	3.733528024	0
19654.24269	2903.663124	939.1988542	25169.83596	9148.255506	2903.663124	10131992	441.1994617	8.933322435	15.66664755	4
2681.807381	124.1305892	86.5980856	11532.14506	11399.88132	124.1305892	5584720	49.86556431	0.599986736	9.733118167	0
1232.252208	2581.369712	49.53275215	5230.338631	2598.102849	2581.369712	8694320	136.0650702	5.333270756	18.19978646	1
6725.291323	2985.114686	287.1315397	26083.10373	9147.009528	2985.114686	9985184	440.9972452	9.999937534	16.13323255	4
3110.926329	4598.702729	98.66545085	279.4077656	146.6990701	4598.702729	6043064	187.1379145	8.660708042	2.731454075	3
2780.290095	0.0	96.00080897	4530.571511	435.5370035	0.0	4993200	0.0	0.0	3.86669925	0
1475.236783	202.6717199	75.33521169	4936.589752	358.742278	202.6717199	5297320	62.60156087	1.400034908	10.86693762	0
4919.200558	196.2666889	240.6666939	55583.33963	27234.13642	196.2666889	7798896	45.60000517	3.066667014	258.3333626	0
3799.73363	6895.096797	131.9402883	63772.16164	31290.84944	6895.096797	7825472	245.1462558	9.267155169	93.60493423	0
2895.467536	347.2854612	82.388643	553.723671	421.4085769	347.2854612	5299088	131.5818619	1.999724345	16.73102702	0
11256.07653	2931.251874	734.3962937	30274.51388	13672.06433	2931.251874	10128888	426.4645144	9.06662091	22.46655329	4
1152.048693	34.1347761	48.53538476	4374.984916	1.200050722	34.1347761	6403056	5.600236703	0.533355877	0.266677938	0
1237.193864	2532.18744	58.86637469	5452.639622	2736.386428	2532.18744	8698192	125.999375	4.399978176	18.86657309	1
10707.85953	82.66661156	508.2663278	5162.129892	95.06660329	82.66661156	7814856	77.66661489	1.066665956	1.466665689	0
4430.215284	2239.103753	142.3769235	30016.60158	5683.145542	2239.103753	6814680	1704.590387	4.599254553	59.45702987	0
2599.089149	311.9280306	98.19833063	1645.972018	148.7974704	311.9280306	8237024	97.26501316	2.599955801	4.066597535	0
9617.794118	104.8006623	444.4028086	1358.675253	95.06726749	104.8006623	8299936	91.80058018	1.400008848	1.466675936	0
7287.377995	194.6732025	327.6776679	59676.4702	27094.97634	194.6732025	7893840	91.06972418	2.400080579	257.3419732	0
4339.043785	2987.917577	230.2654524	16367.78035	4770.641509	2987.917577	10127240	429.464402	10.06661358	13.86659354	4
1356.303305	2596.803482	54.00145876	5296.00973	2629.271025	2596.803482	8696720	143.2038684	5.266808941	17.73381238	1
2290.398519	143.7332404	109.266596	6510.129123	785.599492	143.7332404	7705360	91.79994064	1.733332212	3.866664166	0
4936.017344	357.1394118	175.0029786	1426.624281	515.3421045	357.1394118	7916392	123.2687647	2.266705246	17.86697076	0
6359.812237	103.5346179	213.4693151	1833.356079	187.3356575	103.5346179	10214128	57.80071711	1.200014888	4.40005459	6
1849.484692	10439.92543	79.7312364	53252.26613	26294.24179	10439.92543	7821504	164.662336	8.133119432	50.73199908	0
8221.666026	2783.936282	373.2272083	51922.7185	25683.80568	2783.936282	7312472	175.212773	4.533663837	244.0844604	0
9557.450305	90.79731119	498.0519177	1416.891374	239.4595755	90.79731119	7831648	83.19753624	1.199964465	3.933216858	0
13954.19233	2769.557767	717.4902673	211761.7656	103122.7254	2769.557767	7216552	165.6054473	4.666820174	174.4057368	0
16780.33927	2848.27899	883.4038222	28529.85677	13644.85904	2848.27899	10131744	395.7350455	8.666704165	21.06675782	4
3639.988707	6413.53543	97.76609013	268.7901497	144.2516016	6413.53543	6069360	355.5675444	13.51942527	2.330935391	3
2581.118805	0.0	89.20180188	284.405745	148.0696577	0.0	4962456	0.0	0.0	2.933392588	0
963.2770592	0.0	52.67817228	4693.558469	179.1057858	0.0	4944000	16.67030768	0.0	2.867292922	0
7223.264219	8461.486655	164.7363184	6918.192024	497.2090094	8461.486655	6176488	699.4793412	15.13360755	21.13371628	3
7575.999652	374.4517046	331.4687273	1316.212069	405.3061519	374.4517046	7923624	86.83227819	2.332409621	12.26181058	0
15209.66368	90.80117618	744.8763153	793.0769397	95.06789811	90.80117618	7697872	82.40106737	1.200015544	1.400018135	0
14313.78008	167.2918048	699.1597739	5455.44574	275.3316517	167.2918048	8110928	167.8250058	1.799553279	4.398908015	0
3507.038447	2920.509833	162.1986948	52468.91113	25678.06004	2920.509833	7313552	195.5984261	5.133292027	243.5313737	0
1239.276164	3617.665443	49.71499347	0.0	0.0	3617.665443	5860888	186.3979045	8.730112795	0.0	3
6692.086658	2909.495645	292.4762813	30220.46011	13648.84868	2909.495645	10283128	420.2138138	8.733620437	21.86738552	4
3351.601222	4438.644863	108.3376827	313.6792598	146.8058938	4438.644863	6036728	200.074699	8.200329216	2.800112415	3
1985.742838	224.5344081	99.33380881	5397.492503	239.4678129	224.5344081	8194856	94.66711981	2.400011488	3.733351204	0
1625.717183	1145.702267	75.93569291	71935.30194	36005.25214	1145.702267	8100792	89.00276561	2.200068363	140.604369	0
6694.675013	4548.739004	283.9336873	20570.82564	8107.876774	4548.739004	11151992	224.4002798	8.066676723	139.1335068	6
2993.463015	3104.06288	99.33321215	13114.25067	3804.928691	3104.06288	8710496	129.5998419	12.19998512	14.39998243	1
4066.933085	3088.274794	139.8927299	12846.17017	5838.273081	3088.274794	7931456	281.6235623	8.468400825	26.12731417	0
4790.580103	13899.94227	197.9325113	82661.65668	38492.77346	13899.94227	7823584	258.1989276	12.59994767	82.93298888	0
6946.220068	2551.431859	305.4038135	5408.400866	2712.833874	2551.431859	8700688	128.8016083	5.066729933	18.53356476	1
21903.35176	4917.544268	1051.254752	25142.24839	9149.42964	4917.544268	10070264	547.527128	15.39982547	15.79982094	4
7504.878404	2961.416885	310.6754319	30220.31928	13648.78508	2961.416885	10214528	503.2808659	9.400265213	21.86728362	4
14635.2333	2953.299096	712.3756605	25167.40678	9147.954112	2953.299096	10130760	471.0505724	9.6663364	15.66613141	4
2206.891468	76.13648894	106.4710795	5964.247198	239.4765922	76.13648894	7702880	74.66976148	1.000041448	3.800157504	0
20257.30399	99.7338453	1056.005421	1594.341518	239.4678959	99.7338453	8367488	88.86712285	1.333340178	3.733352498	0
2056.817288	130.3926432	99.99435832	5452.359045	294.3833909	130.3926432	7704384	115.9934556	1.599909733	3.866448522	0
1917.82209	5348.580866	69.80323049	274.2793603	145.6067387	5348.580866	6412440	3332.420891	75.40348967	2.533450581	7
1306.208008	2612.681101	60.24064328	4972.470788	2494.45304	2612.681101	8703184	136.3864069	6.229505465	14.77850765	1
4194.100233	2825.986081	162.710686	1291.536664	347.7619643	2825.986081	7824576	224.9875585	6.919652501	9.687513502	0
15097.55939	2910.643582	782.1450447	24842.37197	9000.401433	2910.643582	10209680	395.0725822	8.866799432	12.66685633	4
1033.878505	155.5215539	44.84404703	0.0	0.0	155.5215539	6035864	43.9778173	1.932358639	0.066633057	3
5648.673596	176.6668834	240.2002946	1261.801548	350.5337633	176.6668834	7821888	59.20007262	1.400001717	9.466678279	0
12579.66365	127.1339766	647.5366099	59894.8364	27232.67113	127.1339766	7959712	138.5340343	1.6666751	258.0679725	0
5237.468054	1015.518641	271.2805508	1360.869649	144.4073908	1015.518641	6403032	108.8055687	15.86747876	2.400122838	0
6334.986758	2216.95203	199.4683488	1752.281444	149.7345961	2216.95203	5543176	138.2678327	7.466729636	3.133359758	3
6132.181737	4660.034366	220.6721926	20419.24039	10216.61614	4660.034366	10966096	287.8332946	9.527815077	166.7034498	6
13668.74808	86.93215511	660.0577207	1359.31491	95.06537821	86.93215511	7919288	80.46557609	1.133317973	1.466646789	0
9736.849723	2880.748044	430.1355299	51919.19847	25682.06448	2880.748044	7316176	207.4677261	4.800024512	244.067913	0
4368.05527	2993.104539	223.4694943	22565.88553	9072.781468	2993.104539	10210184	434.5388317	9.933459025	16.33354001	4
9989.051427	3052.950839	508.1585275	9593.217066	2593.521667	3052.950839	8697000	117.9903704	12.73229421	16.73196778	1
12457.176	0.0	102.8620646	1929322.482	1832149.096	0.0	5005520	0.0	0.0	24.39890839	0
13691.60274	91.20001824	717.0668101	113604.7561	81510.28297	91.20001824	8156128	83.26668332	1.20000024	267.2000534	0
1935.619214	2002.819881	84.06750118	148494.9407	73674.19801	2002.819881	7219624	121.6012071	3.133364437	129.4012845	0
6707.850389	2958.392821	292.9326225	34588.4494	13648.36688	2958.392821	10129896	407.9323434	9.399977189	21.93328011	4
2577.402287	0.0	88.73570731	4648.324358	146.8039275	0.0	5106392	0.0	0.0	2.800074911	0
3018.723982	280.0719843	98.06852866	4653.62169	148.069478	280.0719843	5534488	0.0	2.933389029	3.000056961	3
5987.574488	2841.952867	299.2687236	20293.73949	9499.665294	2841.952867	7849192	198.3346966	6.13337549	27.66685683	0
6970.012308	7368.997747	359.7868702	33351.3829	16401.00147	7368.997747	8175064	172.5270372	6.933080322	34.33208044	0
15163.11903	2942.143494	794.1360757	25111.02005	9144.698246	2942.143494	10215536	445.3348712	10.00003453	15.0000518	4
5248.094711	90.26829571	227.337436	1940.168347	240.7376778	90.26829571	7913832	81.13479755	1.200021656	3.933404318	0
2846.915531	6567.2256	69.46623227	16194.29873	8107.015971	6567.2256	10762952	367.1977038	13.73324745	138.4658008	6
10434.66884	2187.495075	528.4735298	13375.90704	144.4018753	2187.495075	6412072	1148.548249	27.26702077	2.933371428	0
4894.76218	23918.81519	245.2647716	49892.81449	13500.29569	23918.81519	10063480	1032.992018	24.33314532	18.93318704	4
8676.241249	715.0975398	381.9498234	5825.118156	643.2277703	715.0975398	8069520	281.6788277	4.266850881	29.26793026	0
1160.795821	2489.791037	47.33316293	5232.514496	2599.190643	2489.791037	8557848	107.9996112	4.39998416	16.59994024	1
9515.500764	72.7972007	440.3164017	1359.281064	95.06301118	72.7972007	7696368	69.06401093	0.933297445	1.466610271	0
4011.02915	397.2880956	189.6071942	55643.67581	27273.02412	397.2880956	7991736	150.7253812	3.601402915	258.700776	0
4469.901448	2759.780314	227.0650469	51846.09683	25649.81703	2759.780314	7318264	160.1988572	4.533300996	243.1982652	0
6111.316356	10962.24996	120.3983521	14763.53127	3073.024607	10962.24996	8704040	672.6574602	80.39889961	37.53281963	1
2624.56176	1222.289049	89.12524314	279.1079978	146.7866757	1222.289049	4965664	1083.501647	12.53219574	2.733085242	0
6143.4758	4769.140423	250.467039	31835.11399	12563.88534	4769.140423	11110896	414.4006161	11.40001695	147.0668853	6
2062.352616	217.4897916	91.5430668	1251.266376	348.1703531	217.4897916	8046512	52.93896216	1.733517652	9.067630798	0
972.2477402	11.86643567	42.39917463	34.13266888	0.0	11.86643567	4937952	0.0	0.133330738	0.066665369	0
1001.874926	0.0	53.39333438	268.6331305	144.3819754	0.0	4991864	0.0	0.0	2.333042076	0
1506.788448	254.0647188	56.59956607	2016.184543	420.3301108	254.0647188	5296232	100.9992257	1.266656956	14.3998896	0
3266.490399	226.5488504	114.07448	57345.99448	26186.99363	226.5488504	7923696	103.1403978	2.600178095	247.4836176	0
3382.970015	6885.427592	73.18526813	16311.19255	8165.927907	6885.427592	11263264	340.2182012	14.85819891	137.4556169	6
2591.755849	44.92447902	88.91580862	284.3439577	148.0374895	44.92447902	5023976	0.0	0.666535297	2.932755307	0
1890.908008	102.3986285	254.0632639	328.9955937	200.5973133	102.3986285	5297104	22.06637112	0.799989285	5.333261903	0
10393.0865	336.4092737	566.2156087	57786.1263	49896.1088	336.4092737	8047584	80.40221642	4.00011027	12.06699931	0
14834.16554	8492.044049	480.005977	444.9909516	374.2939479	8492.044049	6044880	784.8701316	16.07356405	17.60755564	3
4189.945251	2949.628125	217.4638251	20467.73255	4626.206218	2949.628125	10129088	432.1276869	9.533208766	11.59984843	4
10281.59596	97.99996145	492.3998063	5456.931187	275.3998917	97.99996145	8027528	104.9332921	1.266666168	4.399998269	0
3918.735519	2532.533844	186.5207142	9560.637021	2578.080375	2532.533844	8558168	118.0342024	4.534647323	16.13800959	1
13683.8169	3056.351997	712.5376846	24848.55174	9000.321629	3056.351997	10209624	453.8694383	10.9334001	12.66674402	4
11976.32001	217.2058037	568.7485303	1654.377538	275.4073589	217.2058037	7702560	154.2707888	1.533374305	4.400117571	0
4678.866481	181.62846	191.2966416	1336.609438	351.8551334	181.62846	8237856	51.34137819	1.200188061	9.801535835	0
3383.8823	4514.887525	108.4005008	46990.28376	33641.62209	4514.887525	10950624	225.2010404	7.733369061	140.2006477	6
3539.626416	0.0	110.4216213	35881.09242	27406.16631	0.0	5022160	0.0	0.0	7.801527591	0
4011.32844	129.0665092	147.5331533	5727.726346	95.06655069	129.0665092	8117520	79.73323606	1.666664633	1.533331463	0
10273.531	243.7999447	478.133225	6035.331965	276.5999373	243.7999447	8036080	157.9999642	1.933332895	4.666665609	0
10931.30055	9173.16177	507.7349073	55905.63997	27698.55253	9173.16177	7820624	307.2676192	10.86670035	67.0002077	0
4550.92317	2999.9933	233.3994787	20741.68701	9144.646244	2999.9933	10126128	430.2657057	9.999977667	14.93329998	4
2179.645075	329.7401524	109.0022542	15394.51836	5237.974988	329.7401524	8083016	103.1354662	2.333381588	10.80022335	0
3241.682814	462.2784763	100.2025598	357.2757939	180.804619	462.2784763	10205176	23.60060292	4.066770559	4.000102189	6
12478.90035	78.00146071	603.8113074	1032.886009	240.7378416	78.00146071	7904680	131.3357928	1.000018727	3.866739078	0
2482.536296	5506.873238	75.53342347	268.5336538	144.4001723	5506.873238	5868712	256.4669727	11.80001408	2.333336118	3
1613.708902	3215.017991	57.93245624	7914.280178	144.3978138	3215.017991	6302160	1345.579628	40.59938533	2.799957609	7
7531.300788	2804.363057	414.7945358	20186.86741	8724.551735	2804.363057	7822256	183.2642525	6.066586749	45.066073	0
12825.33239	208.6666514	617.2666214	1088.19992	275.3999798	208.6666514	7778856	153.5999887	1.399999897	4.333333016	0
1349.388008	4467.045448	55.57951991	0.0	0.0	4467.045448	6041528	219.9160836	9.00748522	0.066722113	3
10437.64714	193.0637612	533.109398	1881.287981	293.2968642	193.0637612	7842096	39.94652607	1.667217282	6.335425671	0
9825.536228	87.07200941	512.5647843	1028.79646	239.4813612	87.07200941	7787480	73.8711994	1.200073637	3.666891667	0
3016.673887	230.2005509	97.13356581	4653.544471	148.067021	230.2005509	5537232	19.00004547	2.066671613	3.00000718	3
5137.402689	827.7015441	208.192004	313.5879561	146.7943621	827.7015441	6402280	139.5946386	12.93283663	2.799892465	0
1044.531544	146.5330823	45.39992221	0.0	0.0	146.5330823	5528936	2.799995203	1.866663468	0.066666552	3
2131.178589	142.7985654	108.065581	55540.04201	27982.91886	142.7985654	8100480	113.4655267	1.999979907	256.2640921	0
2669.109317	31623.41837	131.8753616	199518.2882	99484.42601	31623.41837	7904232	454.29662	23.93491144	382.6252278	0
4257.60352	166.6001377	165.6668036	61966.65123	27234.15585	166.6001377	8104608	145.6001204	1.86666821	260.0668817	0
1035.202823	212.7339134	43.93345313	0.0	0.0	212.7339134	6183696	10.13336096	3.00000818	0.066666848	3
11659.41377	25470.37938	457.9410742	20294.00974	172.5257096	25470.37938	5875192	925.4558294	23.93420248	3.78958206	3
1002.640108	2248.057642	52.59510971	4637.168836	144.3865749	2248.057642	4964864	2174.797787	22.0646151	2.399776869	0
10246.35934	90.79609516	485.1791341	812.7650457	95.06257834	90.79609516	7928072	82.3964564	1.199948394	1.466603593	0
1261.669577	161.8584874	54.39725113	4752.626501	255.520421	161.8584874	5417016	49.86414687	0.866622873	8.199585648	0
1744.441367	609.347783	56.06799623	603.5476455	475.2779371	609.347783	5410288	153.6703107	3.200075884	19.3337918	0
3478.614265	77.99583554	123.660064	1359.260758	95.06159101	77.99583554	7700560	73.9960491	0.99994661	1.466588361	0
3479.25693	24516.61511	235.1209823	20315.31998	150.5441297	24516.61511	5865928	611.5813579	21.27761513	3.401750382	3
3130.068854	2529.681222	101.5312418	5416.155094	2715.277399	2529.681222	8557336	115.1976269	4.399909362	17.79963333	1
1725945.269	725.7786655	51617.69071	2696.435086	748.7134313	725.7786655	5515392	248.4821869	3.466883208	33.33541546	0
1313.554682	2539.845709	51.19823366	5175.15479	2568.844708	2539.845709	8697840	129.595529	4.933163139	16.53276295	1
10415.86146	15173.45908	470.4664314	54759.03929	26952.51986	15173.45908	8016880	404.3997978	14.46665943	77.7999611	0
18185.58561	163.3451802	893.4648	60029.75376	27266.84424	163.3451802	7772576	86.20625225	1.86680206	259.0854573	0
3273.490869	6440.114281	83.80061957	21392.02483	8101.259895	6440.114281	10967472	305.2022565	12.40009168	138.2676889	6
3294.680636	4498.885742	106.0671164	20491.88689	8068.43421	4498.885742	11155352	220.8009362	7.666699173	137.7339173	6
1318.594133	3635.324066	50.61270408	4364.413387	0.0	3635.324066	5862280	175.5461683	8.724031887	0.066595663	3
4394.874359	2927.470566	171.019242	9153.264657	2372.258331	2927.470566	8692336	472.03712	6.203116032	12.33953189	1
3221.934972	314.4733335	100.4021285	284.6060336	148.0698057	314.4733335	5538872	0.0	2.266714721	2.933395521	3
9416.679467	2860.896714	423.3945805	10087.73754	2866.496642	2860.896714	8563992	257.7300344	5.799925761	22.66637654	1
2370.648059	5484.713971	68.96454946	1735.374615	144.3258108	5484.713971	5865928	269.5947508	11.5940402	2.865193842	3
3096.476131	2507.687008	99.26483291	10085.68035	2865.413733	2507.687008	8557848	117.9978202	4.333253284	17.06635139	1
10065.46801	2829.029569	566.3925727	24279.54828	13518.48939	2829.029569	10219016	359.8619477	8.333224057	15.9331244	4
3142.548941	78.0003874	129.8673117	1595.074589	239.467856	78.0003874	7831128	118.4005881	1.000004967	3.733351876	0
2570.795032	0.0	88.69869754	348.8593134	146.8530316	0.0	4962784	0.0	0.0	2.867702251	0
1839.196101	12255.64068	93.46646852	56336.88057	26641.41019	12255.64068	7865192	146.8663553	9.266647021	53.46655332	0
18744.42694	7609.295389	924.4172119	11084.4749	4958.086288	7609.295389	8270824	158.1020713	7.131923114	7.598497524	0
10270.67618	35435.8995	528.2671562	211030.1956	104957.4306	35435.8995	8081048	521.6671501	26.46669119	394.2003653	0
2053.590512	23019.36032	62.66637715	21736.16625	144.3993329	23019.36032	6040672	705.2634083	21.73323293	2.933319781	3
8640.885924	594.3967387	425.2643334	2114.588398	497.8639351	594.3967387	7839448	305.8649885	2.599985735	6.799962691	0
2572.84794	0.0	89.78306153	284.3463552	148.0387377	0.0	4940360	0.0	0.0	2.932780035	0
6333.577334	2853.289166	260.9548893	40944.82965	18021.63406	2853.289166	7814864	204.6404105	5.404588604	51.51040003	0
2747.287582	194.2634315	83.26528002	444.0592716	311.5948109	194.2634315	5297432	66.19889757	1.066648903	11.13314793	0
9227.364952	162.0005551	473.8016236	1594.405463	239.4674872	162.0005551	8180920	88.80030429	1.800006168	3.733346126	0
1938.361621	123.2727054	97.00475194	1028.45038	239.4783979	123.2727054	7935440	87.60429144	1.266728719	3.666846293	0
2604.054124	154.1444297	83.20598972	389.0280048	256.6851446	154.1444297	5299112	49.87025666	1.066743458	8.333933265	0
7758.016965	2543.582611	349.3401012	10827.60977	4142.480254	2543.582611	8702192	118.8023016	4.533421161	20.93373889	1
4516.908799	2971.980008	236.2879278	21536.69894	9135.178992	2971.980008	10215200	473.6414157	9.723234911	14.98443736	4
16083.37413	34.53313465	776.7288646	1775.656451	161.1990726	34.53313465	10212792	17.99989644	0.466663982	3.866644421	6
11351.12323	74.67317867	537.8469038	8118.441316	95.07495784	74.67317867	7671520	66.33911855	1.000087214	2.200191871	0
2999.729594	17720.31124	136.6664963	33366.09174	16063.31331	17720.31124	7914184	244.2663621	13.06665038	37.66661971	0
7399.283511	82.26611274	380.9974346	59309.46732	27195.55022	82.26611274	7765832	80.46612486	1.066659484	257.9982628	0
15806.85479	2921.170975	774.8902649	25170.06771	9147.758234	2921.170975	10215200	397.5779026	8.999499808	15.66579596	4
2242.004394	82.26682791	109.0002136	5963.478355	239.467136	82.26682791	7914824	76.80015053	1.066668757	3.800007448	0
5289.176516	2674.054794	268.7321402	5179.643669	2598.121798	2674.054794	8700304	135.9993962	6.066639731	15.99992896	1
6083.162447	82.26615881	266.9983517	27047.83302	10780.40012	82.26615881	7981008	76.79952589	1.066660082	16.79989629	0
3472.009351	2535.940163	112.4669696	9858.693219	2751.874078	2535.940163	8557936	143.2003857	5.133347159	21.06672341	1
3103.018767	2623.344729	100.1964987	9640.840307	2638.641394	2623.344729	8699848	152.499071	5.544206261	17.50098844	1
2853.942259	2999.602057	133.7555541	84136.45685	41492.97923	2999.602057	7316352	160.506665	4.547688841	273.1957193	0
9470.373988	192.466138	444.1321135	51743.65788	25595.86303	192.466138	7509208	9.199974731	2.399993408	243.065999	0
1893.741742	82.26703193	94.86708788	1028.737901	239.4677299	82.26703193	7805000	76.80034099	1.066671403	3.666682947	0
4068.849287	232.4694826	121.4014706	8410.568547	4625.789367	232.4694826	5451800	143.4017371	1.866689278	9.466781341	0
7082.206091	2982.763976	250.0692357	4823.916224	2390.557892	2982.763976	8699744	189.1352764	11.13344771	12.6667968	1
5725.290709	8.933058791	291.8576969	1594.884317	239.4593073	8.933058791	7785536	48.46517717	0.133329236	3.733218599	0
1828.401402	21525.0165	87.60006716	53678.90782	26507.08699	21525.0165	8054064	209.4668273	15.20001165	51.86670643	0
8208.015013	78.00140975	422.6076379	1595.028827	239.4709947	78.00140975	7786792	74.00133745	1.000018074	3.733400808	0
1373.196342	2656.184166	55.80526988	9191.668	2392.359252	2656.184166	8696336	126.0118997	5.933893691	13.13457367	1
6455.218798	216.4538843	333.0469991	1028.672587	239.4525262	216.4538843	7832968	84.8616553	3.06648558	3.666450151	0
2559.472675	148.1259646	82.19591103	388.9806495	256.653899	148.1259646	5298216	44.13113796	0.999950256	8.332918798	0
1127.203735	2545.075099	45.73348486	5029.349997	2497.608275	2545.075099	8692240	115.2003817	4.933349679	15.73338546	1
16658.26745	162.4816301	820.0088507	1032.895123	240.7555053	162.4816301	8153136	171.2157678	1.800165783	3.867022794	0
1484.175553	4474.927297	66.46855748	16741.67624	8363.571249	4474.927297	11125504	200.8057123	7.466879074	146.2708276	6
3438.7367	8497.30253	173.3435849	79699.31342	144.4085403	8497.30253	6556288	75.73781247	132.4745012	2.466812554	0
11593.56435	216.0067884	549.4839351	5631.043632	350.5443498	216.0067884	7920656	59.33519804	1.733387808	9.533632944	0
7157.730657	2598.555256	231.1397762	7002.548239	3500.573898	2598.555256	8689600	187.1925423	4.93489424	18.20575848	1
8047.489066	2749.365424	413.1481736	51853.1959	25652.12142	2749.365424	7395576	136.804914	4.933510545	243.4087432	0
4362.760045	3045.945682	222.9244788	20472.12018	8999.90919	3045.945682	10210240	462.1149781	9.932938797	12.59949955	4
3470.887677	3063.685212	123.6007482	4821.895855	2101.679389	3063.685212	7825568	193.2678366	7.733380146	11.66673729	0
11712.03431	204.4168889	557.4460562	1852.61973	1060.020912	204.4168889	7704472	134.1444163	1.333443502	4.067002682	0
9588.371938	2818.125086	488.59857	1285.262905	348.1323145	2818.125086	7930272	199.7327488	6.199981855	9.133306603	0
1385.318991	2530.040472	51.59946577	5311.411676	2638.639348	2530.040472	8692144	153.9984056	4.466620422	17.93314767	1
11429.88832	121.7349841	596.4747549	1028.747283	239.4699139	121.7349841	7646104	97.60132347	1.266683843	3.666716387	0
1802.191708	6965.241972	65.12404265	37113.70027	2538.55808	6965.241972	8696944	155.1662815	73.67704514	16.70192614	1
4529.467573	2927.733919	180.5333694	41833.00837	20779.87082	2927.733919	7844848	211.866709	5.6666678	66.60001332	0
2052.387535	40.08101265	92.07980148	56166.88125	25617.75926	40.08101265	7396984	75.23512341	0.599217797	243.2158459	0
1405.155083	363.1584368	55.08058553	438.8442293	310.5451414	363.1584368	5363528	83.82118161	2.734024221	10.93609689	0
8595.924811	229.6086761	401.9485216	1033.305712	240.7424302	229.6086761	7601240	88.13666372	2.933444178	3.866812781	0
3897.387477	0.0	122.1099647	284.3455838	148.0383361	0.0	5103920	49.32389406	0.0	2.932772079	0
12521.1432	245.4524844	598.3654264	16890.42407	5636.807639	245.4524844	7998992	64.79625607	1.799896002	19.73219321	0
6375.628428	266.5178007	324.4477579	1028.406731	239.4527114	266.5178007	8007232	97.46098664	2.733174044	3.666452986	0
3170.827396	465.0706849	163.6680808	268.5356535	144.4012476	465.0706849	6403032	68.80059444	7.266729451	2.333353494	0
1194.406617	2946.282989	48.60026925	5.733365096	1.200006648	2946.282989	6394664	2308.946125	45.86692077	0.200001108	0
4859.748593	2928.075861	233.9340679	18840.59249	9000.294928	2928.075861	10212192	423.8679976	9.066695136	12.46670581	4
2159.42369	5517.168717	64.72024968	6085.298219	143.9261405	5517.168717	5867240	249.2460539	12.35930846	2.923707378	3
5305.351804	11523.49316	248.3123559	53735.52709	26535.89158	11523.49316	8012776	245.2459483	9.665850096	53.46215018	0
1319.437569	4601.631852	53.73214836	58901.10103	27248.99907	4601.631852	10773080	259.5942751	8.599810346	321.7262382	6
2258.001475	95.46672904	110.2667387	5147.27003	239.4668231	95.46672904	7856112	86.0667229	1.266667494	3.800002483	0
10960.26076	91.20106036	521.2727273	793.0758875	95.06777199	91.20106036	7801744	83.26763479	1.200013952	1.400016278	0
3131.898409	2502.272133	100.8572943	5477.429259	2774.107822	2502.272133	8561816	114.9613487	3.858656379	19.7589818	1
2722.013111	31.27141262	91.14716643	334.1173745	201.7639544	31.27141262	4944896	29.93787691	0.33338393	2.867101797	0
1234.020773	2529.442579	58.06764414	5477.158866	2748.446266	2529.442579	8563128	110.8018652	4.666745224	19.26699099	1
6251.850951	2903.987967	274.005155	23536.30946	9148.438779	2903.987967	10124592	412.5410946	8.80016556	15.53362557	4
8631.604646	206.0128401	395.8246704	1396.820392	385.2240097	206.0128401	8033088	60.8037897	1.800112195	10.06729413	0
3465.121434	1180.973223	84.2647561	39.06578092	1.199972793	1180.973223	6412920	6.399854894	7.399832221	0.266660621	7
6089.592611	4538.66116	251.066362	19353.17652	9683.588251	4538.66116	11004752	240.8663744	8.266656636	152.1331487	6
3224.20362	3611.479113	103.5760063	4687.481658	146.9551327	3611.479113	5860568	185.8628722	7.67476851	2.869696052	3
9060.941488	77.06673603	467.8670877	5963.472034	239.4668822	77.06673603	7931256	71.86673135	1.0000009	3.80000342	0
6398.839996	3068.488574	279.5959216	25171.03284	9148.133226	3068.488574	10211960	453.9933777	10.19985122	15.66643815	4
2483.330434	421.1215363	97.99725477	1645.953891	148.7958317	421.1215363	8162384	91.53076925	2.733256766	4.066552749	0
8642.772635	77.99854975	407.6590869	5955.555933	241.9288351	77.99854975	7838136	76.79857206	0.999981407	4.199921909	0
8348.417765	124.9465702	424.8450081	1880.999273	293.2310649	124.9465702	8006032	24.86930132	1.133453411	6.334004358	0
2936.635157	6312.512324	94.72801593	30211.83744	2554.256621	6312.512324	8705088	2897.837335	62.79647502	16.79905701	1
7647.20311	17.06578095	391.579677	51736.51487	25593.33837	17.06578095	7505784	2.799854688	0.266652827	242.8540625	0
1145.371199	0.0	47.80158032	4374.944636	1.200039673	0.0	6403192	0.0	0.0	0.266675483	0
3139.02935	4643.336491	97.74462675	4682.874393	146.8169632	4643.336491	5870616	204.0235729	10.26785301	2.86699792	3
1400.151061	2576.853904	54.92879805	9673.201316	2633.515893	2576.853904	8692752	129.5893002	5.266231851	19.53172066	1
1160.880744	87.66772978	54.4006597	328.7373198	200.6024326	87.66772978	5295240	33.53373999	0.666674751	5.33339801	0
11245.74136	91.20006506	532.6003799	5728.404086	95.06673448	91.20006506	7743240	83.26672606	1.200000856	1.533334427	0
19877.45855	4161.588768	96.31455842	5493.595782	2755.462868	4161.588768	8703280	138.7729485	29.99415314	20.66263883	1
6665.198618	1484.331882	281.6985078	7577061.619	7136651.026	1484.331882	10590800	36966.14826	16.52737874	1220.293678	6
4516.366037	2992.310831	236.1315576	25113.81114	9144.597899	2992.310831	10127872	450.79661	10.13325713	14.9998872	4
3193.03331	4451.753494	102.3322643	4682.751081	146.7984664	4451.753494	6037528	179.9981196	8.866574041	2.86663672	3
3241.201921	82.2734844	115.542908	5202.031075	95.07454518	82.2734844	7850056	76.80636469	1.066755065	1.600132598	0
4560.693006	2579.739479	170.5293327	10283.75874	2964.330457	2579.739479	8557848	143.1966406	5.66653373	20.53285163	1
13886.38917	7658.833209	662.5740359	22075.66826	10805.90989	7658.833209	8405240	205.5252795	8.066350573	33.79867554	0
5134.262402	488.9837215	202.4875323	1261.930038	350.5694583	488.9837215	7952656	59.20610099	2.266900263	9.467642276	0
6974.89818	2601.253556	296.3985062	9807.950568	2726.519592	2601.253556	8697376	122.3993831	5.866637099	19.59990122	1
7523.757917	2869.117285	374.4645722	12583.52962	5634.63515	2869.117285	7819888	207.7988377	6.866628259	14.73325093	0
1861.326155	4583.146477	80.53590726	11604.97089	5470.57484	4583.146477	8039472	108.4701334	4.066796641	14.46712904	0
4515.901616	4547.411934	209.9133474	20076.53623	7895.832936	4547.411934	10757000	272.6008941	8.593723202	137.8326613	6
3261.855273	3642.751748	106.14164	4666.831893	149.2783492	3642.751748	5867832	162.079351	7.533922938	3.200250452	3
6336.319427	2944.224516	276.7356376	25171.67626	9148.342842	2944.224516	10217016	418.9368217	9.133409384	15.66679712	4
2746.136501	99.3334479	135.1334892	1816.335428	461.4671989	99.3334479	7890664	76.80008858	1.333334871	3.866671126	0
960.0486378	0.0	52.39537768	4637.324229	144.3872622	0.0	5046176	0.0	0.0	2.399788291	0
5001.931094	8463.426889	197.2130542	4648.107674	146.8763889	8463.426889	6401704	6869.32137	131.2086851	2.800185354	0
1947.347484	103.4674185	98.13404644	1083.274538	294.4021393	103.4674185	8332880	92.33400429	1.266675871	3.800027614	0
3587.492999	2839.954179	119.2008749	6046.577715	206.1348464	2839.954179	7924336	219.4682776	6.933384224	7.266720004	0
2571.442641	0.0	89.14174475	358.8338596	148.0806396	0.0	4943408	0.0	0.0	3.066956065	0
9131.475953	97.06960011	426.5462236	59732.80513	27123.153	97.06960011	8116984	91.33609351	1.266704946	257.4077789	0
3311.5898	148.6662088	116.1996421	792.7308917	95.06637386	148.6662088	8122176	79.59975483	1.99999384	1.399995688	0
11473.0011	2766.749676	586.1367954	66192.52431	32539.7922	2766.749676	7318872	169.2009994	4.666694231	257.9348569	0
11108.51267	217.199596	521.3323637	1599.397025	240.7328856	217.199596	7857104	134.7997493	1.533330481	3.933326017	0
10306.12223	261.8528339	487.9075588	20400.32232	9924.475723	261.8528339	8290672	163.3247054	2.933178383	14.66589192	0
2217.97473	82.26572939	107.1321127	1634.381379	239.4639384	82.26572939	7916832	76.799125	1.066654514	3.866622613	0
5615.772415	2892.456475	284.4121084	12731.67536	6043.857307	2892.456475	7930376	179.0742905	6.133594461	20.73421606	0
9684.211649	82.26450037	501.1868021	16167.44092	5341.192682	82.26450037	7805888	92.99755106	1.066638579	11.53302963	0
2580.070969	0.0	88.73577416	284.4078231	148.0707396	0.0	4944896	0.0	0.0	2.933414022	0
7214.970418	2610.81342	234.0012028	5082.026122	2540.279724	2610.81342	8692672	204.3343836	5.0000257	15.46674617	1
1196.804093	2554.075402	48.7335	9668.299732	2632.542337	2554.075402	8692240	133.2004555	4.733349521	18.13339535	1
2295.84331	4742.885082	91.86573209	45113.80771	21927.24359	4742.885082	7819520	172.2649142	7.133260764	49.13283349	0
1698.027531	2588.708638	73.66786107	9941.627854	2794.445307	2588.708638	8701248	150.802445	5.200084311	20.20032751	1
13800.44471	3035.559188	726.04096	20741.13229	9144.342896	3035.559188	10214608	419.9184654	10.46629609	14.93280461	4
2557.672655	0.0	88.53584834	279.1412628	146.8041702	0.0	4945320	0.0	0.0	2.73341098	0
3161.804084	2561.349302	101.3313276	5539.890347	2777.145031	2561.349302	8565112	125.1975219	5.13323173	19.66627741	1
1563.289211	2622.233758	55.4998208	5033.621307	2498.155809	2622.233758	8691024	121.8871662	5.510149672	16.46406167	1
1180.073448	129.2674095	54.86698197	357.602055	199.3344788	129.2674095	5293352	33.53352604	0.666670498	5.200029883	0
10183.66456	101.0673074	474.4696748	59491.31051	26976.8377	101.0673074	8090552	65.60041591	1.400008876	255.1349509	0
2812.069944	228.6111059	204.1432506	443.9549007	311.6151383	228.6111059	5453240	66.20321615	1.600077732	11.13387422	0
10660.68721	575.1236521	493.6583568	2056.232053	440.1259245	575.1236521	7924808	95.0650664	3.799936034	12.79978454	0
14150.11624	204.3959012	681.8529932	36316.67173	15414.82421	204.3959012	7827288	137.7972367	1.333306596	21.86622818	0
3143.57175	6543.007867	79.13262219	23275.6575	8268.59236	6543.007867	10781920	358.0634489	13.19988138	109.4656829	6
4316.204677	2911.468246	230.1229195	20735.99496	4770.450788	2911.468246	10125584	421.7142494	9.266247338	13.99936648	4
2583.732902	0.0	89.18157628	279.07568	146.7696793	0.0	4940928	0.0	0.0	2.73276878	0
3021.419706	240.1401981	97.936133	4653.666366	148.0708995	240.1401981	5535480	2.800080045	1.86672003	3.000085762	3
4483.232877	3062.355791	228.7350107	29689.15105	12550.22537	3062.355791	10366720	480.5368573	9.866739023	14.60010707	4
2487.676106	1978.127184	130.0039773	148182.4001	73350.37737	1978.127184	7218632	117.3369231	3.200097902	135.8708234	0
12010.95002	307.2275498	564.6398229	3470.264214	405.5910479	307.2275498	7920752	79.15760833	2.80085893	12.87061365	0
7046.537574	6873.74074	310.7276408	9590.490969	2619.418679	6873.74074	8847568	154.3971714	72.59866999	15.53304877	1
8045.487581	258.265198	407.7310147	6249.831126	293.1983327	258.265198	8040464	28.53317107	2.133321202	6.399963606	0
8340.075561	2518.689486	374.2033903	5448.716032	2746.824886	2518.689486	8692184	97.20088064	4.800043488	18.73350306	1
3981.503308	4485.321532	120.540559	2599.518126	146.7276457	4485.321532	6078280	241.0144843	8.329226025	3.398324218	3
1983.664727	2806.408622	91.12711907	16431.34616	5709.343994	2806.408622	7820760	178.1878488	6.332901472	19.93197411	0
11517.29959	2816.492475	606.2578719	37170.79411	25719.09357	2816.492475	10127408	316.1287474	7.199895554	10.79984333	4
4110.039066	36661.62044	160.8003805	213497.2574	105244.2155	36661.62044	7986040	454.6125966	27.38870964	395.7701863	0
5745.579668	86.00568326	243.5494271	5182.209107	95.07294909	86.00568326	7801520	115.274284	1.133408229	1.533434663	0
3087.968379	401.1958918	98.66565633	1794.848287	170.798251	401.1958918	10215856	202.7979233	4.599952896	4.133291008	6
2975.554057	1741.706441	121.33146	12601.13877	803.5875926	1741.706441	6408064	655.0565526	15.46642787	31.93284029	0
3504.873415	1079.489278	109.8689681	1438.896807	148.0697682	1079.489278	6402520	133.2027902	16.86701997	3.133398968	0
2249.160325	27288.3853	68.86545188	21736.21657	144.3974528	27288.3853	6039048	875.0512308	26.73286177	2.93328159	3
2946.90687	504.9954651	94.3991523	4647.758263	146.8653478	504.9954651	6512120	254.6643798	7.533265685	2.866640924	7
10803.19313	2143.212401	430.5890975	10169.67584	175.9288788	2143.212401	6399760	1325.966427	28.99926574	4.13322868	0
3175.466688	2554.800017	102.6000007	5421.333369	2718.000018	2554.800017	8559032	136.0000009	5.266666702	19.53333346	1
17391.65763	2978.322202	845.2157605	20795.05443	9168.570963	2978.322202	10215024	444.6082905	9.466843192	15.53362298	4
1076.23808	2239.151262	53.40519775	4638.051406	144.4140553	2239.151262	4964760	2148.742463	22.0021414	2.400233607	0
8764.990858	2972.606314	359.1126257	20558.64724	9038.880138	2972.606314	10120528	481.9089891	9.610150177	13.3474308	4
4390.701178	2760.755033	208.4683052	13016.36898	5871.379482	2760.755033	7930176	244.8019241	5.533376826	22.26684168	0
8371.401607	9130.959411	379.3789242	91125.33768	42794.02265	9130.959411	8138728	156.6579638	7.666240781	285.1841571	0
6210.822548	277.1831547	291.1823039	1700.829968	203.7209525	277.1831547	8017968	55.59662121	2.533179384	6.866249382	0
2164.070318	23383.1598	64.5354303	21737.10631	144.4046922	23383.1598	6038528	752.2244423	22.20072138	2.93342865	3
11827.24072	144.8679821	595.9387445	1646.014946	148.8013511	144.8679821	7928200	103.8009425	1.533347256	4.066703592	0
5150.296651	8725.42491	206.9958463	63194.39857	31036.51053	8725.42491	7313824	121.5975599	6.199875589	253.5282459	0
3593.024101	355.3291239	139.198351	1032.787765	240.7304815	355.3291239	8498256	73.99912336	1.999976307	3.86662086	0
15282.94097	82.2667078	755.7337112	5968.469651	240.7334537	82.2667078	7898560	76.8000384	1.0666672	4.000002	0
3015.991783	6679.886491	75.46312493	23700.88764	11314.26898	6679.886491	11112608	486.7771539	15.73259495	170.6586571	6
21153.91215	2825.75722	951.6080443	192177.8912	92642.31647	2825.75722	7302536	234.8686521	5.133376727	289.8024498	0
16411.84991	468.3518801	718.4284498	337.3466923	157.4729026	468.3518801	6407784	246.0764113	6.20024553	3.200126725	0
6824.599474	240.1215866	347.6496596	65812.38046	32338.68466	240.1215866	7904568	99.86178143	2.533209409	266.7202854	0
7681.513813	2702.969673	335.9962301	62206.03538	31104.98434	2702.969673	20704936	207.9976663	6.066598599	266.5970088	6
8500.93101	77.0666456	443.7998787	1028.733052	239.4666012	77.0666456	7829048	71.86664702	0.999999727	3.666665664	0
6741.46755	2839.96179	343.7367776	2356.823615	856.4085812	2839.96179	7928952	184.7351844	6.066727455	8.200082165	0
16911.14863	2979.75159	831.2903584	25168.91731	9148.5274	2979.75159	10218592	465.2132586	10.13362214	15.66711318	4
6502.84604	82.26724912	337.2023874	55018.05619	27234.32615	82.26724912	8143768	76.80054375	1.066674219	258.4018295	0
9044.53075	4634.336966	411.6847561	69828.86828	30408.93617	4634.336966	10780496	279.2122686	9.600421843	354.6155818	6
10276.33923	739788.892	493.6637475	1088.060233	275.3983715	739788.892	7834280	9619.809782	490.863764	4.333307709	0
4353.507212	2926.870952	222.2619295	20472.497	9000.074845	2926.870952	10120440	415.8578034	9.06647343	12.59973146	4
6415.012044	155.2734128	327.8142424	5565.508469	293.2127391	155.2734128	8040704	33.53479031	1.400060828	6.333608508	0
5184.902755	772.2422535	261.8583885	0.0	0.0	772.2422535	6393440	67.59786301	12.06628521	0.0	0
2214.101273	6441.640058	64.3324018	1736.241526	144.3979091	6441.640058	5875072	297.6623565	13.39980597	2.866625158	3
1266.645108	4556.455782	52.59910476	23788.92845	9692.901693	4556.455782	11090024	223.5961944	7.59987065	143.6642215	6
2621.733866	39.60202208	89.53790514	279.1475866	146.807496	39.60202208	4964344	5.733626092	0.600030638	2.733472904	0
9262.611819	472.2040011	403.6700871	6540.522087	571.5381762	472.2040011	7959336	171.1347834	2.733356494	21.00017794	0
1726.141722	616.4696627	59.73362364	1825.475538	199.3343021	616.4696627	5405328	39.2668575	5.666694207	5.733361197	0
15579.15856	82.26644784	739.0647008	1062.730506	255.6659866	82.26644784	7918592	183.4661786	1.066663829	4.066655849	0
4758.189665	138.1233571	189.9862779	13961.39162	5386.410957	138.1233571	8175648	105.9923445	1.866531853	11.19919112	0
9268.684079	16514.98132	478.3617576	31123.5827	15004.09154	16514.98132	8287520	255.2151649	12.46740748	21.7346248	0
1164.519258	2549.035857	47.66609054	9923.080063	2759.966641	2549.035857	8558520	128.7984433	4.999939567	16.79979695	1
3690.995293	252.5375726	132.0688837	1946.432674	350.5392177	252.5375726	8051488	64.93442337	1.800030217	9.533493369	0
3078.209016	12.80031472	97.93574125	357.3421192	180.8044454	12.80031472	10207920	2.800068844	0.200004917	4.000098349	6
4989.033939	9063.807208	197.3320388	5878.161439	147.9990291	9063.807208	6557896	1899.854204	140.999075	3.066646549	0
9377.466007	73.80209352	481.6803303	55940.25351	25510.59032	73.80209352	7480728	14.26707138	0.666685578	242.140202	0
8872.497952	82.2675749	411.3378745	5181.923875	95.06771621	82.2675749	7776072	76.80084788	1.066678443	1.533350262	0
9441.993126	81.33442267	444.3392845	32961.9748	15922.01325	81.33442267	7805992	74.66766672	1.066680953	22.73363781	0
10060.09223	132.1292911	472.3188835	792.7090817	95.06375835	132.1292911	8291080	98.53031896	1.799944934	1.399957171	0
3942.009286	2875.860866	134.6601518	43800.74759	21303.83599	2875.860866	7819632	261.1207003	6.533017266	145.5929562	0
3195.479363	2598.810326	103.0004093	5440.55495	2727.34417	2598.810326	8696384	129.6005149	5.866689977	19.26674322	1
7207.393199	4723.618517	280.8638037	20773.18825	9149.44007	4723.618517	10213944	506.3948381	13.33319742	15.73317296	4
3911.888599	2838.549248	189.0677267	229375.1527	111929.5609	2838.549248	7456040	148.400832	4.53335875	279.8682358	0
4615.368052	3093.667232	227.5951371	24841.46922	9000.074365	3093.667232	10122760	480.5897314	10.86643449	12.66639603	4
9821.92155	2857.687521	496.5832962	52310.86317	25597.24209	2857.687521	7476528	153.3487623	4.800482993	242.9577781	0
2683.594543	109.199778	135.066392	59330.07936	27205.81135	109.199778	8095632	68.39986092	1.533330216	258.1328085	0
6040.697676	814.6708486	263.4680191	22658.91632	10682.7215	814.6708486	8027544	55.60028541	3.0000154	26.40013552	0
3447.587453	200.0852839	171.0159125	1196.311313	293.2272838	200.0852839	8073928	22.06872009	1.86684037	6.267249813	0
1267.615178	238.4781079	54.55120031	412.9352473	254.3499731	238.4781079	5434360	49.88300468	1.733901232	8.002621072	0
7007.950465	119.0137452	364.4379466	10849.97538	5150.243192	119.0137452	7701544	81.09727208	1.59928885	10.32874049	0
3977.335545	250.424337	200.2461769	53638.18749	26261.63638	250.424337	7995608	95.35849553	2.998694828	249.224859	0
1801.576923	42.66927803	84.33849485	73322.48734	36386.7602	42.66927803	7403736	2.80017137	0.666707469	265.816268	0
2721.004442	6325.565308	80.00209072	6105.759564	144.4037738	6325.565308	6040872	279.7406439	12.6669977	2.933409993	3
3168.607056	4403.902464	102.9357283	279.5398373	146.8034156	4403.902464	6089072	165.0705073	7.733513266	2.73339693	3
8630.546682	95.46681432	440.734015	2294.936883	239.467037	95.46681432	7899656	86.06679978	1.266668626	3.933339417	0
14654.4987	95.65268308	724.7427454	1035.279983	241.2024013	95.65268308	7706336	82.56055606	1.269134761	3.874200851	0
5411.891164	2545.078187	278.6679281	5306.557354	2663.345389	2545.078187	8851136	143.2006482	4.73335476	18.06674845	1
15312.71103	2878.041912	806.4304239	25111.88072	9145.011677	2878.041912	10215256	387.2146083	8.333647734	15.00056592	4
1191.771371	2424.801493	48.79064	5160.609989	2563.241601	2424.801493	8557336	118.7772138	3.732617268	17.39666262	1
9753.179402	3377.331817	453.4454784	30996.08966	14929.28722	3377.331817	8012376	212.4837909	4.134963915	21.14167034	0
2847.021003	38.4011825	93.20287003	4647.943126	146.8711893	38.4011825	6407640	0.0	0.600018477	2.800086224	0
8181.552957	2549.677121	410.7909434	5228.484729	2622.875508	2549.677121	8701200	125.1972398	4.799894178	16.26630805	1
3957.290805	241.2559453	170.2591004	52405.27111	25908.44863	241.2559453	7397136	201.9243598	2.133238532	246.5890416	0
20285.32794	10005.72887	1014.01306	76164.381	37806.55362	10005.72887	7836560	194.0024988	8.200105617	278.0702482	0
15690.50724	255.1730621	768.2211739	1252.535955	347.7655601	255.1730621	8041648	77.7645179	2.108868282	9.555809403	0
2588.753311	138.7903485	82.86090452	389.2395989	256.6488193	138.7903485	5296136	55.59613384	0.799944372	8.332753874	0
4317.816033	19100.70935	171.997983	205246.4598	99880.09541	19100.70935	8002984	260.5302782	13.73317229	385.1954829	0
10404.11031	4664.866871	447.6125041	63819.11367	31197.81233	4664.866871	10782624	291.7706265	8.724481184	358.3697195	6
6505.15531	2979.573935	278.6037964	20799.7501	9148.391329	2979.573935	10134016	436.4059468	9.733465968	15.60021258	4
17707.36734	2982.717313	868.4814135	25988.30795	9148.422007	2982.717313	10130352	417.607091	9.866834206	15.73360049	4
2299.114994	26402.69047	70.66405398	21735.59636	144.3946612	26402.69047	5865016	830.4359627	25.46572511	2.933224882	3
3938.16392	225.6017522	143.6677825	6023.446782	295.668963	225.6017522	7702744	149.6678291	1.533345242	4.133365436	0
6632.008356	4483.738983	215.2002712	295.6003725	152.133525	4483.738983	6041688	209.3335971	8.266677083	3.00000378	3
6172.525803	2544.463562	311.1329538	5273.060234	2619.463471	2544.463562	8556856	128.7998429	4.933327315	17.66664511	1
5334.533871	128.4747075	270.0835703	6250.257849	293.2183516	128.4747075	8167248	33.93545724	1.000062591	6.40040058	0
2893.438165	2569.987706	88.81658888	10697.17445	3160.825663	2569.987706	8696688	145.6833189	5.090543556	17.01313241	1
4044.353041	1580.723431	191.4896952	1262.285136	350.6421682	1580.723431	7825472	144.8174157	5.734022907	9.467805265	0
9373.551861	2813.40225	488.4272157	40089.72892	17628.42628	2813.40225	7821984	140.0184752	5.012594578	45.64802796	0
13226.67944	3033.300175	691.940977	25114.27743	9144.767686	3033.300175	10138856	456.7383788	10.53344969	15.0001657	4
10176.09544	82.27067215	480.9567495	793.1052803	95.07129537	82.27067215	7708944	76.80373932	1.066718602	1.400068165	0
3302.114775	3684.912624	107.1993975	297.1316635	149.2658278	3684.912624	5869016	175.6656794	8.266620208	3.133315724	3
1329.152505	1961.596572	69.86417019	165415.1558	82707.84457	1961.596572	7220616	114.3959123	3.133221373	137.4617547	0
11196.29273	700.3307935	507.264827	6564.376193	698.1308014	700.3307935	7991904	315.1321905	3.333321244	32.1332168	0
14471.22277	377.2023311	683.3375564	2116.479747	516.6031926	377.2023311	7932584	125.400775	2.400014832	18.1334454	0
9737.328854	262.4665459	552.4664125	5484.064144	936.7329024	262.4665459	5873856	21.99998988	2.33333226	5.466664152	3
18381.24117	192.9337655	910.135372	11953.09344	5676.412715	192.9337655	7994832	56.33345952	1.6666704	20.0000448	0
2855.366713	27396.46064	86.56059185	28279.05882	144.3342894	27396.46064	6042904	491.3762928	27.52080403	3.13190748	3
13332.45181	122.1344187	647.2057515	59844.59849	27179.1082	122.1344187	7915992	100.2008905	1.600014219	258.0022928	0
3045.828147	4387.211183	97.99876064	4682.607447	146.7981435	4387.211183	6409096	986.9208521	68.13247168	2.866630413	0
12520.10015	121.5407773	567.5014242	5162.116162	95.07248954	121.5407773	8287304	118.940618	1.666768751	1.466756501	0
8700.35918	200.1354614	395.3375371	1599.417007	240.7358932	200.1354614	7712104	131.3347299	1.266680136	3.933375158	0
8140.171484	77.06702785	418.8686298	5963.494616	239.467789	77.06702785	7804568	71.86700348	1.000004687	3.800017809	0
20556.45532	3064.975514	974.9710044	21344.69854	9023.731634	3064.975514	10031736	510.4514858	10.26636135	13.26627213	4
7845.100087	4599.352927	343.7347976	59272.0525	28923.72322	4599.352927	10769192	266.8011366	9.00003834	334.5347585	6
6616.873901	369.8931584	342.957896	59390.98692	27236.08398	369.8931584	7892848	80.53910154	3.000214875	258.4185079	0
1765.922691	5907.231066	75.73287692	10194.00523	5088.436	5907.231066	6493896	888.0613146	5.399967456	11.13326624	0
12309.58	13.20012153	579.7386708	52181.68042	25507.03483	13.20012153	7522504	9.266751983	0.200001841	241.2022207	0
11794.29706	304.407667	537.6135407	55045.45308	27221.61896	304.407667	7407416	68.13504943	0.80002015	257.2731465	0
2212.766507	7226.326052	107.7381945	35387.86337	14951.60795	7226.326052	8328952	169.6743224	6.400288781	21.33429594	0
8511.949859	266.9968365	379.1181661	28518.97062	25066.88761	266.9968365	7923720	71.96842034	2.067674727	13.13973939	0
9778.380139	82.26537784	509.4586851	5397.782101	239.4629151	82.26537784	7701600	76.79879682	1.066649956	3.733274845	0
4183.402845	7243.338259	136.6667596	49298.90019	21893.68155	7243.338259	7819632	334.2002273	9.400006392	59.20004026	0
2254.203772	2808.6047	102.1335042	13585.35607	6128.410255	2808.6047	7843240	216.2003618	6.866678157	23.33337238	0
11753.38126	77.06610665	564.3292325	793.0609038	95.06597585	77.06610665	7777328	76.79944192	0.999992733	1.399989827	0
2263.230357	6931.159637	110.8014862	22217.49801	10551.07486	6931.159637	7974912	173.6689961	6.533420968	17.26689827	0
9333.982558	2591.22481	449.9927311	5281.381355	2621.957647	2591.22481	8696528	180.7304139	4.866588055	17.86637807	1
3338.848527	4478.486246	107.7972619	16379.98395	8196.991796	4478.486246	11094848	224.3943004	8.066461779	143.6630176	6
2406.631781	97.87067023	121.5383051	1028.842087	239.4764629	97.87067023	7706688	79.6699257	1.333387878	3.666816664	0
4514.561384	125.6674475	220.868039	52600.86016	25678.42622	125.6674475	7393592	31.60019634	0.533336647	243.7348477	0
5450.379371	3296.494511	256.468833	2928.491403	408.4034496	3296.494511	7815608	208.4684275	8.333403723	7.133393587	0
7072.311882	330.0021098	230.2014718	337.4021571	171.8010984	330.0021098	5537048	52.26700083	2.800017901	3.533355923	3
11808.30441	205.4215323	560.1920527	1951.871262	351.8368795	205.4215323	8155992	44.13795987	1.73351504	9.734353688	0
3105.197888	124.9332484	155.1998945	54904.496	27177.58152	124.9332484	7828928	73.99994968	1.733332155	257.7998247	0
5509.04643	2492.65751	226.3325019	10264.62896	2954.789146	2492.65751	8692576	128.7995269	4.13331815	18.53326525	1
11503.426	1914.237608	556.2775957	155995.1981	77998.26574	1914.237608	7220712	104.4020512	3.000058941	141.2027742	0
8855.23138	2962.032564	466.6612938	25120.64411	9144.561382	2962.032564	10372456	410.6619386	9.399891776	14.9998273	4
3418.402689	4624.070304	109.1334192	28256.55556	12350.14305	4624.070304	11281208	233.6001838	8.533340046	181.333476	6
5001.144969	3311.941039	239.4672238	31109.27238	9055.221068	3311.941039	10215080	533.7345752	10.53335784	16.80003909	4
3429.905699	262.2696513	122.0680558	5636.197473	351.8040035	262.2696513	8013248	56.26730699	2.00002276	9.7334441	0
2590.28882	0.0	89.27202537	284.5504139	148.0755551	0.0	4995504	8.000480242	0.0	2.933509422	0
6374.439799	3031.155523	276.8626042	25167.69737	9148.132433	3031.155523	10125568	456.3266375	10.53317878	15.66643679	4
14204.57206	4624.392461	672.5225416	58885.05509	29449.52743	4624.392461	10784656	288.3953722	9.133186776	338.5945667	6
3180.729473	2619.608581	102.8643858	5428.746293	2744.339149	2619.608581	8698192	133.1970466	5.933201774	21.26619512	1
7840.292917	275.0816219	395.3548275	9532.584922	348.1522612	275.0816219	8206752	71.40388199	2.000108739	9.200500201	0
10240.61471	224.5497359	471.6344513	51632.03821	25509.86341	224.5497359	7394920	13.06762121	2.466846862	241.3509632	0
12054.67913	82.26584181	566.260989	55290.64562	27061.19533	82.26584181	7765328	76.79922996	1.066655972	255.8641012	0
15642.81573	3085.019033	815.485497	20474.93227	8999.738742	3085.019033	10124040	435.7077747	10.46605273	12.59926093	4
8838.129035	82.21949241	412.9630583	11525.58708	5204.147402	82.21949241	7729568	76.7559605	1.066055007	10.66055007	0
16187.47135	2999.541655	852.4213105	20742.38523	9144.895289	2999.541655	10216536	459.4781536	9.733576673	14.93370668	4
5201.857698	3862.277176	210.130278	4647.732422	4515.867673	3862.277176	6554880	3349.951292	53.66588636	2.799959289	0
2014.946175	16849.17405	89.60057105	64150.74219	31797.93599	16849.17405	8011488	210.401341	13.13341704	67.06709411	0
4409.104379	3041.426014	223.8685815	24845.41251	9000.34365	3041.426014	10212320	425.7369748	10.60009067	12.66677501	4
7039.04773	110.0069972	317.5535319	1104.670264	241.9487229	110.0069972	8044208	162.5436722	1.466759962	4.266938072	0
3510.078951	41.73268675	120.7981284	56732.92102	25623.803	41.73268675	7404824	27.13291295	0.599990704	243.4628946	0
8729.647431	0.0	404.4688643	51919.28209	25682.07287	0.0	7318456	0.0	0.0	244.0679928	0
3151.892042	2588.196991	101.4051061	9929.299973	2787.207012	2588.196991	8561304	125.2063046	5.266931874	20.66770735	1
9523.169272	83.19973154	453.5985364	5402.249235	240.7325566	83.19973154	7704536	73.99976123	1.066663225	3.933320642	0
2166.608623	2865.144737	90.53369366	5980.957138	148.8005922	2865.144737	7819424	177.1340383	5.866690016	4.066682852	0
4441.985874	553.4649066	206.8660088	1545.595085	497.8650835	553.4649066	7813864	272.0658015	2.133326549	6.799978376	0
1980.56526	42.26734802	94.26818627	5417.553998	239.4705269	42.26734802	7907968	42.00067705	0.400006448	3.800061257	0
1328.807184	4558.157978	53.66695683	18974.50259	8275.51141	4558.157978	11014128	240.4012998	7.466707037	146.0674564	6
3229.438054	2759.442218	113.5989935	229389.0343	112232.4056	2759.442218	7217872	158.3985966	4.733291396	217.1980756	0
2635.553675	245.8747838	72.33572138	4544.6167	167.20552	245.8747838	5290648	72.33572138	1.466715088	8.866959395	0
2792.840928	81.33064237	141.7953085	1028.699297	239.4587438	81.33064237	7824280	74.66419628	1.066631375	3.666545353	0
2196.301928	82.26299335	107.1952134	5966.866893	242.5891676	82.26299335	7908336	76.79657078	1.066619039	3.866494015	0
9671.058414	119.1998983	498.1995749	55583.55257	27234.11009	119.1998983	7905128	80.466598	1.466665415	258.3997795	0
3160.535756	2502.068585	102.4000785	5455.737516	2729.86876	2502.068585	8555864	114.4000877	4.333336656	21.33334969	1
8578.516189	125.3272391	397.2473499	70596.76711	32555.41694	125.3272391	7892584	96.79529317	1.666585626	268.8535932	0
13527.49454	2946.26415	703.9486606	20545.78068	9072.864213	2946.26415	10118960	428.9426728	9.93354962	16.20035274	4
2824.524766	85.99973913	118.132975	1028.730213	239.4659403	85.99973913	7700392	137.2662503	1.133329896	3.666655544	0
12156.8513	618.228592	546.2996886	5960.099604	680.0914488	618.228592	8048752	176.5224619	3.733103424	26.33171165	0
3016.340969	242.6726445	97.86907751	4653.647968	148.0703141	242.6726445	5533720	0.0	2.000049268	3.000073902	3
5660.065101	2564.427119	291.3651547	5535.737735	2777.91249	2564.427119	8696064	129.7329044	4.87165742	19.41989465	1
12563.72767	3045.628925	534.6167798	435163.725	418128.9237	3045.628925	6410472	2823.288614	28.66756645	34.20107346	0
6317.470591	2973.59794	276.1393329	25172.01357	9148.465432	2973.59794	10214224	415.742366	9.46687235	15.66700706	4
2995.947591	38.39932827	98.79827169	279.1951159	146.797432	38.39932827	6409240	50.39911835	0.599989504	2.733285519	0
309141.2697	5449.746845	565.1209082	136661.5953	105758.4747	5449.746845	10009592	11368.55004	16.53296983	335.792617	2
11545.83127	556.6240053	531.2895794	1744.141886	596.2257132	556.6240053	7807360	308.679979	1.866747173	7.333649609	0
10593.19202	127.9966815	495.9871407	91056.8392	63591.75128	127.9966815	7772736	85.33112098	1.599958518	253.9934148	0
5810.236268	82.26434846	256.3927749	112016.8434	53518.69184	82.26434846	8165024	76.79783584	1.066636609	307.1913433	0
2273.579826	99.73244837	112.2656705	16357.32152	7397.134363	99.73244837	8040824	86.06590298	1.333321502	13.9332097	0
977.0492817	77.1319609	43.59922422	34.132726	0.0	77.1319609	5019072	8.5331815	1.133313168	0.06666548	0
9866.441784	95.07156602	515.0932111	5398.078181	239.4790078	95.07156602	7700480	101.4052257	1.266731946	3.733525734	0
3438.763227	25417.44706	113.0698417	20297.83663	149.2708582	25417.44706	6042864	422.6118669	22.06728632	3.200089859	3
3173.54815	2564.010989	102.5470784	5434.794735	2696.153087	2564.010989	8564888	119.0481392	5.878920453	18.83926782	1
5974.755969	2558.504908	299.8044811	9719.078601	2657.906394	2558.504908	8692240	126.0018833	5.066742398	19.06695165	1
12313.53439	136.8007524	587.0698956	1358.674139	95.06718954	136.8007524	7946552	97.53386977	1.866676933	1.466674733	0
3424.972338	159.4049182	164.6050786	1914.992417	293.2090465	159.4049182	7822496	31.46763755	1.800055538	6.400197467	0
8874.134015	208.6729533	410.279027	10859.06048	5160.888814	208.6729533	7904784	153.6046276	1.400042179	10.40031333	0
917567.1224	1588588.249	424.5279305	5248238.341	2943407.207	1588588.249	8204480	12501.84089	1053.719923	1703.778317	4
11631.28452	208.14439	554.02943	1033.188216	240.7461218	208.14439	7888376	135.6738737	1.400074372	3.866872075	0
2399.790896	140.2072581	98.80511481	6015.378063	148.8077033	140.2072581	7926768	86.60448323	1.533412713	4.133547313	0
3867.737072	91.20008816	156.6668181	1033.200999	240.733566	91.20008816	7918832	83.26674716	1.20000116	3.866670404	0
7595.198127	181.4666219	343.6665819	5967.798528	240.733274	181.4666219	7950296	82.53331298	1.933332856	3.999999013	0
5932.084433	166.7948761	299.1241442	54959.31165	27205.03093	166.7948761	7784688	65.33132635	2.533255512	258.0587391	0
7152.128184	4743.529918	278.666466	20770.31838	9149.526746	4743.529918	10125488	473.0663261	13.1999905	15.73332201	4
9144.077288	82.66254401	420.0457176	3420.762728	138.9264046	82.66254401	7696120	77.66279336	1.066613471	2.73319702	0
2226.767539	0.0	74.60337953	34.13487964	0.0	0.0	4957400	49.33556823	0.0	0.066669687	0
7041.558186	68.79828876	367.5908568	12023.5676	199.3283754	68.79828876	5413144	27.79930854	0.399990051	7.199820916	0
8494.891466	2761.366374	434.5175517	2677.036103	996.2304836	2761.366374	7832672	147.5946394	6.199774824	3.93319048	0
3285.678971	25548.4883	107.8192839	20363.8656	149.7564371	25548.4883	5876088	796.8059112	23.00858167	3.210499768	3
3316.648297	110.7949322	125.7275826	56736.33821	27212.28864	110.7949322	7913976	107.7284058	1.466599584	259.0548175	0
7733.107218	267.1416432	347.0774631	5161.960571	95.06962397	267.1416432	8023736	87.73606251	2.266737177	1.466712291	0
5817.801805	137.8063593	247.211408	1179.187749	240.7444429	137.8063593	8180120	153.2737397	1.466734352	3.933514852	0
2032.477153	2827.440663	91.47013887	51838.43445	25644.70681	2827.440663	7397648	186.9404296	5.200197399	243.2759014	0
1221.864581	75.13320511	46.19992115	0.0	0.0	75.13320511	6403384	27.99995221	0.733332082	0.0	0
2236.290088	27353.21981	65.66735442	24638.25804	144.4015124	27353.21981	6040840	405.604248	27.33361961	2.466692501	3
3862.406121	121.693523	133.8628753	33661.62544	15248.26493	121.693523	7603360	116.5730851	1.595980629	19.48426351	0
8611.711837	200.9359428	424.8721843	3405.710895	203.7359792	200.9359428	8038480	116.4681792	1.800023376	7.466763635	0
7808.387889	3091.009091	342.1936261	23476.76271	9034.498384	3091.009091	10209584	495.2574417	10.26647544	14.26640093	4
2117.448725	90.66589842	102.199134	15905.79856	5452.087136	90.66589842	7920568	14.7998746	1.066657629	13.99988137	0
1435.600459	2267.734059	73.8666903	170539.3879	83095.35992	2267.734059	7886104	151.066715	5.33333504	162.5333853	0
2594.831581	0.0	90.12979904	284.3888482	148.0608607	0.0	4963448	0.0	0.0	2.933218312	0
7712.455922	15558.23923	396.7822982	163003.9279	93267.83901	15558.23923	7904744	229.4564299	11.79947359	330.4519241	0
7264.891197	51.9996984	368.4645296	55036.94745	27233.97538	51.9996984	7765600	111.5993527	0.6666628	258.3985013	0
3053.752884	35.1986885	150.661053	1594.873908	239.4577445	35.1986885	7794272	45.66496519	0.133328366	3.733194235	0
15548.74009	82.26634967	764.2637217	1599.460503	240.7324057	82.26634967	7889368	76.79970407	1.066662556	3.933318177	0
1260.35395	198.0137131	53.80372609	383.6932387	255.5510311	198.0137131	5295608	55.60385075	1.733453381	8.133896633	0
4537.426508	82.27077362	178.9422661	5728.685976	95.07141263	82.27077362	7908800	76.80383405	1.066719917	1.533409881	0
5585.430892	25368.97644	219.2704966	20297.35453	149.2692739	25368.97644	6045768	699.8122234	22.33372343	3.200055894	3
3209.978985	2628.516125	112.8659278	20338.20019	9867.802065	2628.516125	8007152	130.1324814	26.19982848	14.66657065	0
5170.922482	78.0018476	268.4730259	5397.861191	239.472339	78.0018476	7608712	74.00175285	1.000023687	3.733421766	0
2610.929229	155.1839064	83.25803225	388.9596623	256.6400514	155.1839064	5296328	55.59423451	1.066556058	8.332469201	0
3259.529163	86.5349925	116.4688998	54726.58262	27061.98554	86.5349925	8098472	80.40154157	1.133355064	255.8049046	0
3253.050922	2800.186447	103.866164	59561.11172	29259.85838	2800.186447	15953208	223.1989197	6.199969992	252.4654447	6
7212.90703	4743.316036	279.8656461	20770.25759	9149.499968	4743.316036	10123744	494.3981971	13.33328471	15.73327596	4
11325.81948	2941.521077	588.3975483	20479.248	9000.229166	2941.521077	10119712	396.1316828	8.933296111	12.5999475	4
8629.04239	2596.392695	408.665517	5207.452016	2586.65939	2596.392695	8692856	187.0661404	5.133318892	17.39995105	1
3936.983333	2932.454253	127.0661288	12683.74631	3550.851635	2932.454253	7816904	275.7988325	6.399972907	20.26658087	0
3829.285031	99.72860287	193.4574903	5969.183528	239.4553085	99.72860287	7711256	88.86245162	1.333270092	3.799819762	0
7055.505456	1635.82445	302.7378583	5550.682964	262.3372544	1635.82445	7924792	248.4703805	5.733419029	10.53349077	0
2741.844178	134.2525084	90.92374452	4647.709853	146.7845201	134.2525084	5023880	11.46545752	1.799810192	2.799704743	0
5013.453014	185.8562748	202.5220097	1951.557549	351.7803308	185.8562748	7929752	51.33046328	1.266595847	9.732789141	0
9474.044781	91.20043107	494.6023378	1086.338468	239.4677986	91.20043107	7697376	83.26706024	1.200005672	3.800017961	0
1271.339359	2600.345659	58.60027777	5257.624921	2513.078579	2600.345659	8700880	118.0005593	5.400025596	12.80006067	1
1915.478555	13590.95102	83.66718596	26079.42853	10523.26531	13590.95102	8017072	262.4016286	10.40006455	22.26680487	0
7548.287139	118.994017	392.9135776	1039.881048	250.6540638	118.994017	7822872	76.79613869	1.199939667	3.86647226	0
3133.077486	2489.408597	101.2003495	5449.885487	2731.876101	2489.408597	8562392	108.000373	3.933346916	18.06672906	1
4280.808591	2916.848336	228.793333	16346.59033	4770.527653	2916.848336	10219088	410.9213591	8.799743575	13.8662626	4
3230.38418	3532.106494	102.9099332	313.8018845	146.9569863	3532.106494	5861368	190.2699219	6.940747764	2.802994289	3
3618.243049	1560.304811	96.47314709	5520.304151	2.400161227	1560.304811	6775480	357.0906536	14.53430965	0.733382597	7
4566.363987	3068.709131	225.8648853	24841.80408	9000.195685	3068.709131	10122992	428.6632859	10.39991798	12.66656677	4
7247.000102	3036.027972	295.736058	56277.45184	26009.23963	3036.027972	7480880	310.1361907	6.73339537	247.6022812	0
4994.72684	2914.862877	253.4663372	34948.75457	16435.57863	2914.862877	7827496	189.2664206	6.86665774	46.79993916	0
3747.550975	2508.888022	189.172519	14954.83831	2760.25059	2508.888022	8718176	132.5208546	5.538384155	19.7513459	1
4400.099394	2873.111172	232.4648736	25110.73965	9144.596131	2873.111172	10214536	415.863459	8.799932123	14.9998843	4
14917.18573	65.73444556	774.9464454	36193.94573	15354.39313	65.73444556	7710680	67.86781499	0.866681331	23.8004027	0
2166.314062	6327.99459	66.47221222	268.9557714	144.4120478	6327.99459	6043768	269.7558382	12.20101789	2.333528012	3
10174.86641	196.2679476	473.0030871	2001.879732	350.5356212	196.2679476	7926560	52.66701041	1.733344646	9.666729758	0
3607.888544	3013.803534	123.6620449	5746.647969	460.879699	3013.803534	7928744	324.4710536	8.208543726	15.14910102	0
9247.072381	136.9294692	484.3863306	1028.304315	239.4599091	136.9294692	8107432	104.6637131	1.866613991	3.666563196	0
8793.708025	76.19227156	440.4886531	1665.56439	148.7849083	76.19227156	7925880	28.46377949	0.533279241	4.132914118	0
9200.067154	84.13272814	429.2635788	5162.096201	95.06598283	84.13272814	7700936	74.06613388	1.133325181	1.466656117	0
1264.943672	2635.42154	59.73382156	5601.112446	2810.556305	2635.42154	8699088	133.2010887	5.666712983	21.53350933	1
4030.743923	1255.624066	109.1354251	278.7386758	146.8694817	1255.624066	6513744	189.6036341	8.466828948	2.733385723	7
1867.498495	86.52863021	94.06155411	5397.439964	239.4536516	86.52863021	7913968	79.59567371	1.133271736	3.733130425	0
8498.638678	4491.785207	379.0654183	16720.07827	8367.039111	4491.785207	10973656	228.7992465	7.733307865	147.9995126	6
11990.52086	3342.236943	532.5846403	13057.22343	6257.219542	3342.236943	7818120	420.5878702	7.533116078	31.33242971	0
7714.914509	4615.588738	243.5994056	16324.36017	8166.513407	4615.588738	11063608	290.7326239	8.399979504	140.9329895	6
6242.262172	2918.397899	254.1331504	219787.5084	109607.6544	2918.397899	7364632	204.1331864	5.066663019	206.5998512	0
3075.310301	1067.038271	98.33686035	284.4768699	148.0719775	1067.038271	6419944	607.0884409	16.20058106	2.933438546	7
1132.545905	43.06714471	46.00051061	114.1346002	40.000444	43.06714471	10209728	20.80023088	0.60000666	1.40001554	6
1213.317843	202.3307502	45.59941785	79.99897868	0.0	202.3307502	6036664	26.33299715	2.599966807	0.133331631	3
9255.850747	97.99983144	481.999171	1028.398231	239.4662548	97.99983144	7945336	91.06651003	1.266664488	3.66666036	0
4502.072141	145.7399849	222.2768114	5964.338879	239.4775964	145.7399849	7819896	88.87072273	1.733412446	3.80017344	0
2979.668632	6349.585904	81.15465997	1735.830215	144.3193707	6349.585904	6043352	338.6774521	13.05937057	2.865065992	3
11947.70903	3002.860204	540.0535146	20798.56015	9148.043881	3002.860204	10217528	471.5218502	9.266440998	15.5996201	4
3299.158913	229.535113	168.2679713	5397.775184	239.4685233	229.535113	7676560	88.86735568	2.533352975	3.733362279	0
2637.288113	2252.494711	89.9317913	349.4606746	147.9974623	2252.494711	4962976	2158.762984	22.13295383	2.933283037	0
4407.126254	3038.415824	223.7295896	20472.59076	9000.116065	3038.415824	10207912	436.5260288	10.59982263	12.59978916	4
10930.77581	2783.660505	567.5987437	63921.12519	31670.19657	2783.660505	7331608	153.9996591	4.733322857	258.9994267	0
1173.746464	2580.495534	82.93426109	9323.837636	2460.294189	2580.495534	8693136	125.2014006	5.133390759	12.93347802	1
6352.385619	2952.998	277.1935543	20798.58303	9148.053944	2952.998	10128544	421.4568664	10.06643259	15.59963726	4
6537.153606	6438.486395	187.5812639	15824.29664	7919.429786	6438.486395	10951712	335.5486783	12.22484733	126.9246444	6
7949.560137	4288.43378	404.0737001	79861.08077	39678.94418	4288.43378	7822168	243.497398	6.532369286	176.640598	0
6512.40369	828.1338026	255.2668113	30836.28414	15116.67523	828.1338026	7693432	321.0001819	2.133334542	23.06667974	0
7725.060076	152.802507	349.4724003	5630.959052	350.5390845	152.802507	8026136	47.80078425	1.066684167	9.533489746	0
2885.612543	95.46708163	148.2673111	5436.956966	239.4677076	95.46708163	8120232	86.06704077	1.266672172	3.866683474	0
2457.294901	185.2637691	112.6649046	60008.26147	27261.97362	185.2637691	7923968	146.464376	2.199965593	258.7292868	0
2592.52305	0.0	88.87545586	284.428128	148.0813109	0.0	5128488	8.000791225	0.0	2.933623449	0
3357.35397	2550.282342	104.1339734	9966.194592	2805.750579	2550.282342	8565208	125.2007696	4.666695351	21.20013031	1
6625.521626	183.4608045	285.9241971	7287.500473	4719.449198	183.4608045	8053168	49.86507331	1.53328434	9.666357794	0
1670.423542	4578.264523	60.86752449	28489.46818	12043.10306	4578.264523	10995248	231.0699232	8.133447961	172.5357649	6
10763.65142	435.3084511	488.9053875	54940.59293	26902.59558	435.3084511	8020280	106.1272671	2.533188536	64.59630768	0
3310.126648	759.4345426	170.992767	268.5219749	144.3938921	759.4345426	6463584	53.19774974	11.86616473	2.333234638	0
6705.371241	130.2674031	293.868328	54909.31042	27179.02032	130.2674031	7690048	88.26716567	1.666676089	258.0014586	0
3330.650724	4785.777092	106.1328253	58894.51809	29454.12568	4785.777092	10808792	434.7979188	11.39994543	342.1316957	6
11188.18862	91.19827696	585.2556092	5397.498023	239.4621424	91.19827696	7900808	83.26509351	1.199977328	3.7332628	0
1744.392569	469.0646685	56.19976059	632.6639715	473.9979808	469.0646685	5291880	132.399436	2.533322541	19.19991821	0
3419.191384	28.53326143	111.6663853	52124.53531	25478.46913	28.53326143	7397800	14.26663071	0.399998992	240.9327262	0
12271.65743	6503.030434	557.6026096	50533.56983	25276.78496	6503.030434	10785408	309.6014489	12.66672595	267.0012496	6
1267.923103	2590.26951	59.01964218	5601.603533	2782.449722	2590.26951	8565112	140.288224	5.728768879	22.04909883	1
22175.67748	3090.962718	1021.076374	20851.99823	9172.087196	3090.962718	10130888	534.1384112	10.46676617	16.20015401	4
3769.224173	4528.695711	147.4009453	54436.21578	34163.8191	4528.695711	11019416	228.8014674	7.73338293	159.1343539	6
7397.434858	86.53296124	331.5985741	20690.31103	10043.82348	86.53296124	7921208	79.59965772	1.13332846	13.9999398	0
2326.796169	2543.195812	81.06653318	4873.591975	2445.06264	2543.195812	8701424	179.0663718	5.466657665	14.73330907	1
6236.146642	2953.809816	273.3947381	20773.06685	4774.17478	2953.809816	10220104	439.191547	9.13315755	14.66638439	4
1171.551995	2561.594309	55.8236338	5499.879732	2760.055785	2561.594309	8698096	109.6173173	4.736550747	18.47254791	1
3929.805126	13403.19011	200.7301899	69840.17297	32460.825	13403.19011	7913704	258.9292785	10.53316838	267.5958094	0
8334.766117	580.1356152	412.6016229	1594.272937	239.4676086	580.1356152	8025408	91.46702644	4.533351165	3.733348018	0
2595.076924	0.0	89.72907778	284.3865125	148.0596447	0.0	4991816	0.0	0.0	2.933194222	0
3517.355674	1228.61419	90.7442293	44.80537993	2.400288211	1228.61419	6758776	268.9656289	11.46804367	0.466722708	7
1240.179055	350.1462421	58.80216784	4643.504524	145.605368	350.1462421	6422272	20.00073736	5.400199087	2.600095857	7
23312.17839	2969.722088	1221.462041	21561.38502	9144.632039	2969.722088	10037704	444.198318	9.666630062	14.9999432	4
13735.87435	0.0	717.3208449	34.12639589	0.0	0.0	5039352	0.0	0.0	0.066653117	0
11038.08227	2791.954143	564.2042052	10547.27861	4717.235159	2791.954143	7302768	151.201127	4.666701449	15.0001118	0
10571.20161	4117.830086	458.1218467	80810.64047	40481.31833	4117.830086	7741024	374.8572677	9.066439341	182.9954117	0
15562.89348	6446.487255	777.2346336	54469.62717	26340.90708	6446.487255	8224200	206.342528	6.333615559	56.53585257	0
4492.754965	3033.68514	234.6206122	25084.62625	9135.086397	3033.68514	9985600	450.1945327	9.989523654	14.98428548	4
15488.83304	2997.169858	807.9739024	20475.47198	8999.975967	2997.169858	10208584	436.5192338	9.933012497	12.59959303	4
6383.854197	72.26652551	320.3993742	51795.63216	25622.88328	72.26652551	7475768	78.06651418	0.93333151	243.1328584	0
23819.3522	140.4573431	1170.655625	55016.74799	27260.25713	140.4573431	7779816	119.1254258	2.06652949	258.3828485	0
4134.061854	82.42208174	156.8290502	1361.901334	95.24626302	82.42208174	7694680	84.96020095	1.068681773	1.469437438	0
4436.923199	3061.951687	225.8062699	26139.79248	9000.516581	3061.951687	10125488	470.9464099	9.400261014	13.80038319	4
10592.90601	2851.908027	482.1290552	10761.63784	4775.690957	2851.908027	7857768	200.7315522	5.799948535	22.13313694	0
6139.502047	221.0727417	263.5405754	1267.101487	351.8096677	221.0727417	8156576	59.20162686	1.666712468	9.666932314	0
1361.738127	4651.283039	54.20019078	17309.9276	8091.761816	4651.283039	11101856	321.4011313	9.066698581	141.0004963	6
11865.32337	6421.12794	477.8662653	1789.598497	168.1331921	6421.12794	6044776	348.8663736	13.19998891	3.466663755	3
6333.147013	2941.570652	276.2701716	20801.0639	9148.382729	2941.570652	10218336	454.6724349	9.333451744	15.60019791	4
16931.14324	2137.15974	664.0056018	1056102.176	1033152.266	2137.15974	5542936	217.9143234	3.998427951	291.8852405	0
4497.546453	2901.718143	234.537494	25111.37881	9144.828896	2901.718143	10126552	422.5408292	9.26683106	15.0002661	4
1639.466164	2580.065875	59.39998178	5834.664877	2900.265777	2580.065875	8557848	143.1999561	5.399998344	19.13332747	1
6153.618553	1206.01804	311.1207889	72394.68105	36245.33859	1206.01804	7737880	100.9292639	2.666559151	143.1942264	0
3185.517805	4405.004048	114.2685011	279.6044886	146.8023567	4405.004048	6174176	198.0031786	7.733457481	2.733377213	3
10285.46622	208.6693627	478.5395161	5981.077276	241.9364592	208.6693627	7974096	136.9351025	1.400018088	4.200054265	0
4703.779678	694.5871548	179.9300058	2375.156075	787.5854349	694.5871548	8033160	238.5955876	3.733264293	31.53275019	0
1926.907646	22124.47051	95.73536931	215922.5253	105501.977	22124.47051	7941480	288.5394696	16.46701687	398.2751367	0
14346.90952	3101.528185	674.5988802	56425.973	30155.74994	3101.528185	7869320	286.2661915	6.733322156	253.4662459	0
7943.840028	82.2663908	413.3319473	1048.529817	239.4658637	82.2663908	7608664	84.79971564	1.06666309	3.733320814	0
1324.711424	218.0073657	54.93518941	383.8129678	255.5419672	218.0073657	5297432	44.1348245	1.66672298	8.133608141	0
4675.152273	7866.756546	234.0066983	12563.49615	5504.969384	7866.756546	7940768	130.254651	6.177298592	15.87499316	0
10974.37349	2363.813782	574.3528805	268.5424727	144.4049146	2363.813782	6410584	358.2788601	36.93459034	2.333412747	0
3214.870256	71.86823723	114.9358451	793.0839982	95.06874424	71.86823723	7761728	71.86823723	0.93335373	1.400030595	0
2295.074087	8.933362218	104.6670051	52489.36972	25678.34969	8.933362218	7319448	6.466687576	0.133333764	243.6007876	0
8376.320995	7900.144436	381.6478794	12102.67089	5492.729611	7900.144436	8121928	236.7216803	7.26630897	13.26601363	0
9695.254496	17.06699731	501.9430576	73367.88805	36393.6384	17.06699731	7313824	14.40027898	0.266671833	265.8718175	0
6402.259074	3042.59309	279.4054875	25171.89438	9148.446342	3042.59309	10129000	464.6757929	10.66687616	15.66697437	4
2464.128881	3070.794452	102.399815	12318.64441	5539.589992	3070.794452	7824344	193.0663179	7.333320084	17.7333013	0
2694.485274	240.092086	83.67552567	2713.55396	1113.317871	240.092086	6494856	97.2769657	1.733516867	45.13811226	0
3562.291048	7731.275623	139.9395289	52239.91284	21489.35141	7731.275623	7930840	217.7429735	6.600292217	49.80220491	0
3390.460011	25418.58324	110.5352898	20284.82571	148.0692875	25418.58324	6039784	746.4132115	22.86707141	3.000053101	3
3200.763245	103.594495	112.4606905	792.6912097	95.06161509	103.594495	8171032	73.99606785	1.399925608	1.399925608	0
12044.89464	116.4022031	573.7441924	3390.130831	111.0687688	116.4022031	8202232	77.60146874	1.600030283	2.666717139	0
8481.78151	144.5985482	395.2626982	5401.879098	240.7309164	144.5985482	8014960	123.7320911	1.733315931	3.933293843	0
3169.539927	2603.483989	103.0647132	5780.423775	2897.145089	2603.483989	8562232	140.397339	5.866555476	20.46627876	1
5878.315082	2506.538698	303.3526522	10096.48199	2904.326929	2506.538698	8564280	125.0705337	4.19565688	19.97931848	1
8349.078024	124.1374671	433.8811149	56137.2027	27574.11822	124.1374671	7407136	23.60078591	1.866728829	244.0081255	0
3030.23125	158.6717939	97.3364786	297.142935	149.2714901	158.6717939	6041984	6.466875633	1.733389345	3.133434585	3
4850.825386	3019.498798	251.4082261	30166.32038	13645.24647	3019.498798	10211480	430.8140962	9.866989515	21.20069369	4
2592.655605	2778.054814	128.6661177	83764.97594	41592.22254	2778.054814	7318416	107.9995392	3.733317405	275.1988258	0
12834.07552	658.1235317	642.9904237	2164.434431	524.5255214	658.1235317	8295520	296.5955827	2.933289647	7.133227096	0
4336.529603	2867.042716	230.85937	23477.79128	9144.377643	2867.042716	10128544	409.4537252	8.466399072	14.8661968	4
8827.655734	0.0	458.7682502	34.13097124	0.0	0.0	4936960	0.0	0.0	0.066662053	0
3086.360865	53563.05415	98.53208395	4653.474327	148.0647892	53563.05415	6400384	79.19899576	836.9227212	2.99996196	0
1930.248857	130.3987969	96.1991124	1013.39065	231.9978594	130.3987969	8329152	91.73248695	1.799983392	3.533300733	0
5293.373286	1111.927722	270.7986334	76090.816	35881.28559	1111.927722	8315992	105.4661344	2.266655228	139.7992945	0
3518.596914	82.43684434	124.991358	1401.693572	95.26332255	82.43684434	7700464	76.95886927	1.068873184	1.603309777	0
5341.937266	2727.214984	273.2346464	7244.450116	3632.154805	2727.214984	8699080	139.5495975	6.331046686	19.12642525	1
7840.885884	169.6018577	356.7372408	5402.392508	240.7359702	169.6018577	7710464	117.0012816	1.200013144	3.933376417	0
14616.79409	103.5923984	715.4808313	5414.00272	241.9155816	103.5923984	8130960	134.1234914	1.399897276	4.133030052	0
8582.099634	2660.856218	340.7319954	9243.563704	2415.85718	2660.856218	8697480	174.6659808	5.933310035	13.666613	1
6327.412631	2860.975567	275.330982	20802.35568	9148.188541	2860.975567	10039512	376.9301144	8.533260459	15.59986678	4
1320.25717	4553.30058	52.99961876	16231.34991	8098.608411	4553.30058	11011808	235.1983081	8.199941015	141.9323124	6
14120.90555	702.6115621	655.6730026	55410.43606	27121.01965	702.6115621	7801888	91.74354806	4.600512221	256.4285508	0
3023.768792	2543.963166	98.33448647	5396.863287	2707.231747	2543.963166	8699560	132.4015526	5.866735464	19.86689964	1
954.7645664	0.0	55.11589393	4636.399648	144.3543244	0.0	4945416	0.0	0.0	2.399240848	0
3389.597117	90.7963512	169.2598647	1594.935905	239.4570437	90.7963512	7706968	82.39668875	1.199951778	3.733183309	0
11788.63395	6378.29316	492.1035205	284.3235177	149.6229196	6378.29316	6043208	341.4147208	13.39011881	2.598082753	3
6667.392851	2513.022433	345.0030797	5360.847855	2690.557351	2513.022433	8565456	132.4011819	4.533373801	17.66682437	1
4234.326087	101.1618293	208.3253491	1881.329946	293.2826138	101.1618293	8402784	28.47468761	0.60016906	6.335117852	0
1884.84697	82.26289738	95.26230175	32245.05586	15828.07476	82.26289738	7807216	76.79648119	1.066617794	22.93228258	0
6699.102107	3090.175938	291.2971818	13404.06881	6079.587442	3090.175938	7949640	187.2672342	7.530675256	22.52538262	0
3202.74717	4402.808167	102.6007368	314.4862976	147.1835977	4402.808167	6038616	212.286606	8.154586251	2.807316578	3
1336.871997	4424.873035	53.31493506	0.0	0.0	4424.873035	5871048	212.4600162	8.197171265	0.0	3
22062.17767	2950.757097	1158.275995	20740.30036	4770.705087	2950.757097	10124912	427.4701092	9.93341333	13.93344554	4
3879.523602	324.6770109	190.3393975	1594.98415	239.4742963	324.6770109	7602232	68.53551687	3.400108327	3.733452281	0
17024.3968	153.8654327	849.0598572	59334.19081	27206.91513	153.8654327	7912808	93.86591386	1.733319432	258.2645954	0
1412.67486	2642.415326	63.60036888	9945.391017	2796.549553	2642.415326	8700296	121.6007053	5.733366587	20.60011948	1
3461.263024	2524.282057	112.2643862	9773.134808	2709.144968	2524.282057	8690480	118.7975868	4.733237186	18.79961812	1
1879.976392	2864.024974	87.32148983	11234.1661	5312.423635	2864.024974	7817920	173.1110237	6.660678095	20.11524785	0
7364.251242	112.1310683	376.9257194	1594.367794	239.4618295	112.1310683	8353504	79.59839211	1.533302361	3.733257922	0
5147.05698	401.0555227	209.8608353	284.4587625	148.0625525	401.0555227	6411456	39.59889968	6.266492542	2.933251828	0
4295.343843	2770.873446	217.6671992	210446.5149	104949.9901	2770.873446	7359368	158.4003876	4.533344425	353.4008647	0
6770.327157	272.9863106	296.1851473	55701.07344	27262.29955	272.9863106	7992072	93.8619598	3.199839539	259.053676	0
3697.783212	240.7322404	163.73259	1645.992527	148.7993245	240.7322404	8027016	36.33316838	2.199990012	4.066648204	0
8872.21173	11967.95539	416.9526827	53124.99869	26253.28499	11967.95539	8007200	172.4746706	9.06708744	52.80245039	0
22448.71239	3052.230778	1168.960723	29892.19562	13499.9464	3052.230778	10123848	451.5181623	10.73297271	18.86603277	4
14790.86704	86.53840621	718.5087857	1359.413022	95.0722398	86.53840621	7603400	79.60466643	1.133399773	1.466752648	0
7779.894156	2933.9437	281.9343295	27777.56481	9000.298468	2933.9437	10032968	412.4014572	9.400033213	13.46671425	4
13233.56848	2501.419244	683.0052546	5393.374826	2706.820824	2501.419244	8565112	118.0009078	4.400033851	18.40014156	1
4104.725212	2652.618336	120.7311336	5470.833655	2745.549976	2652.618336	8696104	138.7974711	6.399883394	19.99963561	1
2402.020092	87.5251833	129.6694357	38593.48109	15508.81514	87.5251833	7787488	80.51237971	1.146323664	25.75856704	0
3252.041279	2873.769811	104.2679902	55459.8373	27733.95204	2873.769811	14035440	225.7361987	7.533428958	236.8030058	6
10560.64105	4565.579902	485.9382899	53559.94631	26787.07323	4565.579902	10763192	268.4027377	8.400085681	304.2697702	6
8193.422313	2976.51722	341.4648182	23209.47436	9000.217945	2976.51722	10220080	456.6641946	9.599948032	12.53326549	4
12665.05992	110.9321064	6557.660806	28509423.75	28505345.93	110.9321064	6426408	16.79981419	1.733314163	360.7293437	0
3906.812007	358.4677684	176.0672078	1016.336457	203.7339595	358.4677684	7922680	92.93361895	2.933342348	6.800020899	0
8899.666844	0.0	461.9047369	34.13614683	0.0	0.0	4937056	0.0	0.0	0.066672162	0
1162.955538	2504.447818	46.80089359	5282.767532	2609.916499	2504.447818	8558168	121.6023218	4.200080194	16.46698108	1
13348.89391	1962.060872	639.0647793	141068.25	70248.0592	1962.060872	7213992	107.999681	2.99999114	138.2662583	0
4326.996656	2952.085569	231.1962592	20791.53026	4805.255584	2952.085569	10219360	456.6592779	9.333182322	14.4664326	4
8332.719182	2611.599549	348.1243865	5514.791603	2764.595617	2611.599549	8702416	197.1282671	5.33319627	20.7328005	1
3585.071757	25303.43593	112.3334928	20326.3622	148.0002102	25303.43593	6036952	896.8012735	22.066698	3.066671021	3
6655.095371	2407.737214	219.2916789	5511.521966	2760.298973	2407.737214	8559512	151.4887739	3.737167992	20.82136452	1
17435.69903	3047.107274	1191.682548	20473.20617	9000.386612	3047.107274	10120184	422.4056293	10.13346838	12.60016792	4
3362.297562	4741.588873	110.0633134	22010.66274	10278.48685	4741.588873	11011552	247.9924445	8.799731902	159.528473	6
3740.682169	4579.722405	145.7287429	45066.98039	30025.05421	4579.722405	11123744	204.3935616	7.466431474	146.0620657	6
1970.449866	3098.011734	85.33549289	5262.933187	2612.732786	3098.011734	8698976	133.2033709	12.66698723	17.4671087	1
10707.4078	9014.589171	496.3663662	32406.53747	15901.98915	9014.589171	7974672	200.3864218	8.266106555	29.46467014	0
3433.642875	3630.445332	107.0013361	313.4705809	146.8018331	3630.445332	5861368	199.0024849	7.666762399	2.800034963	3
9100.555215	214.997367	423.0614856	2734.766508	351.7956917	214.997367	7934568	49.86605597	1.533314555	10.19987509	0
3190.255371	2596.03264	103.7373016	9880.577965	2762.639013	2596.03264	8692240	126.0048201	5.733552661	20.93413413	1
3485.333287	2743.333297	119.7333317	56880.73257	27881.26629	2743.333297	7441592	146.799998	4.26666661	248.9999967	0
5365.738856	215.3201787	276.7164278	1028.270513	239.4520377	215.3201787	8030264	88.99456303	2.733166355	3.666442671	0
19264.26516	3089.218616	1008.694513	20466.165	4626.394386	3089.218616	10121752	489.3468426	10.93363517	11.66698875	4
4580.492262	123.5988917	182.931693	15113.66448	5071.021197	123.5988917	8007080	86.86588777	1.466653516	8.733255025	0
3484.530888	2881.815998	110.3543691	52335.97628	25583.14333	2881.815998	7446224	167.7653128	5.26767079	241.5127038	0
4447.56694	2920.311626	234.2649253	25110.74668	9144.598692	2920.311626	10125200	399.5970297	9.199931614	14.9998885	4
899.6884269	0.0	41.73125039	34.13162971	0.0	0.0	4957400	0.0	0.0	0.066663339	0
15938.53323	77.99999948	779.6666615	1358.799991	95.06666603	77.99999948	7800288	73.99999951	0.999999993	1.466666657	0
2957.952697	2636.832855	91.12050283	4994.709083	2504.34844	2636.832855	8699848	121.4940038	6.461029806	14.98692481	1
2187.201094	1495.267414	61.333364	4643.335655	145.6000728	1495.267414	6514960	126.000063	9.0000045	2.6000013	7
8570.979123	3153.736333	366.051539	25919.5955	13536.90723	3153.736333	10218080	450.7147068	10.19957849	16.13266662	4
3146.381688	2611.118137	101.3327436	5561.700964	2787.850441	2611.118137	8698096	135.9992085	5.666633687	20.86654522	1
12694.48607	95.47132503	659.7655255	5964.357688	239.4783516	95.47132503	7828384	81.13729229	1.266728475	3.800185424	0
2109.339329	157.7437528	101.206685	54879.95834	27169.26129	157.7437528	8105792	126.1416654	2.200145327	257.6170165	0
3015.17618	244.6647338	97.59922897	284.5977517	148.0654969	244.6647338	5532504	2.79997788	2.06665034	2.93331016	3
1224.531064	2956.79452	64.93321299	2125.99606	48.26657721	2956.79452	6396512	111.1997939	46.19991438	2.466662095	0
18315.4729	86.53399272	134.4010241	5397.507796	239.4684914	86.53399272	8168456	79.60060656	1.133341969	3.733361782	0
8583.795086	2865.598662	429.0297432	1935.867541	348.1574699	2865.598662	7823392	199.8805237	6.267101144	9.133966561	0
1016.00634	99.60062151	43.40027082	0.0	0.0	99.60062151	5535072	0.0	1.133340405	0.0	3
1962.601737	40.80142207	89.20310903	86497.41472	33653.57294	40.80142207	7385304	3.600125476	0.533351922	299.7437804	0
7640.230452	4556.711735	238.9988671	15476.85997	7742.763299	4556.711735	11160488	268.3320614	7.399964924	125.466072	6
9728.252407	169.2687385	501.6728071	54960.20605	27232.86666	169.2687385	7904328	161.8019805	1.933356998	257.9364905	0
4263.267644	2976.447226	227.8702822	16369.7264	4770.742362	2976.447226	10214464	439.2736365	9.200145976	13.93355441	4
6772.337821	10652.11192	293.7364195	47496.03236	21283.02361	10652.11192	8006672	198.0687477	9.133429295	47.86716959	0
2652.849576	191.70801	73.92356852	17598.07541	17589.87649	191.70801	5412072	71.92383267	0.999867924	8.865495594	0
3276.910701	4974.365644	115.3325368	30145.05846	14771.23131	4974.365644	8233376	158.732237	4.999965467	19.99986187	0
14626.1762	82.26765772	761.6758423	65862.66009	32373.72333	82.26765772	8047656	76.8009252	1.066679517	267.1365514	0
4767.034886	2838.781075	239.1317391	34265.23823	13500.31	2838.781075	10363288	394.3973707	8.533276445	18.93320711	4
4774.782973	3074.278303	149.0643835	13697.49361	6041.597424	3074.278303	7925136	272.3867249	7.050791903	24.34518714	0
10191.84081	217.6364614	473.6126792	15831.4523	5171.733104	217.6364614	7703968	143.4240283	1.533590261	11.20187669	0
7715.235778	2903.555399	340.2103968	7345.491145	3076.160674	2903.555399	7820528	218.073331	6.600201702	20.20061733	0
3009.187889	157.6590465	97.92860012	313.4515165	146.792905	157.6590465	5530520	0.0	1.59992267	2.799864673	3
7301.319023	2554.394993	325.1993626	5080.256709	2548.795004	2554.394993	8696720	125.1997546	4.933323664	13.86663949	1
4662.813398	2572.874059	238.0673507	5044.481161	2532.140609	2572.874059	8696816	143.2004115	5.333348658	16.73338141	1
3221.830588	6547.337246	73.05360089	62602.73288	31311.37378	6547.337246	10787152	311.4285013	12.87611413	369.004079	6
2651.349548	247.7223906	73.26343038	4658.927533	167.1926145	247.7223906	5291400	77.66323602	1.533265604	8.999602458	0
8706.32234	104.2657366	397.7297856	5728.348903	95.06581868	104.2657366	7885120	82.399265	1.33332144	1.533319656	0
8757.289149	660.9400617	414.5375533	56268.17281	27576.5474	660.9400617	7703448	365.0703831	3.333367267	262.2026692	0
6593.062579	86.53327968	293.7998178	1619.265663	240.7331841	86.53327968	7699400	79.59995065	1.133332631	3.99999752	0
3050.109644	18316.65774	103.3325308	284.4644573	148.0655167	18316.65774	6401376	14511.62063	286.1977772	2.9999767	0
16957.73566	63.73133769	644.4464869	62896.36384	28798.63155	63.73133769	7419640	20.66601954	0.733310371	289.9909194	0
4547.681161	1037.685186	141.4691914	6489.382481	837.3482772	1037.685186	7917568	321.7390753	4.666749953	21.20037836	0
1393.221186	2583.372618	64.06764092	5144.544898	2580.572575	2583.372618	8703600	121.6018492	5.400082117	14.0002129	1
4451.102313	2917.6693	233.9948646	25113.58217	9144.465976	2917.6693	10217624	428.4572635	9.399793706	14.99967081	4
4521.749883	3014.144365	235.800863	25111.02524	9144.700136	3014.144365	10219528	439.0682737	10.26670424	15.0000549	4
7339.485945	2468.206483	322.2675132	5304.280599	2659.073651	2468.206483	8696240	133.2003499	4.466678399	19.93338569	1
5719.593251	4660.661167	190.9997746	33691.69358	16279.98079	4660.661167	10873632	332.4662744	8.599989852	217.6664098	6
10570.21718	96.40198074	498.943585	4395.823653	96.26864467	96.40198074	7968680	79.60163555	1.266692693	1.800036985	0
3113.76358	126.3958155	98.53007133	293.5902802	153.9949017	126.3958155	10206928	2.799907304	1.266624733	2.999900683	6
19113.45121	6334.7625	61.41708787	269.0081786	144.4401871	6334.7625	6040696	279.0109616	12.40345097	2.33398271	3
4604.537876	196.5335272	240.9335711	57568.72347	27225.89353	196.5335272	7886240	102.400101	2.266668903	260.0002565	0
3342.124109	4568.454058	107.0663712	31137.0474	13391.02971	4568.454058	11007760	240.3993365	8.066644403	191.9328036	6
18578.28232	2937.799062	921.4872834	20799.66536	9148.471348	2937.799062	10125216	412.1425543	9.000201365	15.60034903	4
3263.468168	95.46671058	125.1333909	5456.869177	275.4001267	95.46671058	7972312	103.533381	1.266667249	4.400002024	0
7205.212138	221.8793582	319.0182478	5402.509024	240.7471041	221.8793582	7607640	146.2083631	1.600091525	3.933558333	0
6112.876402	2865.573312	305.3304897	65420.72405	29976.65415	2865.573312	7317216	176.6650213	4.799955296	255.8642837	0
3607.972621	176.9385294	128.1370963	1358.706567	95.06945854	176.9385294	8116528	104.0697228	2.466739107	1.466709739	0
5204.718772	2618.359136	177.5972283	5277.784298	2619.159124	2618.359136	8557944	146.8643746	5.66657823	17.66639095	1
8639.495325	7191.123658	315.8083584	31716.03942	9495.317976	7191.123658	10220248	963.8921777	18.00047641	33.33421558	4
7217.761989	99.7346505	375.9382982	5397.937955	239.4698293	99.7346505	7829144	105.0680543	1.333350942	3.733382639	0
13377.66517	65.12878213	686.4853617	961.3328221	148.7896026	65.12878213	8001248	27.79805747	0.333310042	3.9997205	0
4754.427468	3201.128722	239.8613258	29895.73432	13500.0994	3201.128722	10212624	461.8563827	10.73309434	18.86624658	4
7823.128757	2918.373423	279.9307841	24841.77377	9000.184705	2918.373423	10035624	404.9296458	9.0665841	12.66655132	4
4427.317572	2907.722982	232.7325048	20741.65949	9144.634112	2907.722982	10215448	420.1318377	9.066634389	14.93328017	4
2325.055444	2700.186967	85.93291856	5412.107211	2714.386899	2700.186967	8384752	206.9323345	6.399969109	21.33323036	0
1932.061244	3818.922615	90.3330798	54056.78161	26706.45838	3818.922615	7824576	220.5993809	5.533317803	99.59972046	0
11109.35416	2859.908333	567.5548323	142427.7952	68472.86042	2859.908333	7183856	162.8061671	4.933520215	148.1389448	0
3347.430068	4580.349922	107.6654895	22812.61725	11413.34188	4580.349922	10880968	271.9970262	8.999901601	176.7314011	6
3179.715619	2493.437899	102.8448864	9555.497927	2597.884523	2493.437899	8693552	136.1476758	4.871951142	17.01845947	1
1041.889505	190.4041737	44.0009645	4369.162439	0.0	190.4041737	6036664	40.6675581	2.533388865	0.066668128	3
7682.880219	4563.635117	350.9975734	89748.04621	53094.56627	4563.635117	10771840	275.5980947	8.399941928	355.1308782	6
2254.715544	97.07451158	107.5420242	5963.815289	239.4860203	97.07451158	8289664	83.34006832	1.266769038	3.800307115	0
8465.300375	4703.515021	367.6652352	63663.88547	31838.94271	4703.515021	10764344	263.9989722	9.199964181	350.931967	6
15066.20734	3277.259602	763.1472124	27010.89124	9055.364687	3277.259602	10127248	501.7424584	10.40018914	16.66696978	4
6185.388856	2629.093685	315.6246141	5511.727362	2764.266111	2629.093685	8705264	122.4354091	5.668305979	19.60567009	1
7974.511323	3125.872441	401.7921731	9528.21439	6929.865006	3125.872441	8700200	129.5974754	13.33307361	15.93302296	1
10158.30273	2799.29971	439.7175797	265537.22	129299.701	2799.29971	7214000	223.5919894	4.599835203	301.3892022	0
20302.38871	3253.454173	999.99616	247776.7819	150045.8238	3253.454173	8051816	272.9989517	7.666637227	198.7325702	0
6774.108792	3034.315398	345.0055408	62700.1403	31075.16573	3034.315398	7509480	126.0020236	4.333402928	254.2040825	0
2226.862064	334.8659746	93.66647309	1306.063967	403.0658337	334.8659746	8054784	79.93316814	2.333328511	11.86664214	0
5022.024307	64.80031363	208.4676757	54987.93281	27147.59806	64.80031363	8158944	62.66696997	0.866670861	256.8679099	0
10267.82933	3020.538012	538.3104049	32897.39879	13644.21885	3020.538012	9987496	446.3809871	10.19956557	21.13243323	4
14040.23698	69.59588735	690.4925298	284.3165321	148.0579174	69.59588735	5026568	5.732994552	0.99994091	2.933160003	0
1950.804071	8845.485124	96.46686796	30466.26357	14958.43121	8845.485124	8306728	210.6004395	7.666682664	20.13337534	0
5676.408679	780.782854	236.5948044	284.4604199	148.0634152	780.782854	6401184	84.39814662	12.19973209	2.999934121	0
3711.258291	6530.435905	88.00138221	20766.85951	8208.795599	6530.435905	11021216	377.7392664	12.46686248	141.7355595	6
6778.172495	116.3983828	301.6624756	5161.728286	95.06534589	116.3983828	8024800	86.79879408	1.599977771	1.46664629	0
3541.370803	91.97932606	182.1577516	1029.181292	239.5864679	91.97932606	7818952	76.83842177	1.20060034	3.668501039	0
2730.414455	218.5451625	84.80459019	3547.992041	312.8169317	218.5451625	5420088	80.7377034	1.400075781	11.46728735	0
8449.010557	4.66670932	437.0706615	56329.11485	25706.76829	4.66670932	7312832	3.66670018	0.066667276	243.8022284	0
16352.05353	2939.476289	804.0692987	20799.26808	9148.296612	2939.476289	10368216	433.0680842	8.86669569	15.60005106	4
2324.572687	308.6984523	109.4112657	8756.368281	3919.336894	308.6984523	7825824	107.944448	3.600370718	8.600885605	0
6348.020864	2984.80981	277.3342448	20799.26836	9148.296734	2984.80981	10214208	458.6681742	9.400030895	15.60005127	4
3418.728956	2507.245682	110.9353546	5525.700678	2770.05047	2507.245682	8557520	139.6025436	4.133408644	19.13368195	1
10752.21026	101.4648761	555.6568612	5963.894757	239.462441	101.4648761	7609336	91.79838006	1.333309805	3.799932944	0
10797.43039	3571.587999	415.7986029	20866.26322	9177.302498	3571.587999	10128184	544.4648373	11.93329324	16.33327845	4
3362.816644	33465.03876	99.19655788	313.322461	146.7949062	33465.03876	6401000	3859.732734	515.9820954	2.799902843	0
9757.678105	3297.914667	514.2637559	14730.44996	396.6644215	3297.914667	10222376	541.9969323	10.06660969	12.79992755	4
3640.578646	6547.881499	84.06771303	60029.6805	27840.21318	6547.881499	10778896	399.6716412	14.33351174	314.3372458	6
9660.505613	82.27210814	499.9664011	5992.729692	242.6160466	82.27210814	7838496	76.80507989	1.066737221	4.000264577	0
3005.708946	186.2055773	145.4418339	55568.52115	27226.17758	186.2055773	7929728	82.86181547	2.134926002	258.3260463	0
10463.52639	126.6786893	540.4512924	5963.96602	239.4893958	126.6786893	8270808	91.47534829	1.733497854	3.80036068	0
16950.66166	66.67031798	886.6485588	15233.23427	5157.082436	66.67031798	7625312	66.93699925	0.866714134	9.800536743	0
3968.881394	2837.962861	196.1974324	51908.25403	25679.13061	2837.962861	7452160	180.5309708	5.066600362	243.6634779	0
7599.824256	0.0	239.0527506	326.2476747	169.3234764	0.0	6409232	55.06346124	0.0	3.133150942	0
10272.50555	6686.126764	371.7466293	5588.019893	2905.706594	6686.126764	8696872	639.6326426	13.81266504	33.20352173	1
7988.264727	2486.647133	355.1495704	9817.024954	2730.637422	2486.647133	8700168	115.2268978	4.534391812	20.67149208	1
3222.550104	167.2779189	118.6079784	1212.214875	296.8866372	167.2779189	8137864	31.46878347	1.600107634	6.867128596	0
3223.020841	78.00534493	115.0078803	793.1210113	95.07318108	78.00534493	7823448	74.00507083	1.000068525	1.400095935	0
4272.625332	62.39160833	164.3112335	15556.70762	5009.592876	62.39160833	7883208	54.25936878	0.799892414	8.532185754	0
1209.351449	2573.505218	49.33407236	5267.812245	2616.8392	2573.505218	8695248	129.6019414	4.600068909	16.20024268	1
6860.182635	90.80065255	351.5358597	22409.49438	10647.00985	90.80065255	7980152	87.06729239	1.200008624	17.20012361	0
4503.732523	99.73331538	234.7332911	5400.865695	242.5999563	99.73331538	7814024	88.86665067	1.333333093	3.799999316	0
1086.78769	46.93280174	54.06605428	268.5302918	144.3983644	46.93280174	6517480	0.0	0.733325027	2.333306905	7
2278.529399	150.3997403	110.1331432	1594.263914	239.4662532	150.3997403	8130672	85.33318599	1.666663789	3.733326887	0
14678.46484	185.8624228	756.5827247	1631.696076	255.4608336	185.8624228	8053840	97.53110637	2.466610346	4.133238958	0
3097.42582	485.8432709	74.38621078	4708.393856	331.9384675	485.8432709	5291072	156.5709759	2.932789672	17.26346648	0
3205.257785	4451.317411	103.1051691	279.4569969	146.7599111	4451.317411	6040920	208.0764952	8.664299926	2.7325869	3
2698.141541	202.1756378	82.7900238	443.8798458	311.5624567	202.1756378	5300104	77.65730896	1.133196783	11.13199193	0
1173.512465	2607.968447	55.80217777	5463.413219	2777.041712	2607.968447	8564280	136.0053078	5.733557095	18.46738739	1
7386.578264	2868.606445	376.8587551	183217.6203	91436.88044	2868.606445	7902800	176.1963011	6.333200378	176.6629579	0
3577.12502	93.73835646	127.1401463	1358.739477	95.07176125	93.73835646	8066736	85.47124679	1.200064307	1.466745265	0
3805.371844	2788.028215	143.8681226	217779.4039	108612.0992	2788.028215	7215560	158.401603	4.666713894	218.5355449	0
7270.766202	6446.72027	319.7442132	268.3745969	144.3146417	6446.72027	5874680	315.6133231	14.12497879	2.331954045	3
18220.27897	329.4693002	885.3404102	6425.384694	460.4036802	329.4693002	8047040	94.00075138	1.733347189	15.2001215	0
3561.503089	80.53415693	124.0679355	55348.56603	27090.01037	80.53415693	7998864	77.73412829	1.066677575	256.0692854	0
12159.80646	77.99704807	592.9775578	1033.160898	240.7242227	77.99704807	7788840	73.99719945	0.999962155	3.866520332	0
8071.455151	64.79990755	368.7328073	7051.989939	96.26652933	64.79990755	7816040	62.66657726	0.86666543	2.599996291	0
4845.279413	82.26348746	245.9904933	2140.983925	785.5696404	82.26348746	7609336	76.79703205	1.066625445	3.799853148	0
23624.15381	458.435327	922.4710856	18521743.49	12275343.74	458.435327	5930024	160.212346	2.333513154	92.40712089	0
19079.34837	4733.770651	904.5277253	25139.24414	9149.476607	4733.770651	10213840	514.5301432	13.06658565	15.79990204	4
3246.745878	3560.345964	105.4207419	6991.977462	146.550804	3560.345964	5859800	200.7253519	7.786759343	3.527335429	3
9042.496647	95.06908459	471.6119947	1028.426156	239.4727573	95.06908459	7927408	85.20216698	1.266698883	3.666759925	0
24026.17097	2937.804603	1208.135226	20778.43255	9148.280999	2937.804603	10224792	419.4673238	9.0000141	15.60002444	4
6390.792395	2962.667997	278.7271865	20798.74132	9148.064921	2962.667997	10215312	399.8578485	9.399792703	15.59965598	4
6939.552811	77.9994696	309.3978961	792.7279428	95.06602022	77.9994696	8058456	73.9994968	0.9999932	1.39999048	0
12537.58047	116.4035325	603.4849804	11609.08563	5503.233671	116.4035325	8175080	86.80263417	1.600048556	11.46701465	0
11419.08445	118.4920112	544.2768592	31778.98428	15588.29717	118.4920112	8227536	88.96897355	1.599442221	28.12352572	0
13714.07467	4978.463635	577.9919081	16242.9726	3000.757989	4978.463635	8697248	438.0605338	10.33318867	31.46622614	1
5189.071093	4460.654072	207.3094581	4654.827485	148.0972359	4460.654072	6040552	219.7786986	8.868497243	3.000619368	3
9815.15509	2866.74794	520.4572152	25110.47733	9144.500603	2866.74794	10040352	408.7925763	8.666509283	14.9997276	4
3032.514754	2639.450496	98.26606462	5528.499462	2773.049677	2639.450496	8702192	133.1991839	5.2666344	21.0665376	1
6320.150842	82.27210156	280.7518798	1599.572334	240.7492372	82.27210156	7709368	76.80507374	1.066737135	3.933593186	0
5881.853511	9144.923014	263.9771592	32723.10702	16087.01593	9144.923014	8222832	271.0396475	9.194560314	32.11433385	0
8181.250212	2603.906878	365.1962896	9957.765496	2801.438204	2603.906878	8700400	132.3986548	5.533277115	20.93312065	1
8055.366575	86.53369043	369.1348566	793.0699394	95.06705898	86.53369043	7828768	79.60032848	1.13333801	1.400005777	0
6731.088742	2876.725072	329.2123159	12149.2609	5823.038655	2876.725072	7821504	215.0978221	6.665566226	22.92954782	0
31019.19913	3041.867872	1500.567708	18840.12789	9000.072985	3041.867872	10208176	460.7900838	10.33311096	12.46639839	4
7246.433672	4835.222468	281.6013085	20749.62975	9149.575848	4835.222468	10219824	528.8024572	13.8667311	15.73340644	4
1196.169077	2540.593289	48.44111624	5274.018202	2619.951431	2540.593289	8556856	125.1339977	4.46431195	18.05714237	1
4706.822907	110.2672033	236.4678175	55074.60136	27262.53268	110.2672033	8011496	119.800583	1.333339822	258.6012585	0
22454.19749	2953.84352	1029.281831	20855.30727	9172.135136	2953.84352	10215928	464.1401717	10.33348558	16.20023868	4
11218.22368	86.92886751	535.8391388	873.0218166	95.06178303	86.92886751	7825000	83.2623892	1.133275113	1.533254565	0
2875.71654	716.2285248	121.427441	12184.68691	5817.581362	716.2285248	8067960	296.1335889	3.600813736	17.27056959	0
10822.65637	136.8167254	511.4625246	1668.270607	240.7627658	136.8167254	8304584	157.6859432	1.866894888	4.067163864	0
3572.319004	82.66479238	127.2637812	1359.302513	95.06451124	82.66479238	7695664	109.6641802	1.066642482	1.466633413	0
11174.49378	370.3541176	524.3627606	1599.489763	240.746844	370.3541176	7833784	136.1409736	3.866883676	3.933554084	0
3216.939424	3551.340057	104.5335313	313.6005938	146.8002779	3551.340057	6011896	168.4669856	7.200013632	2.800005301	3
3722.498662	2857.42127	131.7610172	1945.957602	350.4296552	2857.42127	7817824	202.3401356	7.197870438	9.530513636	0
5394.799147	4762.814866	152.1962144	17353.70169	8683.917335	4762.814866	11322600	248.0604966	8.733116112	151.9962193	5
5645.697634	141.9957486	237.2595631	5161.978784	95.06382046	141.9957486	7783736	88.86400608	1.733281439	1.466622756	0
3503.87219	95.27466535	133.1982402	1031.188574	240.2491736	95.27466535	7711584	117.8292125	1.264119163	3.858890077	0
6381.826112	2609.462527	268.1310724	9337.866213	2488.560274	2609.462527	8697424	134.0322115	5.26531313	15.59599079	1
5954.893396	2409.783838	299.4646583	5127.965608	2522.383083	2409.783838	8557848	118.7992033	3.733308295	16.73322111	1
10031.0219	196.1402793	458.349565	32298.34379	10216.5618	196.1402793	7749520	139.804951	1.533387636	15.86722858	0
6313.759774	2933.376591	263.7372226	2006.762926	406.7393314	2933.376591	7931168	218.0698825	6.866767929	12.53351816	0
13225.2582	4240.797286	589.7996225	797593.6895	14838.72384	4240.797286	7930584	581.3996279	10.86665971	81.9332809	0
4204.3248	2653.73174	125.5778414	7279.115576	2826.4346	2653.73174	8559352	176.3022242	5.26573751	24.06242077	1
3163.42366	95.46939264	158.4711915	5963.636948	239.4735044	95.46939264	7987680	86.86914707	1.266702835	3.800108506	0
13560.67516	2812.468429	701.7337731	51794.83246	25622.94939	2812.468429	7402936	158.4000993	5.066669842	243.1334857	0
3958.866351	23118.5208	213.3369089	24382.14198	1444.024202	23118.5208	6044032	700.4117389	22.46704321	4.333405961	3
4365.169589	189.3320143	165.5321801	1946.38644	350.5308913	189.3320143	8008208	50.59964749	1.533322651	9.533266918	0
8844.613135	2785.258376	402.3062238	65524.72759	32194.28265	2785.258376	7450312	154.5590754	4.592840741	253.0721811	0
1146.53893	155.8855558	53.87319466	328.9065214	200.6243103	155.8855558	5298192	33.53739717	1.733543393	5.333979669	0
2851.332782	72.79998593	140.3333062	5963.998847	239.4666204	72.79998593	7704192	69.06665331	0.933333153	3.799999265	0
9184.228327	273.0635446	419.9285322	2320.906798	406.7286831	273.0635446	7921808	74.19915166	2.133308943	12.53319004	0
1152.812443	138.6681634	54.60058932	4697.850705	200.6021652	138.6681634	5468192	33.53369527	1.133345566	5.400058285	0
2352.606754	2921.125609	130.1966843	192921.6203	95841.15925	2921.125609	7898696	222.6609962	6.533166955	202.2615157	0
5345.140949	2564.89694	220.9474268	5360.608602	2688.971521	2564.89694	8700304	126.0080376	5.667028148	18.66785743	1
17540.42664	106.4009704	869.3412617	5414.44938	241.9355398	106.4009704	8026208	143.5346424	1.266678219	4.13337103	0
4278.286404	616.0695088	189.0675389	55608.72321	27519.86029	616.0695088	7670608	304.4014043	3.00001384	261.7345408	0
8505.244908	127.2006716	383.6686924	1985.877152	350.5351842	127.2006716	7998312	47.80025239	0.666670187	9.666717707	0
9807.392018	173.5296533	511.2558246	1028.311526	239.4615885	173.5296533	8118856	97.53126502	1.999957588	3.666588911	0
5785.183609	91.1997416	295.8658284	59952.4968	27234.05617	91.1997416	8103616	83.26643075	1.1999966	258.3326014	0
6019.371355	86.53867219	306.7522579	5984.235854	239.4814411	86.53867219	7772808	93.00573783	1.133403257	3.866905229	0
5241.024564	2508.379849	211.6649663	9847.654224	2746.244605	2508.379849	8561304	147.5988143	4.333298523	20.66650065	1
5936.507806	23820.89757	256.3322311	37944.83684	4648.113346	23820.89757	9126800	566.130899	22.19990454	9.46662596	4
10267.72642	2830.398094	479.1996773	11296.79239	4935.596677	2830.398094	7821504	173.4665499	6.333329069	15.13332314	0
5921.26258	102.263142	301.7229339	55525.1529	27204.929	102.263142	8143888	88.26362451	1.333287379	258.0577723	0
8597.396356	77.06484126	399.0572143	11001.67274	5225.1429	77.06484126	7986488	129.1969398	0.999976314	10.93307437	0
312097.831	9439.669242	892.1524789	235197.514	181238.2894	9439.669242	9520232	10767.63107	20.53377399	341.007318	2
16203.95253	3015.008216	844.6502917	20472.53644	9000.092185	3015.008216	10211728	473.7241494	10.19980226	12.59975573	4
10380.14268	2974.33601	522.933804	23239.28758	9147.741566	2974.33601	7923432	206.1335189	7.133339753	26.26669031	0
4628.467108	8.533948745	234.3502331	1595.048358	239.4839367	8.533948745	7907912	47.60343284	0.133342949	3.733602576	0
8459.064242	4593.86535	322.2665743	66655.98089	30414.25795	4593.86535	17538416	322.3999076	10.53333031	270.1332559	6
2223.1226	181.3378958	102.0692347	5397.535802	239.4726918	181.3378958	8016768	117.5362905	2.200055353	3.733427266	0
6497.980891	2569.673049	328.3256308	5129.479662	2547.673565	2569.673049	8558936	115.1972975	5.399873319	15.53296893	1
3183.171776	2624.510063	104.5990726	7775.264393	3043.439682	2624.510063	8558320	121.6655879	5.666616423	24.19978543	1
5154.806974	202.9976493	205.9309487	2001.310158	405.4619714	202.9976493	8001224	69.79919173	1.199986104	12.33319051	0
1258.57933	38.40140344	59.00215633	4677.637619	145.6053214	38.40140344	6410992	33.60122801	0.600021929	2.666764128	0
54708.99774	2939.84645	862.213623	25168.66433	9148.411212	2939.84645	10214736	441.0069679	9.200145362	15.6669142	4
17695.15408	2920.481094	876.4709964	20194.63309	9094.711595	2920.481094	10040064	412.8687062	9.533380428	10.66671936	4
1352.800415	2562.534119	54.40001668	4846.801486	2404.667404	2562.534119	8694576	126.0000386	4.466668036	11.60000356	1
3263.446891	4475.871948	106.208035	326.4246951	148.0111975	4475.871948	6034320	218.9498976	8.934009221	3.000226977	3
1210.523706	2571.512881	56.93288053	9395.391942	2523.0466	2571.512881	8700112	114.3990901	5.266624779	15.46654366	1
12314.67042	160.005246	593.8861382	1032.900532	240.7412264	160.005246	8003416	79.6026099	1.60005246	3.866793446	0
1143.747546	113.6014117	53.46733109	35281.7051	200.6024928	113.6014117	5566424	33.53375005	0.666674951	5.866739571	0
3018.667472	256.8667352	97.86669276	6852.201827	149.2667065	256.8667352	6041184	6.466668391	2.600000693	3.333334222	3
4813.300761	31415.74581	187.1016809	169645.3474	84238.29769	31415.74581	7915032	440.3490736	22.87094674	355.5998803	0
4282.397039	2579.851225	166.3280397	9908.751304	2776.044981	2579.851225	8564976	187.9273522	4.466524512	18.93273077	1
11571.90835	215.4261166	571.5536678	15284.63656	5513.065511	215.4261166	7928712	89.81653034	2.270455042	16.69452237	0
964.5906353	0.0	52.41035803	4638.783445	144.4285439	0.0	4943904	0.0	0.0	2.400474414	0
4053.625534	10420.52288	294.6588307	4368.950482	0.0	10420.52288	6396576	610.7837572	162.7956707	0.266659575	0
2499.704019	6007.209131	66.2623552	320.379154	144.390605	6007.209131	5875168	276.1153674	12.59918021	2.39984385	3
3467.504807	221.2648464	119.9990128	11948.63504	5728.619539	221.2648464	7924808	92.19924151	1.466654601	22.46648184	0
3616.89836	4554.121415	118.0611729	17884.63444	8215.484373	4554.121415	11112792	235.1890559	8.399609138	143.0600096	6
7050.282448	77.9986995	319.3280091	1032.916111	240.7293196	77.9986995	7925608	73.99876619	0.999983327	3.866602198	0
2283.08242	154.1343969	109.6674234	1594.277667	239.468319	154.1343969	8122920	100.2673585	2.0000138	3.733359094	0
7266.189209	99.73227019	375.6626621	5382.40929	231.9975269	99.73227019	7969208	69.19926234	1.399985076	3.599961624	0
3621.83566	82.323544	187.1960004	1029.244438	239.6322286	82.323544	7992304	76.85309781	1.067404136	3.669201718	0
3302.133707	4434.719594	107.4516554	314.4698322	147.1446176	4434.719594	6174936	201.538677	8.018780251	2.806573088	3
7318.347824	127.9254292	379.0432468	55070.79736	27260.71565	127.9254292	7906120	88.2612133	1.399913504	258.5173604	0
4048.969742	132.0569825	191.1859797	1645.879302	148.7890888	132.0569825	7991688	34.93077174	1.399897341	4.066368466	0
6516.97625	3037.562377	297.1231321	582810.9235	333810.7392	3037.562377	10213400	457.0509746	9.999656678	1788.93858	4
8205.744476	143.735864	377.6733162	1657.962525	240.7375719	143.735864	8305776	98.20172901	2.000035214	4.133406109	0
2309.970941	169.8645298	109.3319579	5963.324981	239.4636542	169.8645298	8025072	81.06564686	1.799977356	3.799952197	0
2284.689988	273.7680818	110.0806388	1594.469047	239.4970652	273.7680818	8178144	93.21183107	3.067055958	3.733807253	0
4880.15256	3008.146952	158.3235238	6777.900746	1336.613338	3008.146952	7824480	316.9138101	7.402658443	18.53999142	0
14293.85801	82.26584949	696.8597445	793.0587889	95.06572235	82.26584949	7851528	69.06598061	1.066656071	1.399986093	0
3456.952534	1208.233246	84.20696335	4408.497887	1.20009924	1208.233246	6413744	12.80105856	7.800645061	0.3333609	7
5131.619925	2784.538462	205.3954608	236400.8422	117634.6669	2784.538462	7365848	151.1966586	4.533233149	273.2606276	0
6073.890209	295.9312322	257.0648415	16151.81866	5638.4933	295.9312322	7922408	86.93271611	2.59998154	22.26650857	0
3196.260538	6841.090973	97.80797265	5144.019306	2579.010224	6841.090973	8695344	132.0107606	72.73926255	15.53459961	1
7373.335988	100.9333697	379.3334699	1594.267241	239.4667529	100.9333697	8286352	89.00003204	1.333333813	3.733334677	0
3743.623201	95.46215831	192.3242505	1028.684752	239.455358	95.46215831	7705184	102.2618372	1.266606849	3.66649351	0
1017.030555	38.39863659	43.39845907	0.0	0.0	38.39863659	6403608	0.0	0.599978697	0.0	0
7989.826348	4486.794483	252.5723637	390.1005337	181.4322118	4486.794483	6038568	232.7127002	7.943865413	3.617295858	3
3988.341823	115.4649824	199.7304199	1594.243412	239.4631737	115.4649824	8297816	77.4655367	1.599976662	3.733278877	0
12877.46632	151.8823885	664.1354135	1452.21699	168.017392	151.8823885	7711488	111.0781647	1.333471365	3.06698414	0
9203.42527	2814.065037	463.6444303	223098.5002	108808.5149	2814.065037	7214984	175.9915594	4.866433273	188.0576474	0
18826.57741	7177.52472	769.3990767	198063.3623	171827.5271	7177.52472	10144296	948.9321946	18.33331133	59.33326213	4
6583.528815	285.8865704	328.4427142	1251.937714	348.3200352	285.8865704	8055768	49.89340987	2.201179847	9.071529067	0
18141.1321	3055.522603	899.016458	23536.29754	9148.434144	3055.522603	10219568	466.0085311	10.80019772	15.5336177	4
1906.795271	86.53311873	96.46642743	1028.39745	239.4660728	86.53311873	7900040	80.39980061	1.133330523	3.666657573	0
6759.97155	19965.2462	275.1348888	97350.95036	48075.20512	19965.2462	8001632	246.2013919	16.13342454	102.2005778	0
11647.96583	2603.785305	473.7427892	5539.043893	2802.322601	2603.785305	8560080	163.0032535	5.200103794	20.1337352	1
9386.422854	82.26336132	484.2472096	5963.227064	239.4570453	82.26336132	7988160	76.7969143	1.06662381	3.799847322	0
3202.986574	0.0	121.9252091	10616.35926	4565.095812	0.0	4964768	0.0	0.0	6.266249126	0
997.1151721	54.59535539	53.79542344	302.774242	144.3877165	54.59535539	5094256	0.0	0.799931947	2.399795841	0
3341.616024	25261.24168	107.9574417	24656.34681	149.2078469	25261.24168	5874104	344.5974884	21.79140954	3.265379411	3
3578.175018	118.5302974	122.3302	3352.714126	95.06423175	118.5302974	7894632	88.99772047	1.59995902	2.199943652	0
8015.428707	2909.634993	347.7946542	35340.50205	17465.61882	2909.634993	7825048	227.1243923	5.873331332	49.99005872	0
20093.10531	205.7282683	225.0611257	55020.77872	27234.72948	205.7282683	7907208	100.3308632	2.799931066	258.4603034	0
2985.896366	2552.492055	96.13428955	5028.250014	2517.758377	2552.492055	8702664	136.0013528	5.066717064	15.6668225	1
5025.386606	2849.201334	237.6723391	33485.86586	16150.65213	2849.201334	7823064	186.3377806	5.466797141	41.00097856	0
2581.308191	0.0	89.33246324	284.663894	148.0652245	0.0	4951640	0.0	0.0	2.933304763	0
4355.215417	2982.410558	222.4674542	24956.75501	9000.298528	2982.410558	10276184	423.6014995	9.933368497	12.93337912	4
3170.458477	2514.708243	102.4318364	9915.774723	2782.709354	2514.708243	8564984	140.5274218	4.262443125	20.1134035	1
7315.088323	4590.529918	314.7951941	55000.82699	25323.2134	4590.529918	10778552	260.3960246	8.399871762	303.5953651	6
2762.090803	262.3006136	72.60939711	4659.202994	222.1620856	262.3006136	5355512	105.4803179	1.400181211	11.80152735	0
1966.586286	283.7217367	99.72925707	5397.179399	239.4568793	283.7217367	8071776	80.39671392	1.666598547	3.733180746	0
1065.950803	0.0	53.73085348	268.5209402	144.3933358	0.0	4990456	0.0	0.0	2.333225647	0
10914.01124	2929.30547	567.2741812	20473.20454	9000.385892	2929.30547	10208496	443.0725359	9.066786771	12.60016691	4
4566.916984	2893.922973	224.5325295	23417.6495	9000.234446	2893.922973	10265536	413.7318522	8.933301352	12.79995418	4
3127.402994	98.86043912	140.8577936	7539.058423	342.6450823	98.86043912	8020488	153.9236372	1.199924413	6.332934401	0
6070.884362	2568.779279	259.0645769	4982.626473	2499.979833	2568.779279	8829336	117.9990481	5.466622569	15.06654513	1
4235.93046	129.0019428	212.8698725	69654.38233	32367.95413	129.0019428	7760216	94.00141566	1.533356426	267.0040211	0
9017.638943	204.5680326	414.3543004	1255.547034	348.5649041	204.5680326	8012856	75.63138434	1.585286659	9.577773562	0
4959.12125	91.20100382	257.6695027	5397.859412	239.4693024	91.20100382	7831032	83.26758317	1.200013208	3.733374425	0
11447.32624	193.9332131	545.9996615	5161.7968	95.06660773	193.9332131	8269440	103.1332694	2.333331887	1.466665757	0
7823.578509	2846.755764	400.7256039	14313.10518	6093.633124	2846.755764	7952616	206.7719956	6.174301719	20.80471231	0
1367.029329	2509.531456	62.53162539	9530.339695	2588.995953	2509.531456	8701680	125.9965586	4.46654467	16.33288723	1
6122.830105	2887.077066	269.6738652	16404.97124	4774.394111	2887.077066	10132448	413.7443775	8.9335718	14.60038973	4
8285.435279	127.9287313	381.3862803	793.0381384	95.06324692	127.9287313	7892528	83.26367139	1.333285371	1.399949639	0
4926.544787	2677.021869	217.8587464	11690.67488	3618.988118	2677.021869	8696104	193.5399439	6.264954674	16.23499007	1
3448.548186	291.6936077	189.8420545	3188.653462	293.2563733	291.6936077	7815896	141.3283727	3.465262984	6.251062638	0
10867.61577	346.6459049	491.1705822	7250.83239	674.9595744	346.6459049	7816184	136.9251324	3.133145679	5.866315313	0
6680.22444	10881.03019	331.0513589	80101.49611	37229.61184	10881.03019	7815936	226.1228774	11.26614572	84.46276111	0
4374.660746	98.46653341	968.7986889	0.0	0.0	98.46653341	5529448	0.0	1.1333318	0.0	3
4115.529552	2749.508679	122.468538	10311.22422	2978.045505	2749.508679	8697040	195.136315	7.200110018	18.00027504	1
8061.9274	2644.153253	359.9360449	10031.80891	2838.288048	2644.153253	8693232	157.6011873	6.133379538	22.80017176	1
10984.12888	94.53444254	530.0062187	1052.87902	240.736158	94.53444254	7817768	88.86770938	1.266681529	3.933379485	0
15822.98512	2898.960632	825.9221173	20472.65531	9000.144445	2898.960632	10033456	397.4612691	9.066543543	12.59982889	4
3229.227959	82.25379395	161.3080886	1594.683765	239.429196	82.25379395	7607448	76.78798268	1.066499759	3.732749158	0
11160.67604	3049.2328	580.193556	30510.99446	9000.166705	3049.2328	10213040	456.1282673	9.599893377	13.86651266	4
1153.621165	2458.111765	46.53418708	5142.494348	2554.180194	2458.111765	8691152	121.602231	4.666752286	16.60030456	1
2831.253397	1932.569782	61.46782595	297.472277	158.802995	1932.569782	10211176	116.0021878	4.933426378	2.866720733	6
1907.125864	80.40249569	94.93628016	1028.831935	239.4740999	80.40249569	7602328	67.60209837	1.066699777	3.666780484	0
6401.338143	2911.880885	280.5885221	25165.90388	9147.892457	2911.880885	10214464	411.4498356	9.266287614	15.66602582	4
1167.974865	2551.211765	47.79897137	5228.154157	2597.010779	2551.211765	8560592	122.397366	5.133222866	16.59964278	1
6576.537148	2540.934807	218.0667931	10010.40581	2825.201639	2540.934807	8559416	144.9334174	4.866669489	21.266679	1
1750.804587	4.266677845	83.93355324	51937.33608	25678.33394	4.266677845	7316472	3.600009432	0.066666841	243.5339714	0
22301.60769	2815.939031	268.9784536	16576.38063	7996.474715	2815.939031	7927120	189.4984544	6.134362352	22.40375816	0
5032.827268	1230.641956	196.6682035	80799.05278	38264.95687	1230.641956	7738416	178.8135021	2.731502826	163.5570594	0
6849.608448	147.9335158	354.3337703	1028.334602	239.466962	147.9335158	8176528	83.26676936	1.666668722	3.666671189	0
2193.16991	88.39878717	105.8652142	1595.044783	239.4633812	88.39878717	7827392	76.86561207	1.199983536	3.733282113	0
17992.07563	2920.261927	884.013746	21641.98593	9158.078082	2920.261927	10130008	395.356895	8.942914235	15.68346899	4
6898.841858	4998.14053	297.9178674	34137.22782	146.8590427	4998.14053	6402312	3937.395597	76.99600288	4.599761211	0
3205.589528	2623.058098	151.7328377	7473.442253	3717.987855	2623.058098	8696240	135.9995557	5.733314605	17.06661092	1
7297.798338	2926.65246	304.5249183	34587.57756	13648.02286	2926.65246	10214648	420.5217129	9.266410605	21.93272726	4
4581.803191	2950.711655	235.2035861	25166.25037	9179.47329	2950.711655	10216104	423.739794	8.933469539	15.46690249	4
3273.582214	54.79970225	119.332685	54921.16826	27179.91899	54.79970225	7778208	58.59968161	0.733329349	258.1985971	0
9988.57656	156.5402795	516.0895673	1594.337413	239.4772931	156.5402795	8295432	94.53752828	2.200097626	3.733499001	0
1846.874393	770.3754148	85.13061653	97027.23687	1180.895647	770.3754148	6295256	398.7206088	9.799687259	19.06605821	7
5291.495158	4726.239691	181.0630792	60604.39922	31297.64656	4726.239691	10777440	328.3934934	9.466479104	312.5271411	6
3300.51541	25350.04769	106.3348202	20310.2842	149.362398	25350.04769	5877560	733.5368149	22.21423785	3.202052302	3
9523.755494	3255.804165	447.0489307	1239551.09	847756.7667	3255.804165	10035440	563.8442971	10.6662435	25.73231245	4
9820.736264	86.93158891	512.9230407	36995.99095	14843.9688	86.93158891	7701280	80.465052	1.133310592	22.5995465	0
6508.611343	2573.644791	330.9305204	5434.353808	2727.310151	2573.644791	8563128	118.7989902	5.5999524	19.1331707	1
7381.239658	2761.556794	327.2536463	5161.594637	95.06288443	2761.556794	8019040	173.9930774	6.199753332	1.466608315	0
4504.186543	3035.835863	234.2694342	25114.43002	9144.774697	3035.835863	10215696	443.2052357	10.60012522	15.0001772	4
5179.542938	238.8507706	266.9743825	11383.86498	5417.32741	238.8507706	8197432	106.0300156	2.532457947	12.46235884	0
6306.817597	121.0593264	277.983145	1598.636403	240.7187378	121.0593264	8122560	77.66195776	1.666565617	3.933094857	0
3275.487542	3501.888985	106.1340098	4682.829845	146.8009356	3501.888985	5860664	182.8678321	6.266706606	2.866684937	3
1103.322558	31993.02087	54.86613081	4637.554707	144.3985897	31993.02087	6413336	10893.49361	497.6618062	2.39997656	0
6691.540298	112.1278645	305.4517688	5401.669876	240.7215925	112.1278645	8008056	79.59611783	1.533258551	3.933141501	0
2280.211014	1240.103067	105.8640829	78781.81053	39438.90409	1240.103067	8312984	107.5973739	2.933261742	161.1294007	0
1889.373936	82.26262922	94.79534744	5417.20079	239.4549142	82.26262922	7835296	76.79623084	1.066614317	3.799813505	0
6234.087769	2938.104205	273.0096827	16428.98268	4774.436	2938.104205	10214320	452.4160457	9.733678554	14.60051783	4
6233.449525	2941.454829	273.6717679	20792.1209	4774.355661	2941.454829	10039688	386.0071952	9.600178947	14.60027215	4
6252.553117	2854.864124	274.2125626	23536.94497	9148.685798	2854.864124	10215768	421.6193158	8.467054571	15.534045	4
4189.100216	115.5972465	161.9961413	777.7814732	87.59791342	115.5972465	8255752	72.06495008	1.266636495	1.266636495	0
3195.801438	2611.270235	103.3955354	9956.350495	2802.205547	2611.270235	8565368	144.9003153	5.063183433	19.71976705	1
4491.612216	3410.537643	150.1825758	759339.7014	671.2554543	3410.537643	7820856	416.0850591	7.465800484	12.73185618	0
14367.23822	3008.646749	747.6617171	21292.39238	9000.207085	3008.646749	10121288	431.8638077	10.2665987	12.66658281	4
1107.100956	0.0	44.94013757	8271.652383	0.0	0.0	5013248	0.0	0.0	0.200030286	0
4547.32724	90.26654571	179.8664256	21527.83782	10315.85284	90.26654571	7602776	81.13322461	1.199998392	14.3999807	0
3175.279259	2506.521936	102.5725982	9733.251984	2686.908229	2506.521936	8561496	136.1405987	5.071904659	20.42108981	1
3574.66874	188.8001095	126.0000731	5727.736655	95.06672181	188.8001095	8176624	72.13337517	2.00000116	1.533334223	0
8910.648935	3077.547825	369.0604099	25958.89324	9160.511365	3077.547825	10130720	509.0580364	10.99981352	15.59973553	4
1047.330191	0.0	53.46650627	268.6658607	144.3995668	0.0	4989848	0.0	0.0	2.333326333	0
2245.315161	5121.358551	86.532633	36516.2378	48.26627603	5121.358551	6402472	3751.769636	79.59935578	4.933293407	0
1340.168196	2630.601764	63.60165449	11387.09622	2767.138649	2630.601764	8699408	118.0030697	5.73348248	18.73382066	1
5834.238353	4575.539894	239.1267079	16148.41925	8081.242762	4575.539894	11017920	214.6607191	8.199772812	138.2628359	6
2756.868982	17217.9478	87.60007358	54014.24537	26730.15579	17217.9478	8020168	238.2002001	16.66668067	59.33338317	0
4448.95818	9844.040799	170.7317285	22328.72344	10910.09745	9844.040799	7996792	160.4651583	8.266588961	31.86636712	0
2986.346843	2852.149232	184.7300451	79338.18778	65447.7017	2852.149232	7979624	194.5298707	6.933209922	52.26573634	0
16964.08221	2897.279058	885.4500792	20743.07808	9144.49536	2897.279058	10219024	419.9921321	8.79983515	14.93305359	4
2512.755689	0.0	78.67780377	4460.298037	2.400339776	0.0	4985264	0.0	0.0	0.600084944	0
4561.842422	82.26863398	156.9370862	1033.224708	240.7390902	82.26863398	7712160	126.1363497	1.066692175	3.866759134	0
11008.98728	6544.460952	530.9166449	26607.96362	10814.26007	6544.460952	8156016	155.9950966	6.466463404	23.5992582	0
3181.110863	2579.702507	103.8681097	5514.476614	2764.171737	2579.702507	8692240	136.8019006	5.400075025	20.06694546	1
13326.82545	3074.211023	639.9884162	21008.41975	9919.953782	3074.211023	8007248	124.2644175	3.666600301	14.26640844	0
16215.70718	77.99795021	797.7123695	5161.997676	95.06416838	77.99795021	7817480	73.99805533	0.999973721	1.466628124	0
5345.378615	318.8812991	265.6121881	28117.69023	11209.98106	318.8812991	7925088	119.672158	3.6001652	28.66798214	0
[truncated: 2,744 more rows]
