# Supplementary material for: Addressing Internet of Things security by enhanced sine cosine metaheuristics tuned hybrid machine learning model and results interpretation based on SHAP approach
Source: PeerJ Comput Sci. 2023 Jun 30;9:e1405. doi: 10.7717/peerj-cs.1405 (PMC10319270; doi:10.7717/peerj-cs.1405)
Supplement: Supplemental Information 1 — Final dataset used for models’ testing [file peerj-cs-09-1405-s001.zip › final datasets/Win7 ToN IoT Final Train.csv]

Process(_Total) IO Other Bytes sec	Network_I(Intel R _Pro_1000MT) Bytes Received sec	Process(_Total) IO Other Operations sec	Process(_Total) IO Data Bytes sec	Process(_Total) IO Read Bytes sec	Network_I(Intel R _Pro_1000MT) Bytes Received sec.1	Process(_Total) Pool Paged Bytes	Network_I(Intel R _Pro_1000MT) Bytes Sent sec	Network_I(Intel R _Pro_1000MT) Packets Received sec	Process(_Total) IO Data Operations sec	Label
7303.9942	1230.276919	378.7364895	11281.36068	5365.911383	1230.276919	8024424	96.80080667	3.466695556	10.40008667	0
7516.015684	214.204247	339.0067214	59039.23722	27033.73599	214.204247	8139840	79.60157823	1.533363735	255.6050678	0
4759.774932	148.1992195	201.2656067	55078.44325	27263.52308	148.1992195	7914888	103.1327902	1.999989467	258.6653044	0
5603.164065	2586.450079	279.3315419	5669.830304	2817.848595	2586.450079	8561256	135.9991278	5.533297846	16.73322602	1
10670.22596	188.3467361	501.6356964	5636.534429	351.8250359	188.3467361	7918776	72.80518082	1.466771042	9.734026007	0
5061.915399	141.064309	256.3957148	22848.2848	10866.48505	141.064309	7971504	100.3316565	1.933301021	23.93293333	0
3338.170988	4560.851446	107.2678766	19688.28875	9851.177788	4560.851446	10941136	238.8026937	8.466762172	166.6018793	6
333690.9886	44957.93899	909.1213147	200580.815	148447.7042	44957.93899	10161448	12351.77004	51.865981	346.0620917	2
13279.66735	2972.401118	697.5648865	25109.53579	9145.080329	2972.401118	10217424	428.6860576	9.733773624	15.00067853	4
7087.168769	4804.378829	303.4653294	22645.83354	9145.426366	4804.378829	11066960	418.7981545	11.46661614	169.132588	6
14722.3281	4754.933716	678.2572118	20767.64383	9149.405791	4754.933716	10214848	496.6597432	13.59981042	15.79977975	4
1219.073036	2495.532292	49.43632436	5324.158522	2616.651287	2495.532292	8557848	125.4613745	5.010438279	18.83924793	1
3386.731188	9872.260414	125.5332538	75521.2855	37484.97626	9872.260414	8144320	229.5998546	8.066661558	275.9331586	0
984.9293411	58.86642806	53.26645076	4692.514313	179.0659409	58.86642806	4945416	16.66659911	0.799996757	2.866655047	0
2217.452076	107.8659569	106.7992973	5963.294095	239.465091	107.8659569	8135880	79.59947624	1.466657016	3.799974996	0
7196.177422	6934.842487	368.7355925	65595.00188	32522.86592	6934.842487	7689056	197.7345448	6.200037986	268.2016432	0
13925.48964	87.73179803	670.8549267	5728.299755	95.06500303	87.73179803	7596296	86.19849153	1.1333135	1.5333065	0
7140.122576	86.53320296	366.1994483	1594.997597	239.4663059	86.53320296	7823296	79.59988007	1.133331626	3.733327708	0
3253.888045	116.3959952	114.396064	5161.622406	95.06339585	116.3959952	8393752	82.39716499	1.599944951	1.466616205	0
4014.212226	3703.406118	156.2697379	128252.3206	62952.9039	3703.406118	7511592	155.4697222	5.733446015	313.7394994	0
8127.290792	3019.795737	411.6665065	11822.05748	3715.230425	3019.795737	8698848	132.7484958	12.09220532	16.01220595	1
4930.411603	2533.272628	244.7339093	9151.488203	2374.13892	2533.272628	8692848	122.400288	4.733344472	13.46669836	1
2757.223405	269.7211288	73.34814379	4612.864763	223.3784379	269.7211288	5290808	94.01898431	1.400282745	11.86906327	0
6235.734235	4.266758516	312.0067165	52413.9283	25650.55217	4.266758516	7315456	3.600077498	0.066668102	243.2719035	0
12593.45774	1966.061053	614.7524234	152614.5392	76313.10311	1966.061053	7219000	108.0033539	3.000093163	130.0040371	0
3474.826588	1772.054203	126.8277364	5539.211389	294.4643974	1772.054203	7826136	164.5026423	5.067774955	7.601662433	0
2207.736688	86.53869123	108.0066871	5964.502616	239.4814938	86.53869123	7705160	79.60492861	1.133403506	3.800235285	0
2640.814407	224.6465947	72.68174183	4545.409445	167.2346867	224.6465947	5290176	77.68277911	1.333609942	8.868506113	0
3910.152258	2905.547396	120.8005847	10265.24968	2955.080969	2905.547396	8701264	258.5345846	5.866695061	24.4001181	1
1713.227743	2803.178726	82.20133111	51937.97438	25678.68249	2803.178726	7330616	144.0023319	4.600074491	243.537277	0
2712.909674	1212.048999	91.20368706	284.4114978	148.0726528	1212.048999	4955712	1080.843695	12.26716259	2.933451923	0
17049.98624	82.26724363	849.4726243	5402.304555	240.7350217	82.26724363	7609296	76.80053863	1.066674148	3.933360919	0
4562.720609	156.8639372	227.7293708	906.4508944	93.86503342	156.8639372	8048832	14.9330735	1.999965201	1.19997912	0
1001.594112	91.65392677	52.72600442	4636.955463	144.3799312	91.65392677	4965336	11.46507302	1.333148026	2.399666446	0
11933.1992	3024.998866	555.3875519	8581.874318	3999.310362	3024.998866	7914072	324.65939	7.866490352	18.53291795	0
3220.238736	2640.342096	103.6697918	13446.76638	2788.603917	2640.342096	8689536	125.3650155	6.007908089	19.95960576	1
2376.019068	2877.110612	101.178101	16686.78831	5878.927565	2877.110612	7825336	252.6119913	5.932049401	22.59510951	0
8789.826786	82.26130213	415.2395875	3053.200891	240.7176353	82.26130213	7711800	76.79499194	1.06659711	3.999739164	0
10566.15887	403.1979068	477.3431148	4513.789565	516.6160711	403.1979068	8165792	136.7552351	2.53373912	18.80301136	0
2463.705695	6410.22192	72.94041001	1736.435136	144.414011	6410.22192	5877080	301.3625715	13.66799274	2.866944818	3
5058.490724	968.9719284	256.9571978	7091.685381	451.2581658	968.9719284	7858936	114.3142916	4.59923389	12.73121265	0
4988.945739	82.26687124	203.1338385	1359.336714	95.06690307	82.26687124	7718320	76.80019098	1.066669319	1.466670314	0
8520.331099	86.93263034	393.7968155	793.0602535	95.0658979	86.93263034	7910800	88.46595127	1.133324169	1.399988679	0
1253.170768	520.5878564	59.7986051	1366.501457	145.5966037	520.5878564	6505080	197.0620699	7.333162275	2.599939352	7
4099.204646	3544.004017	138.866824	3069.070145	1506.801708	3544.004017	5860568	207.2669016	7.20000816	4.000004533	3
2312.423756	90.80093283	117.201204	54792.09623	27121.34529	90.80093283	8000280	84.00086297	1.200012328	257.2693097	0
14251.73351	2838.853047	739.562805	56457.15641	25771.89254	2838.853047	7440600	151.694946	5.327302756	244.3234226	0
3233.465998	42.53332454	113.9333098	793.0665028	95.06664702	42.53332454	7783872	69.66665227	0.599999876	1.399999711	0
7216.22344	122.5348634	367.8712602	6267.078255	239.4696568	122.5348634	7901792	88.93444383	1.53335248	4.000049947	0
16272.01538	2926.984068	848.6813771	23210.00231	9000.422674	2926.984068	10123496	422.2739861	9.066823825	12.53355058	4
3619.765144	5926.367118	180.5282701	25297.02384	9906.388825	5926.367118	8352432	148.6624972	5.333183755	15.1995737	0
12759.32627	108.0666069	661.7329672	1028.732764	239.4665342	108.0666069	7620440	76.7999575	1.399999225	3.666664638	0
2207.982175	86.52740967	108.2592552	3062.590335	239.4502739	86.52740967	7927112	79.59455096	1.133255751	4.266374591	0
1909.741991	56.26692174	95.73376733	1028.67133	239.4677523	56.26692174	7702272	57.06692537	0.733336658	3.666683289	0
3563.568319	4346.756232	116.8350277	313.5817487	146.7602573	4346.756232	6037944	165.6884649	7.064753531	2.799241965	3
3118.845509	2672.703359	100.8605189	17912.21242	2555.177765	2672.703359	8697864	155.9422754	6.558945491	16.99971586	1
17910.42973	135.6396059	931.4719836	12170.75378	5527.480654	135.6396059	8023424	88.1590752	1.467095049	13.40391385	0
3270.192389	32.68324775	100.1174589	311.6247622	162.8826347	32.68324775	10209256	13.60690314	0.466903539	3.268324775	6
7009.187103	99.73314982	364.6659957	1048.531404	239.466226	99.73314982	7712904	88.86650315	1.33333088	3.733326464	0
1218.331947	2469.139408	58.21586149	5483.494033	2751.816427	2469.139408	8699216	129.6353204	4.667938493	20.27219003	1
1918.824906	73.33428521	95.13456818	1028.346681	239.469775	73.33428521	8019312	65.46751644	1.00001298	3.666714261	0
6603.826824	82.26617033	339.6646174	1028.727127	239.4652219	82.26617033	7782104	108.7993436	1.066660231	3.666644545	0
3165.324838	6617.193748	74.43742664	29703.40134	11779.38927	6617.193748	10842464	353.2442755	13.67354163	182.6918562	6
2311.932271	84.2385599	109.0772815	31126.8471	15033.75279	84.2385599	7918176	85.50380309	1.065467951	22.30823523	0
3847.639579	1221.745901	148.1348571	75758.31263	37941.32362	1221.745901	7742808	100.9343716	3.133365565	164.8016953	0
8703.193211	155.868933	401.8058423	5161.875054	95.06804896	155.868933	8151776	77.66779596	2.066696716	1.466687992	0
3207.064849	146.7332502	158.9999099	55072.16879	27289.0512	146.7332502	7770592	97.93327784	1.999998867	258.3331869	0
3339.794273	25421.46386	109.1353247	26129.47678	148.0027006	25421.46386	6043992	1059.352663	22.46707662	3.600065689	3
3918.532706	110.7999823	189.733303	6109.732356	239.4666284	110.7999823	8356752	88.26665254	1.466666432	3.866666048	0
7894.817536	3143.75408	409.8029501	35851.59744	17621.19384	3143.75408	7928952	179.625964	7.259632953	47.55392595	0
3462.152614	2806.364194	110.6189261	72521.59478	29703.54587	2806.364194	10693976	256.1350931	7.592147846	356.9641444	6
17455.42477	2940.726276	861.4645992	25168.20626	9148.244711	2940.726276	10213704	451.4655831	8.866645387	15.66662907	4
3845.887258	2617.005367	157.5114223	58000.60337	52819.0299	2617.005367	8850168	132.1578727	6.122116962	23.29066236	1
3162.994295	2601.650142	102.0686339	5645.44214	2829.787873	2601.650142	8565784	151.2029142	5.200100223	20.33372523	1
2867.438781	184.4153569	132.2776819	1256.971339	349.3624259	184.4153569	7820608	56.33802479	1.53346103	9.267438397	0
8933.037605	477.865112	408.3320049	1946.393668	350.5321929	477.865112	8048032	59.1998074	2.799990891	9.533302318	0
1196.121103	2578.461061	49.87171601	12632.479	7017.5105	2578.461061	8563664	121.6123128	5.200526536	18.00182262	1
1379.254988	4589.408836	64.92879076	507678.8795	495345.9315	4589.408836	11068112	226.4865086	8.107791682	133.6456481	6
3091.409732	82.2686998	158.1372414	1028.825426	239.4725848	82.2686998	7702464	76.80189803	1.066693028	3.666757284	0
3885.635594	262.4375518	137.1847807	18039.19873	6863.771866	262.4375518	7928184	124.1195635	1.866459602	22.13087813	0
8428.517769	86.53317354	395.2659367	5387.323385	233.2662359	86.53317354	7606456	79.59985301	1.13333124	3.799992983	0
4680.718123	3076.367153	241.602656	21063.16489	4770.719113	3076.367153	10368368	436.8048019	10.73345133	14.00015391	4
4714.902875	2903.847908	247.6650668	28584.48201	13679.3783	2903.847908	10130064	443.0638045	9.266606804	21.53319423	4
10770.1535	102.3925861	507.4965872	5979.967011	241.915817	102.3925861	8013408	158.3218698	1.333236798	4.199695914	0
14213.97346	2948.430993	735.3937378	25565.98193	8986.341073	2948.430993	10130320	455.9600927	9.452019439	12.71363178	4
6811.794458	7293.13211	211.4685642	70698.2344	39570.75508	7293.13211	10373768	3008.960334	11.60010409	279.602509	2
2190.88563	1214.173563	102.3977705	80800.37404	40465.11894	1214.173563	8318840	110.2642658	2.733273821	177.1294766	0
3349.525062	2400.991124	162.3256011	5145.848318	2555.844277	2400.991124	8558992	100.8780554	4.937153505	15.81223487	1
6577.455718	2646.51591	218.7374033	5525.702815	2767.384825	2646.51591	8557944	143.2693324	5.200096756	19.6003647	1
6747.073358	4488.493151	221.4712629	366.4742722	170.5368725	4488.493151	6038296	200.1374869	8.466842382	3.400070563	3
4575.830738	3125.199858	234.0716493	25931.08532	9144.86133	3125.199858	10282000	418.6089108	10.00021287	15.06698739	4
3418.40784	4477.876936	116.5336006	44692.30249	22777.1189	4477.876936	10849064	257.6005908	8.666686542	273.8672947	6
3205.11739	4473.253988	104.1609804	313.9499974	146.838975	4473.253988	6036584	200.1197838	8.202177077	2.800743392	3
10335.9282	216.4124553	487.0280301	2545.279823	1633.960707	216.4124553	7851328	47.7360807	2.066785617	9.667223048	0
11209.80731	90.79411957	529.1657277	5767.493125	95.06050991	90.79411957	7697832	90.39414547	1.199922285	1.666558729	0
16919.10786	99.73200424	881.5215856	5963.987187	239.4634754	99.73200424	7709504	88.86548239	1.333315565	3.799949359	0
35535.19726	0.0	54.1258149	302.7579449	144.3799447	0.0	4990520	0.0	0.0	2.39966667	0
13805.64028	77.99947428	667.2621693	792.7279903	95.06602592	77.99947428	8333120	105.9992856	0.99999326	1.399990564	0
7597.508494	4556.972535	325.102999	49686.05305	24850.023	4556.972535	10785040	233.1492915	7.99597456	253.5390267	6
21861.19754	3005.817995	1149.940218	30157.38054	9270.855502	3005.817995	9983312	441.7359779	10.133394	20.266788	4
6265.385348	99.32993029	281.3236952	59444.09678	27269.13243	99.32993029	8142576	99.86324535	1.333287655	258.991127	0
4227.657116	2932.121331	217.4558881	12140.59823	4644.303131	2932.121331	10039264	385.0475811	8.999553922	8.799563835	4
2822.141254	0.0	92.93359417	2675.60751	146.800412	0.0	6408112	0.0	0.0	3.400009543	0
6914.154246	168.002128	308.870579	1896.757359	296.870427	168.002128	8041400	35.73378596	1.8000228	6.933421157	0
1893.710142	95.46549753	95.59882923	1028.654069	239.463734	95.46549753	7607352	86.06561265	1.266651154	3.666621763	0
2436.017915	2595.943671	122.394201	5447.408568	2733.603815	2595.943671	8697136	135.9935566	5.266417144	21.2656591	1
7436.35491	2981.128473	317.4590498	13724.07071	6292.982344	2981.128473	7929376	252.3939442	6.533176581	31.06592129	0
10666.46542	91.20055936	509.2697902	1599.40981	240.7348098	91.20055936	7703504	83.26717737	1.20000736	3.933357458	0
3178.409441	588.8264501	163.7406886	4637.80833	144.4064867	588.8264501	6402328	51.60231798	9.200413283	2.400107813	0
4431.222511	2940.481604	223.8678039	20452.23723	9000.312388	2940.481604	10128424	414.5354392	9.533381763	12.60006401	4
8853.483193	2506.842432	401.4734623	4940.9503	2477.508603	2506.842432	8695952	139.602363	5.06675243	14.86691831	1
3856.547037	12.79960296	111.9298613	4379.530814	2.399925554	12.79960296	4982584	49.33180306	0.133329197	0.466652191	0
1585.283279	6851.712493	66.21461666	9862.177043	2754.474708	6851.712493	8700304	154.4340908	72.01589727	19.67100898	1
4418.80542	2891.803547	233.0669526	25110.96414	9144.677884	2891.803547	10126376	424.6671876	8.800010795	15.0000184	4
2064.877155	22973.64163	63.39827514	20268.11524	144.3960715	22973.64163	6187024	671.1150745	20.93276382	2.399934706	3
12316.24211	0.0	971.9192613	46788.35118	46788.35118	0.0	5046248	0.0	0.0	42.3064101	0
7269.264264	139.8756001	331.9545342	1092.203089	240.7487092	139.8756001	8068144	76.80490527	1.533431268	4.066926408	0
8627.226521	282.5320186	445.6645928	5397.374884	239.4655524	282.5320186	8024424	98.33287576	2.866653327	3.733315961	0
1237.072275	4690.754598	50.20022757	21043.82873	8320.304385	4690.754598	11107216	364.8016538	10.73338199	143.600651	6
3472.928692	191.9551855	129.8147781	2876.327441	240.7607415	191.9551855	8180032	139.7492424	2.266924733	4.400500953	0
3224.010897	4450.281709	103.067015	284.8676295	148.0671671	4450.281709	6041584	192.8673186	8.3333615	2.933343248	3
4778.384199	2894.257096	248.7325109	30159.63361	13644.75488	2894.257096	10214208	404.5319957	8.599971563	21.1999299	4
7359.208635	4398.738495	314.2670354	20148.69031	7891.742593	4398.738495	10970088	257.400302	7.733342407	134.7334914	6
4969.221964	2793.745682	252.7344504	205142.3067	102280.8521	2793.745682	7347320	158.4007001	4.666687293	202.4008946	0
6753.969372	2984.24538	287.2710351	29520.44891	13517.53889	2984.24538	10218120	421.6064112	9.466810625	15.73357259	4
3217.620503	6769.954099	98.96677223	11503.75355	3573.60745	6769.954099	8700968	135.645832	72.02433558	18.13946229	1
3026.457644	226.2043084	98.60187804	284.4720849	148.0694869	226.2043084	5534488	0.0	1.666698412	2.933389205	3
531.93722	2839.220745	12.00008768	4611.76703	148.8010872	2839.220745	7924424	185.4013547	6.733382532	3.933362073	0
5366.39517	113.8665642	234.399789	57957.54784	27235.37549	113.8665642	7911080	85.33325653	1.533331953	259.1997667	0
12171.88428	201.5336249	629.4675773	1594.268973	239.4670131	201.5336249	8130888	91.06679841	2.333336709	3.733338734	0
12981.96921	15143.89736	624.8177698	278.7412607	146.8708437	15143.89736	6398632	874.5582058	236.5400605	2.733411072	0
4725.656305	2995.8845	234.9961696	21557.91527	9144.517611	2995.8845	9981552	428.5263484	10.3331649	14.9997555	4
3902.256814	298.029797	134.8134787	6425.975802	460.4460354	298.029797	7936656	96.80967903	2.00019998	15.20151985	0
8042.015062	2602.361728	359.0613861	5494.58586	2754.492824	2602.361728	8562808	139.597947	5.799914703	20.06637156	1
10158.38314	91.19386387	479.1010962	5161.519365	95.06027038	91.19386387	7900632	83.26106431	1.199919261	1.466567986	0
1240.69992	2553.257877	58.60525656	5485.984789	2752.981927	2553.257877	8564472	122.2718762	5.127959949	20.84482421	1
5830.967002	78.00580155	246.6850135	1359.434439	95.07373762	78.00580155	7612368	74.00550404	1.000074379	1.466775756	0
5506.236309	2568.452506	283.4651038	5564.635987	2792.384605	2568.452506	8563384	125.9993053	4.933306134	19.26656044	1
2370.635457	36.74318247	162.0434363	64636.19261	58082.7026	36.74318247	5512520	6.134977835	0.133369083	15.00402188	0
4918.579447	341.8559711	250.9921473	1028.634484	239.4591748	341.8559711	7602232	91.06381758	3.933210276	3.666551952	0
3080.802793	86.53341179	99.40009012	1901.668391	238.5335496	86.53341179	10281240	49.46671152	1.066667634	5.200004715	6
1206.324112	4558.451803	47.5129863	0.0	0.0	4558.451803	5870152	196.9726043	8.850458232	0.0	3
20105.77518	3026.94608	999.9155215	20801.69612	9148.103708	3026.94608	10213536	450.1253151	10.26648379	15.59972212	4
7451.037906	99.73294836	339.1320243	54965.32117	27207.02831	99.73294836	7688160	86.06633445	1.333328187	258.2656698	0
3006.440988	2160.429454	63.60086709	1440.819643	184.402514	2160.429454	10213040	242.0032993	8.000109068	3.733384232	6
6502.340958	3928.854563	316.8947165	12531.60623	6014.200443	3928.854563	7825472	202.8419483	6.532537278	23.73044154	0
4741.38079	162.5509593	245.5599602	28236.59512	24943.90475	162.5509593	7931240	31.47007907	1.26680403	7.000759116	0
3302.205416	2078.603409	105.5335064	156636.9902	76131.05819	2078.603409	7212680	168.1336091	3.66667268	131.3335487	0
9158.327228	152.0665653	417.2663885	55404.4964	27117.98192	152.0665653	7907808	100.5332663	2.066665289	256.3998291	0
9056.137479	282.9459603	423.8855833	1033.24611	240.7440769	282.9459603	7817552	77.00343641	3.200142812	3.866839231	0
10434.72146	84.66602941	539.329274	1594.388	239.4648643	84.66602941	7967360	76.13276031	1.133324803	3.733305234	0
10864.9069	15868.69472	553.3986534	153061.7609	73789.15378	15868.69472	7404400	305.9992554	14.26663195	345.5324925	0
3338.641739	4551.070606	105.9643115	53668.42619	26841.13974	4551.070606	10778552	250.158362	8.192086936	315.3620459	6
7095.601497	1495.305551	311.5942106	382.6595569	146.7972725	1495.305551	6403280	1179.844745	23.33289981	2.933278833	0
3229.204769	4399.788164	104.8044821	279.6119581	146.8062784	4399.788164	6172304	183.6078523	7.800333594	2.733450234	3
7876.307466	2547.613197	342.8017757	5454.29492	2734.28083	2547.613197	8558424	126.0006527	5.0000259	19.53343452	1
3591.955915	4504.411383	115.5319154	17912.91348	8229.632328	4504.411383	11104000	239.9970544	7.199911633	142.1315889	6
2206.469949	95.46392431	108.9302041	5963.828679	239.4597878	95.46392431	7902704	86.06419433	1.266630281	3.799890842	0
4738.435759	3013.089405	231.268412	21289.494	9000.334589	3013.089405	10120968	445.8700315	9.733406788	12.66676226	4
3596.488689	174.1311718	127.5984161	1368.249682	97.19879344	174.1311718	8127248	86.13226414	1.799977656	1.599980139	0
1440.626147	7064.334637	62.19825057	42871.46084	145.5959049	7064.334637	6407568	5782.237365	109.9969062	5.133188954	0
2667.409692	2965.677442	115.4004193	1311.871433	404.2681355	2965.677442	7974216	233.1341804	6.800024707	12.06671051	0
3560.040041	121.4725824	177.3419699	5963.690432	239.4783293	121.4725824	7966480	80.40391567	1.666747837	3.800185069	0
1160.273891	2571.616013	46.20028767	5222.965855	2594.416155	2571.616013	8690432	114.4007123	5.333366542	17.26677418	1
1367.988171	3980.832246	54.53286181	5230.221443	2596.37755	3980.832246	8698224	132.3988552	26.39977173	15.99986165	1
1257.724789	138.132395	54.53296287	6220.557742	255.5315974	138.132395	5420456	55.59962229	0.799994565	8.733274005	0
9566.026275	2762.407587	440.5345433	61434.76874	30431.28358	2762.407587	7295824	144.0003955	4.533345785	254.2006982	0
2449.327071	124.4595733	114.1268289	59834.58983	27202.71629	124.4595733	8098848	138.9254155	1.599908816	257.785308	0
1323.475234	4824.8979	52.20033791	58959.84833	27278.30991	4824.8979	10759888	442.0028612	11.66674219	329.5354665	6
2117.602593	110.7369552	91.73633372	1646.053837	148.8048669	110.7369552	8243256	28.53426659	1.066701555	4.066799678	0
6677.071222	2648.015595	344.8600155	5554.826199	2787.546238	2648.015595	8566200	117.9977242	6.133215044	19.13296432	1
12462.55274	86.53161655	610.0545632	1052.979109	240.7285573	86.53161655	7919920	79.59842077	1.133310848	3.933255298	0
1271.075157	4375.095892	52.26701581	77.66718548	73.66715876	4375.095892	6039096	172.001149	7.866719216	3.800025384	3
15330.76436	2883.022946	743.1736183	1322.071665	406.7553822	2883.022946	7819536	242.7464918	6.400346941	12.46734248	0
3291.896579	69.06729426	114.8677104	4367.839689	96.26754142	69.06729426	8387096	57.06718522	0.933341814	1.666681811	0
3384.229198	87.52259514	154.8118299	1643.294961	148.5554619	87.52259514	8002752	37.07230836	0.665571066	4.059983501	0
10800.12859	2578.030696	554.3399337	5240.595731	2603.230996	2578.030696	8559832	132.4015765	5.333396836	17.40020718	1
3477.624065	2893.353355	164.5344719	1256.875364	349.3357507	2893.353355	7822264	202.6680691	5.933374392	9.266730792	0
1862.74828	32829.97172	89.27057791	182203.1163	90826.91276	32829.97172	7773072	481.6211014	23.66770363	375.7497962	0
1191.036994	2642.800826	56.66525495	5533.462143	2776.597492	2642.800826	8702160	118.7970404	6.06651553	19.13285667	1
9366.420697	6108.094776	468.4743271	11588.15803	5489.727326	6108.094776	7920832	145.5609518	6.198337234	16.79549444	0
5839.26975	140.1446075	277.5556618	59787.60971	27151.51758	140.1446075	7683392	128.8103624	1.866816846	257.6873968	0
3177.393068	2517.447328	103.2686081	5617.038934	2815.652934	2517.447328	8563800	126.0023688	4.533418562	20.33371561	1
5416.606545	160.7533128	258.6988195	6015.814352	148.8184962	160.7533128	7988936	68.60852713	1.600198883	4.133847115	0
8604.039865	2594.145353	387.5351289	5578.959183	2796.679625	2594.145353	8562232	121.6005634	5.200024093	19.26675594	1
8413.990296	216.6698503	384.6056511	1033.281849	240.7368706	216.6698503	7724528	141.2687424	1.533355863	3.866723482	0
2065.912722	5366.57328	99.99577551	75540.27534	37495.48261	5366.57328	7885784	216.1908667	4.799797225	275.1883742	0
5723.683489	78.00113778	291.0709124	1633.957167	239.4701597	78.00113778	7918696	74.00107943	1.000014587	3.866723069	0
17391.13264	2818.167478	852.5901611	13322.84625	6182.461988	2818.167478	7848336	194.5310884	6.066596658	25.1330433	0
26723.2366	2962.455943	1278.06204	29080.29473	13500.35113	2962.455943	10212432	405.4651989	9.9999638	18.79993194	4
7641.728616	181.6014722	390.7365009	11658.16118	5524.178116	181.6014722	7847528	37.00029995	2.000016213	15.86679529	0
11569.88253	5343.845946	533.563829	4158360.381	2356479.587	5343.845946	10784336	421.9661841	10.52433306	418.19331	6
6466.782669	23739.13638	295.4658748	35255.83885	10105.03959	23739.13638	9765208	470.9987377	21.59994211	10.13330618	4
1263.454605	300.8637944	53.99948448	383.9296681	255.5308939	300.8637944	5300200	53.99948448	1.599984725	8.133255688	0
14284.41717	2865.616614	733.1205282	230579.1059	113162.6901	2865.616614	7217832	199.9298412	5.399905682	180.5301801	0
7432.873449	2453.201581	380.0772404	51797.17433	25623.64618	2453.201581	7480824	138.9371986	5.066807625	243.1400975	0
9069.362039	103.0685082	421.940872	792.7474971	95.06836522	103.0685082	8346112	78.33473291	1.400025014	1.400025014	0
4515.539251	82.26555992	233.7301889	55130.05832	27290.29952	82.26555992	8012024	76.7989668	1.066652317	258.8631841	0
975.2788348	0.0	53.66366794	1736.302975	144.3919314	0.0	4990128	0.0	0.0	2.866506486	0
6710.145168	26541.05276	208.3962266	20321.09872	168.1302891	26541.05276	5865848	660.8547008	26.66618383	2.999945681	3
10702.20107	215.2067245	508.3492176	5968.786505	240.7408557	215.2067245	7814904	71.33556233	2.733418744	4.000124991	0
3181.799324	2567.786589	102.7354641	9951.339724	2798.058032	2567.786589	8698192	145.0030074	4.666763455	21.0671036	1
15841.2574	2834.634129	820.6098801	9492.78096	4572.588387	2834.634129	10124616	401.2048305	8.333433668	9.866785463	4
3454.967491	2598.092353	111.6677707	9862.230838	2753.760559	2598.092353	8559824	122.4012101	5.466720714	19.86686308	1
14604.37114	124.3342227	711.2050875	1032.807388	240.7350554	124.3342227	8360760	131.6009414	1.533344302	3.866694326	0
9440.98302	92827.44422	529.9953042	2099261.934	1392855.459	92827.44422	10213096	2885.30777	74.26600867	989.2579018	4
12166.61612	162.2304352	583.6029953	55501.9379	27172.79808	162.2304352	7890792	86.0474494	1.932901652	258.1423482	0
10978.54387	78.00007488	522.6005017	792.8007611	95.06675793	78.00007488	7992224	74.00007104	1.00000096	1.400001344	0
9693.856145	135.2091519	499.3004627	1594.374585	239.4828765	135.2091519	7884464	92.53959703	1.866793024	3.733586047	0
4810.436163	104.3978912	246.9950107	1028.312561	239.4618295	104.3978912	8016520	65.86533619	1.466637041	3.666592601	0
5890.706927	2575.9593	295.6619952	5793.775125	2754.22315	2575.9593	8565112	125.9980092	4.266599254	19.66635594	1
4151.056593	137.0663341	157.5996176	5727.719434	95.06643597	137.0663341	8128216	88.26645247	1.733329127	1.533329612	0
16731.70842	82.26326645	870.6306806	1594.867412	239.4567691	82.26326645	7830016	76.79682573	1.06662258	3.733179029	0
3176.003134	2555.602522	103.2667686	9888.809757	2767.069397	2555.602522	8558840	128.8001271	4.866671468	19.60001934	1
5874.09614	2663.248166	281.2749926	4770.296863	2368.213719	2663.248166	8697648	154.5954039	6.019761129	12.50258081	1
12791.61241	4606.252481	604.3402188	15198.50649	5457.928851	4606.252481	10957520	238.4027162	8.200093426	53.86728039	6
8914.459819	182.4651619	418.9965447	15806.00299	5442.821782	182.4651619	8136840	89.13259829	1.93331739	13.06655891	0
6909.109951	95.46542243	358.5953263	1048.519668	239.4635457	95.46542243	7782104	94.06544068	1.266650158	3.733284676	0
4282.801542	71.86669254	215.0667441	5964.068814	239.4667529	71.86669254	7823456	103.8667041	0.933333669	3.800001368	0
1909.910171	90.79572957	95.79549442	1028.684951	239.4554043	90.79572957	7704704	82.39612464	1.199943563	3.666494219	0
2571.253671	0.0	89.13519388	284.4059365	148.0697574	0.0	4960704	0.0	0.0	2.933394563	0
3441.456262	2544.224213	111.8039936	9975.889672	2810.367053	2544.224213	8693000	146.8052439	4.333488126	21.20075729	1
4151.547452	3550.423536	139.5668566	44.78936372	21.06166508	3550.423536	5862968	201.9520418	6.731734726	0.533206711	3
6134.994765	124.8652032	300.596477	961.3887325	148.7982561	124.8652032	8151184	110.5320379	1.266651822	3.999953121	0
5630.527396	125.2501539	238.3750269	5983.559612	240.5735668	125.2501539	7912224	142.7052285	1.46569329	4.063967759	0
3114.901811	2484.794199	99.90161993	5753.585881	2855.838292	2484.794199	8565552	118.9209664	4.20427659	19.28628468	1
2606.848381	79.07217852	89.40623221	279.1527921	146.8102337	79.07217852	4964440	0.0	1.200083654	2.733523878	0
4443.188609	99.73906368	276.7492335	53449.1375	49928.00186	99.73906368	7856376	88.87177265	1.333409942	12.26737147	0
3226.956185	109.6053049	113.2054791	69568.36711	32298.2299	109.6053049	7907672	88.13759919	1.466737657	265.7461954	0
11418.62708	71.86641753	548.264766	1599.394455	240.7324988	71.86641753	7677552	64.13311101	0.933330098	3.933319698	0
11908.30442	136.4019596	563.7414324	5727.815623	95.06803248	136.4019596	8309416	93.86801524	1.866693485	1.533355363	0
3186.974214	12065.41187	103.4593369	2702.875177	146.7896004	12065.41187	6038656	282.713304	13.46571267	3.466421082	3
3470.471666	7416.62896	128.7384648	60582.0148	27485.36223	7416.62896	7825240	263.7438462	10.26707591	64.13588979	0
10191.02587	156.5347547	473.270964	1611.94797	241.9355301	156.5347547	7711544	114.7343751	1.400012712	4.133370864	0
7298.036101	95.46713891	375.535191	1595.00789	239.4678512	95.46713891	7778960	86.06709241	1.266672932	3.733351801	0
6211.652695	83.07093762	321.5498653	1028.852897	239.4789791	83.07093762	7702088	82.53757687	1.06672151	3.666855192	0
6091.971489	2149.703656	219.5371108	10264.77662	4505.077517	2149.703656	8791488	264.604553	8.333476725	7.133456076	4
2528.300876	124.4824997	122.8831528	5961.565535	239.368918	124.4824997	7933344	76.76865075	1.466067983	3.798448865	0
13938.38123	105.3331915	679.3324185	5967.791963	240.7330091	105.3331915	8014536	85.33321842	1.399998115	3.999994613	0
3062.165595	598.6469073	129.6623869	3006.700759	945.3021321	598.6469073	7699272	596.7803023	1.79994059	7.999735955	0
3012.817876	217.2679558	97.40057791	297.0017622	149.2675523	217.2679558	6041664	3.666688422	2.666682489	3.133351925	3
13933.9141	247.799658	670.1324086	5698.32547	406.6661055	247.799658	7962544	84.53321668	1.866664091	12.53331604	0
12671.5062	437.0680303	616.7352575	5456.817025	275.4008593	437.0680303	8368320	111.6003482	2.933342485	4.400013728	0
2301.49901	118.5349991	109.6015403	2510.035274	239.470032	118.5349991	8226216	91.80129011	1.600022486	3.800053403	0
23898.12176	398.9964676	1194.722756	12404346.85	12369964.88	398.9964676	8665296	225.1980062	2.533310905	140.6654213	0
16135.47274	91.19928074	789.260442	11673.24127	5252.358576	91.19928074	8163208	83.26600998	1.199990536	10.46658412	0
10064.83688	6887.702347	474.770292	15183.3166	9474.740467	6887.702347	7998280	154.9236392	6.132949574	8.466136912	0
3131.003551	2615.658661	101.5356104	9816.886827	2725.9278	2615.658661	8697104	118.0026464	6.333475372	20.06711671	1
6423.095624	29367.07534	240.6727477	1062481.845	356521.2748	29367.07534	5867992	960.4909351	30.53410483	96.60244082	3
1908.393715	6645.64478	61.33313134	4643.318041	145.5995205	6645.64478	6512928	4744.651041	92.13302991	2.599991437	7
5786.645372	2888.58937	236.1991308	10783.82698	5166.514321	2888.58937	7818912	234.3991374	6.466642869	30.9332195	0
8684.742391	8861.407886	407.8639612	32345.11878	15867.29475	8861.407886	7950160	180.5321358	7.533283363	31.66645661	0
3087.005278	6473.952771	71.85282398	22058.28373	11036.94036	6473.952771	11001080	326.0705148	12.73088069	168.6341787	6
5707.966627	6152.897359	246.1318943	4717.972416	144.3991557	6152.897359	6042984	262.3984658	12.53326006	2.533318522	3
3945.896881	203.8613391	196.7281922	61879.44955	27196.88925	203.8613391	7679224	57.13184029	3.133251451	260.0598704	0
3326.364553	2188.113775	110.1683414	991.9813233	205.9495234	2188.113775	7924240	184.2355698	6.194471434	7.12697251	0
11421.55933	612.0049654	556.6711831	779163.8549	573.0713162	612.0049654	8179992	283.4022993	2.133350642	7.133391209	0
8096.903483	232.7991417	365.5319857	5967.844665	240.7324458	232.7991417	8174072	139.866151	2.199991889	3.999985253	0
4453.826775	2991.862769	234.0049094	20745.36857	9144.858526	2991.862769	10127144	437.4758449	10.13354594	14.93364664	4
3269.217323	12570.41027	120.1981858	75080.93345	37232.63804	12570.41027	8025480	173.3307172	9.333192464	75.06553368	0
3684.716194	1555.010503	97.6048438	278.7471666	146.8739555	1555.010503	6510704	36.4018065	7.467037231	2.733468986	7
3578.717942	82.26171561	135.6585018	5968.174129	240.7188453	82.26171561	7707960	71.86234151	1.066602471	3.999759268	0
1332.272493	93.1384013	56.1363879	4698.322318	200.6109159	93.1384013	5667960	22.06786745	0.800043533	5.400293848	0
6075.974764	159.5993371	260.665584	69988.77598	32225.59949	159.5993371	7832896	76.79968103	1.933325304	264.932233	0
6542.27495	529.8889361	311.0130708	1935.814689	348.1479648	529.8889361	7919120	59.20248808	2.933456617	9.133717193	0
4186.991703	96.79210241	163.6533136	59089.77867	27059.25881	96.79210241	8118000	88.92607756	1.266563324	255.8457914	0
7610.77321	2774.456901	383.6653162	64700.03892	31783.75479	2774.456901	7316080	146.7994833	4.733316672	260.3990834	0
13253.53691	155.6023901	677.3437373	57366.28115	49795.36486	155.6023901	8219800	85.46797945	1.733359958	10.33349206	0
2167.085123	2748.374623	91.07024391	1646.064657	148.8058451	2748.374623	7819520	206.2080999	5.800227833	4.066826412	0
322422.5619	47308.91933	69.20163731	141695.0858	47319.0529	47308.91933	10227688	11601.8745	51.00120669	895.3545174	2
7245.312314	4734.890961	281.9468171	20793.37752	9160.801852	4734.890961	10125584	482.3266337	14.68473006	15.75271043	4
3644.821875	86.53068722	137.2624692	5181.70821	95.06375962	86.53068722	7602312	79.59756591	1.133298677	1.533286445	0
2518.786247	107.9994103	99.06612577	52303.44776	25594.52692	107.9994103	7548136	83.79954245	1.399992356	242.9320069	0
11654.04053	2725.169811	565.3234888	5081.793616	2519.316497	2725.169811	8697000	194.2900324	6.790066877	15.05915822	1
1222.541696	2535.217341	57.9337296	9718.199806	2684.68503	2535.217341	8565368	126.0008618	5.066701323	17.60012038	1
7556.20994	2539.039008	335.1888669	4866.835727	2440.414848	2539.039008	8700208	147.5364118	5.997415114	15.52664135	1
6338.453158	2936.957965	276.8689887	25168.47775	9148.343391	2936.957965	10218056	413.0701309	9.266744384	15.66679806	4
2436.450824	450.6984126	98.17787071	1311.504387	404.1755655	450.6984126	7826560	86.31387819	3.665840386	12.06394745	0
1266.14142	4429.428289	51.06699281	5.266700303	1.266674756	4429.428289	6036872	220.668076	8.400053648	0.200001277	3
11414.63084	3076.754402	587.1246321	20527.69578	9000.133285	3076.754402	10210464	463.3264668	10.59984291	12.66647895	4
9007.326007	82.26659976	473.3329484	3062.664176	239.4664719	82.26659976	7809456	76.79993754	1.066665799	4.266663196	0
3957.56331	130.0031747	146.136902	59435.71809	26949.0581	130.0031747	7904392	100.4691201	1.733375662	254.7395541	0
4444.639388	17152.52383	177.9429173	160447.2417	79188.39842	17152.52383	7909168	272.5480128	13.40072176	349.2188089	0
3221.707407	2789.995415	113.1277411	170524.9037	82800.50689	2789.995415	7212880	158.3921701	4.73309936	186.3241227	0
2990.103055	2545.894988	95.54940857	9905.599851	2771.532949	2545.894988	8536424	133.2224133	4.800807688	19.80333171	0
1906.166197	232.1292169	80.93189814	961.3829515	148.7973613	232.1292169	8047024	73.93202227	2.333291956	3.999929068	0
7243.796692	4844.019873	281.5306137	20773.19933	9149.44495	4844.019873	10128464	538.2614671	14.26652885	15.73318135	4
6851.332518	110.9462748	354.8413911	1028.786671	239.4946029	110.9462748	7832720	72.54179509	1.133465548	3.667094421	0
975.3050885	0.0	53.19845937	268.6588863	144.3958183	0.0	4990520	0.0	0.0	2.333265762	0
6123.162019	82.26257383	276.3862489	1032.815281	240.7213566	82.26257383	8086976	76.79617913	1.066613599	3.866474297	0
937.1961372	80.27775677	42.13915472	34.13804939	0.0	80.27775677	5018024	8.534512348	1.200165799	0.066675878	0
4438.924852	2872.814136	233.2065593	20742.45008	9144.923883	2872.814136	10215848	412.2782627	8.533573354	14.93375337	4
3909.694777	1399.628998	133.2630801	79318.7986	39737.53053	1399.628998	7735976	178.261869	5.066530309	173.1286739	0
3225.227725	139.737423	164.0714685	1028.83011	239.4736753	139.737423	7824320	107.8698237	1.53337821	3.666773981	0
7439.046805	218.3288372	384.5254147	357.592636	199.3292285	218.3288372	5354360	27.79942752	1.133309995	5.199892917	0
6440.341399	2881.02641	278.2756568	21617.8984	9148.562226	2881.02641	10128360	428.9471912	8.666946667	15.66717282	4
19423.37786	174.9331339	967.8655633	59826.99846	27150.56905	174.9331339	7911816	110.8665403	1.799997948	257.9997059	0
6106.318631	103.1896122	326.3671457	9561.504142	287.7043711	103.1896122	8010352	97.52351597	1.333199125	6.466015754	0
8144.255132	2566.813743	364.4114158	9954.845185	2787.954004	2566.813743	8699088	150.4047117	4.866819128	21.40067041	1
4725.894896	2992.817877	234.3347331	25139.4835	9000.320429	2992.817877	10363024	417.6024945	10.26672799	12.66674233	4
1629.847532	5307.604355	64.06591453	78.33241371	52.19938718	5307.604355	6239568	246.2637755	9.599887297	0.799990608	3
10596.69182	77.06684957	497.6678478	6820.682854	1187.336151	77.06684957	7704328	71.86683723	1.000002373	1.600003797	0
12736.10217	95.47243002	665.9735359	10853.32185	5151.777662	95.47243002	7687760	86.07186254	1.266743136	10.40062785	0
3854.410762	2913.680238	121.2725657	3230.685122	1036.693452	2913.680238	7925136	231.1925233	7.011904952	14.42449019	0
10541.83042	128.3979345	463.9258703	3795.605608	151.1975677	128.3979345	8254856	157.1308056	1.599974262	2.533292581	0
14239.80975	2575.12871	685.9498602	9755.435041	2700.19839	2575.12871	8557640	121.6029298	5.46679838	18.00043369	1
12457.60695	2864.160229	656.0880989	20721.74358	9144.965402	2864.160229	10161408	372.0121524	8.066930186	14.93382117	4
7617.1414	56.28643146	390.0703052	1175.346052	239.5507841	56.28643146	7981336	73.29240305	0.733590931	3.734644741	0
2037.229278	56.93787811	96.00766333	5398.230887	239.4857824	56.93787811	7707480	35.46949784	0.600047896	3.733631352	0
8198.474169	2880.292724	337.8697233	19736.71188	9000.34809	2880.292724	10121752	436.9372862	8.733412342	12.66678126	4
3125.571851	784.4906884	163.6798252	268.336319	144.2940583	784.4906884	6402040	56.75832766	12.25766701	2.331621441	0
14326.9215	144.2582955	693.8170192	5874.873874	365.7232969	144.2582955	8249656	61.76536472	0.834667091	9.946449498	0
4498.491107	2969.972122	235.5977885	25111.49762	9144.58083	2969.972122	10213784	461.0623388	9.933240093	14.9998592	4
19118.75486	11158.99596	949.1443308	58556.27847	26811.84399	11158.99596	7930840	206.1357218	9.000104281	59.73402545	0
5768.571724	2542.538332	195.6380784	6338.632468	3175.060179	2542.538332	8699888	172.799878	5.640760349	16.85349129	1
6581.9553	1256.71207	274.2620262	9106.245922	201.7299201	1256.71207	6405616	719.9878178	16.1997259	5.933232943	0
11957.48934	16855.55324	618.8080734	0.0	0.0	16855.55324	6404216	10984.40998	263.336769	0.0	0
3070.640038	18500.79294	99.42504119	4654.705668	148.1039681	18500.79294	6401704	288.6060216	288.939439	3.00075577	0
2184.978831	86.52985483	113.5954335	1028.69198	239.4570405	86.52985483	7808784	79.59680021	1.133287775	3.666519273	0
8391.339941	9361.584247	374.2580413	54561.14255	26685.38499	9361.584247	8038400	184.9957365	7.933150501	60.93192906	0
1864.138565	99.73361325	96.00026944	8335.823396	4611.47961	99.73361325	8335752	88.86691609	1.333337076	4.800013472	0
8725.899717	396.9049719	433.7642492	5635.129119	349.8960385	396.9049719	7824576	62.09986942	2.804510232	9.34836744	0
3152.961689	2538.755327	105.022862	8587.041358	2736.083177	2538.755327	8689536	125.7061407	5.890383589	20.08085315	1
4712.20052	2839.187484	246.6104941	28530.94742	13645.38066	2839.187484	10138648	406.8173114	8.733704982	21.06756316	4
3559.306303	2835.657582	114.3410315	54596.40913	25539.18613	2835.657582	7437568	204.1470779	4.733652034	242.4163211	0
6677.745975	180.874232	350.6813345	1067.844664	239.4766832	180.874232	8034896	95.53732934	2.266761478	3.800158948	0
944.9882435	0.0	51.60299848	4638.136173	144.4083911	0.0	4942016	0.0	0.0	2.400139464	0
2774.060277	317.7763574	73.79450969	242.781937	223.3167186	317.7763574	5575616	99.72591373	2.133174625	11.79912215	0
6006.078478	192.2649106	262.7309337	5397.350704	239.4644796	192.2649106	8174592	149.1986373	1.933315676	3.733299236	0
3085.507951	114.4015307	148.3353181	56051.54997	25566.74208	114.4015307	7400760	3.600048169	1.066680939	242.6699136	0
16197.43137	177.6683514	790.2373482	32499.4363	15655.823	177.6683514	7700432	140.6541115	1.333846482	22.67539019	0
1817.985614	2768.244761	78.46604574	225921.0122	112394.1773	2768.244761	7378320	143.9988605	4.666629738	200.4650803	0
5450.78771	6783.617308	192.2042682	64996.7767	30323.74006	6783.617308	10763960	511.2113523	16.73370493	353.3411799	6
24258.70433	2909.305869	403.2628599	11813.88848	5620.146946	2909.305869	7825664	224.6645458	6.466605622	19.9998112	0
1930.992744	229.0070458	99.06971471	1028.364973	239.4740345	229.0070458	8127528	91.06946857	2.666748714	3.666779481	0
2269.001071	3665.042747	111.2033198	122873.1348	61163.29259	3665.042747	7330616	96.40287795	3.533438818	318.8761862	0
2845.137502	99.73114257	140.0635899	5963.335672	239.4614065	99.73114257	8361752	88.86471461	1.333304045	3.799916529	0
2192.381072	90.7992161	106.1324171	5963.948511	239.4645993	90.7992161	7889368	82.39928862	1.19998964	3.799967194	0
1854.530082	83.19985412	93.86650209	1028.664863	239.4662468	83.19985412	7902712	73.99987025	1.066664796	3.666660238	0
6964.910931	2622.608025	345.5256074	5287.348442	2626.607936	2622.608025	8689544	132.3970396	5.933200667	17.73293682	1
3078.663444	2615.663929	97.79989764	12959.0531	4301.995497	2615.663929	8696528	146.7998463	5.99999372	20.79997823	1
6110.767569	109.597027	272.1926163	55188.63625	27325.85874	109.597027	7912808	108.3970595	1.466626882	259.5262933	0
1908.891936	93.19797885	88.99806993	56220.11411	25650.64372	93.19797885	7439608	12.93305286	1.199973977	243.4613868	0
11754.50367	17044.96406	569.3837825	69520.9795	32299.20713	17044.96406	8004672	245.3079011	13.20580871	266.7840143	0
4522.47643	3102.585767	236.8706698	38251.91312	26570.1157	3102.585767	10001072	447.4075612	11.0668537	15.13358909	4
8692.503489	5049.515997	353.3987867	3107658.33	1741810.42	5049.515997	10964496	380.1320282	8.866636225	190.2660134	6
1811.905032	2836.451332	81.79571281	98821.55377	49120.4921	2836.451332	7364760	161.9915095	4.999737947	306.4506046	0
2584.872182	0.0	89.22090029	279.3321011	146.8343964	0.0	5046176	0.0	0.0	2.733973776	0
3224.185427	4469.681352	103.5802562	4694.571819	147.9717946	4469.681352	6038288	189.2305968	8.331745192	3.066082231	3
1270.550511	1103.08158	57.20077335	3545.381267	144.4019523	1103.08158	6412264	450.2727544	13.73351901	2.533367584	7
3361.586863	2969.596168	116.7972272	6188.653081	936.2444402	2969.596168	7821600	229.1945589	7.399824328	7.466489412	0
1962.386211	95.46599586	97.5993142	1048.059302	239.464984	95.46599586	8284224	86.3327267	1.266657766	3.733307101	0
2141.777411	2640.521009	75.33488373	5447.712114	2733.789595	2640.521009	8697296	161.869998	5.60011525	18.46704672	1
12752.56406	398.5822073	588.2404076	3468.911814	405.4485674	398.5822073	8020408	82.19633076	2.799875014	12.86609232	0
3029.570209	220.9978269	97.93237033	284.4638694	148.0652107	220.9978269	5538776	2.799972467	2.199978367	2.933304489	3
18040.54649	2829.156306	932.4742384	52243.62422	25565.40759	2829.156306	7441536	154.801257	4.400035728	242.4686355	0
4954.558195	2784.805698	204.7288511	202139.5745	100792.26	2784.805698	7174920	147.5967686	4.533234086	288.9270078	0
7058.303135	73.73371429	361.5352013	5254.82715	168.000868	73.73371429	7908760	60.53364609	1.000005167	3.066682511	0
2622.695472	231.9123004	73.26002247	4544.054551	167.1848374	231.9123004	5290648	71.92681005	1.466533662	8.865862592	0
21654.12193	3027.531739	1082.19943	28106.85186	9148.261849	3027.531739	10215448	456.6664262	10.53332779	16.33332473	4
15984.83067	2579.29313	835.6085733	5372.321787	2696.160996	2579.29313	8565368	121.6012476	5.600057457	17.80018263	1
2009.13064	4424.408981	122.9780555	2218.540128	2218.540128	4424.408981	6041624	201.0064313	8.269674016	6.869164707	3
8952.628589	403.2042901	405.137644	10012.5732	4720.85023	403.2042901	8230736	51.33387953	2.33335816	9.800104273	0
7661.6488	98.0613184	374.3129183	11331.182	341.4480441	98.0613184	8038680	86.06197285	0.599967278	9.866128568	0
11808.3577	106.5570153	615.7368455	1028.561928	239.5198992	106.5570153	8269912	99.0886888	1.400311214	3.667481752	0
1840.034079	4.665738807	94.58119095	1028.46214	239.4190542	4.665738807	7901024	45.65758689	0.066653412	3.665937634	0
9437.123973	66.19759614	487.6489585	6194.708383	238.2580147	66.19759614	7997904	23.59914304	0.79997095	3.599869277	0
1913.878507	2831.550851	83.33384889	192283.4563	93817.51375	2831.550851	7903792	203.8679279	6.066704199	188.801168	0
1256.386925	2567.773278	59.59937977	5532.742423	2776.371107	2567.773278	8696064	125.9986888	5.333277832	18.86647033	1
3505.162004	98.39893336	124.5319834	1398.784837	95.06563616	98.39893336	7700936	87.99904609	1.33331888	1.599982656	0
4406.158027	721.9712752	158.9270102	2430.03665	842.4998131	721.9712752	8029328	256.3897991	3.466528745	34.39863139	0
2566.307693	21.33367439	124.5353242	51852.22894	25651.61008	21.33367439	7403832	0.0	0.333338662	243.4038912	0
5420.908738	574.5165957	212.9271301	7892.836722	460.3865874	574.5165957	8015904	105.4635942	2.933247878	15.73287498	0
1137.93907	2522.375921	54.12393696	7818.503382	3919.241233	2522.375921	8699184	125.4873501	4.744196943	19.04360745	1
1027.751566	199.9368802	43.73410918	62.93444979	14.40025546	199.9368802	10207920	0.0	0.933349891	0.600010644	6
14155.42816	110.7283387	697.5018713	5575.748497	295.5866671	110.7283387	8155344	25.73217264	1.066618555	6.733029629	0
15391.2398	124.941233	804.5842045	5397.807952	239.4818083	124.941233	8275176	89.07229841	1.733442933	3.733569394	0
5878.578434	2557.87764	241.2739901	9375.884589	2510.342864	2557.87764	8694160	126.0038246	4.933483081	15.067124	1
8138.956719	12471.56917	411.6011827	47696.07038	21386.06145	12471.56917	8022304	206.9339279	9.866695017	48.40013907	0
2890.324846	1212.613681	286.8190046	284.4188456	148.0764782	1212.613681	4960704	1092.339045	12.33415059	2.933527709	0
6409.595599	172.6665481	283.0664723	1598.732236	240.733168	172.6665481	8135336	143.4665682	2.399998352	3.933330632	0
8646.733706	711.8384488	358.4193594	1596.752913	681.4368067	711.8384488	8053984	220.2118944	5.000270081	26.4680963	0
3373.289031	4648.472283	108.7319053	57253.18141	28633.62395	4648.472283	10764016	251.1967009	8.666552846	337.9288952	6
9831.641785	11008.34537	513.6161138	65465.52054	32458.08498	11008.34537	7891784	210.0065886	8.733607336	267.6083958	0
3295.774816	2997.304393	107.3346843	5313.933551	2665.633551	2997.304393	8699208	133.2016766	12.13348605	18.80023663	1
3033.35303	5740.77061	98.53397315	9806.997013	2722.551012	5740.77061	8699216	137.2008909	54.93369004	20.66680086	1
286346656.3	4895.860887	309.3413927	30170.58604	13650.0223	4895.860887	10218792	540.147406	14.26703837	22.06724159	4
1872.691001	15275.98885	88.07177175	149268.9287	74350.16307	15275.98885	7755960	321.2421206	13.05753953	342.893653	0
5273.205546	128.2635584	219.9280037	1638.226967	240.7274997	128.2635584	8379064	85.46459557	1.333301023	4.06656812	0
9377.606986	3325.288531	450.2606002	1742878.784	1200706.689	3325.288531	10210856	520.5263201	10.33319411	28.26628583	4
9000.468224	67.60051241	413.2697993	1359.343637	95.06738728	67.60051241	7700560	57.13376641	0.933340408	1.466677784	0
19630.96624	4.666896371	236.7449859	1595.01184	239.4784538	4.666896371	7818144	45.66891449	0.066669948	3.733517097	0
14711.09271	2979.578269	744.794568	71923.7421	36325.80173	2979.578269	7454104	172.6654074	6.399953323	260.1314361	0
5617.856068	2592.928441	281.5994687	5300.256667	2633.061699	2592.928441	8691152	128.799757	5.799989057	18.73329799	1
9448.811086	233.3385461	429.4762612	1307.095867	399.2755865	233.3385461	7920400	109.9357893	1.466699433	12.33360887	0
1153.866221	2560.732343	46.66664862	5629.331157	2797.598918	2560.732343	8558608	125.1999516	4.866664785	16.19999374	1
6556.731718	2830.397853	324.7768044	52301.8646	25592.83883	2830.397853	7498024	176.2540786	5.199628643	242.9159843	0
10648.80922	71.86762873	529.6070897	1028.813772	239.4698724	71.86762873	7823192	121.2016225	0.933345828	3.666715752	0
1610.133387	137.6666713	259.933342	28900.40096	24696.26749	137.6666713	6033944	10.13333367	1.733333391	2.800000093	3
5118.198821	409.5839006	209.5917616	284.4554857	148.0608469	409.5839006	6401048	0.0	6.399748447	2.933218038	0
4299.837647	372.4090346	153.270385	2061.583347	461.677867	372.4090346	8025592	95.46898274	2.866736214	15.33370533	0
1352.597807	2608.945092	62.22458963	9975.760475	2801.379157	2608.945092	8703184	130.209475	5.827275886	16.34316455	1
4406.530689	239.1331899	168.5998988	5727.729897	95.06660963	239.1331899	8197128	80.39995176	2.533331813	1.533332413	0
4767.864223	4897.539889	242.9501941	10633.33795	5041.949911	4897.539889	8032112	118.8082453	7.133828421	9.600666286	0
10275.44128	21781.61007	469.5565451	313.2821532	146.8072572	21781.61007	6413352	64.93654336	340.0168082	2.80013842	0
5211.256279	6899.590153	212.2427305	5029.572231	2516.754415	6899.590153	8700208	125.7042767	72.52683057	12.81062693	1
12033.40088	82.26621694	627.4632365	1013.461126	231.9987317	82.26621694	7900136	76.79958016	1.066660836	3.533314018	0
15708.26762	2934.63315	819.3612025	25189.25677	13591.6623	2934.63315	10129040	437.6148847	9.133643999	16.20055103	4
1765.952904	2772.630083	84.68998521	56133.92258	25608.51772	2772.630083	7315480	136.8376769	4.601266913	242.7335009	0
11505.06985	182.808525	549.4922913	1045.782102	241.944616	182.808525	7704496	126.2725552	1.40006529	4.066856318	0
4849.831332	172.2034797	174.1368521	36587.20597	32051.38098	172.2034797	5554216	2.80005658	1.9333724	15.4669792	3
1170.857025	2593.658819	47.89748526	9629.059957	2614.576497	2593.658819	8558512	121.5090586	5.329344674	16.25450126	1
4672.012646	802.4021718	239.400648	55379.9499	27262.47379	802.4021718	7915000	96.66692831	5.133347228	258.6673668	0
10047.44357	2813.513548	470.6301454	4026.59125	1727.844008	2813.513548	7822280	208.9467171	6.067055282	13.13417462	0
7167.790599	8424.232245	162.3301008	31565.30476	25144.69929	8424.232245	6044752	718.3190292	15.333028	21.19957785	3
4789.80138	2931.508314	169.8690799	33777.54653	16430.50009	2931.508314	7307984	207.7362846	5.133406262	86.73456554	0
1295.928926	4398.979501	53.24090215	5.270715877	1.267640527	4398.979501	6087408	197.3516147	7.605843164	0.26687169	3
3014.065497	195.3956023	97.93112923	284.5935947	148.0633343	195.3956023	5536952	0.0	1.799959489	2.933267315	3
2285.534529	6333.201785	71.70618012	3892.659287	1379.744194	6333.201785	6052616	303.2185126	12.99507911	3.198788704	3
1066.384758	430.0605197	44.99935681	0.0	0.0	430.0605197	6396424	164.5309816	5.733251386	0.0	0
6078.61344	87.86975207	271.9428822	5412.056702	242.8751948	87.86975207	7698768	77.6693939	1.13337313	4.066809466	0
5838.381512	177.9994363	241.9325672	5949.714493	317.0656626	177.9994363	8302920	88.26638716	1.866660756	1.666661389	0
3022.374169	268.1310417	97.93249634	296.9974617	149.2653909	268.1310417	6042560	9.266587468	2.399979488	3.133306554	3
6297.617365	3017.280556	275.4557623	23522.40216	9146.704579	3017.280556	10216984	439.3159423	9.932940121	15.33272636	4
5030.941276	86.94038304	261.2211816	2496.602441	239.4860858	86.94038304	7907928	80.47319197	1.133425239	4.200340592	0
8815.763894	1209.710083	390.3258313	71660.88934	35908.5765	1209.710083	8098984	173.1966712	2.533284644	143.9972324	0
8653.367139	35870.0068	407.3349247	216148.3111	105613.9459	35870.0068	8101528	407.2015908	25.26676538	399.2015595	0
3179.88043	3590.166131	103.0701519	4670.474317	146.4261126	3590.166131	5861960	165.3112243	7.580643433	2.859365506	3
3441.038221	2517.845852	111.8657419	5375.555562	2694.777723	2517.845852	8690528	111.5990774	4.666628089	18.06651732	1
15213.14873	3018.641688	787.178974	20474.12042	9000.788532	3018.641688	10210560	468.0271362	9.467215576	12.60073059	4
26823.25615	3071.473096	1354.869503	27731.45805	9148.285817	3071.473096	10127472	486.5343518	10.7333558	16.46670114	4
6520.427212	2932.571781	282.1750767	5019.087061	2518.281985	2932.571781	8702376	119.3251036	11.71823408	13.66011287	1
7246.494106	2929.650807	362.2647056	52467.44931	25684.52763	2929.650807	7319504	150.7991837	4.399976181	243.7320139	0
9775.551969	144.9326212	504.9975188	1594.258834	239.4654901	144.9326212	8167536	91.06621923	1.999990173	3.73331499	0
7498.422957	82.26545572	334.9950689	65550.63509	32191.12615	82.26545572	7885512	76.79886952	1.066650966	264.6627708	0
13226.91603	23874.35743	681.8863959	52023.1052	13500.79062	23874.35743	10275480	916.8931954	23.93402582	19.06721834	4
1868.140395	90.80034323	94.33368991	5619.554575	461.468411	90.80034323	8064488	82.40031147	1.200004536	3.866681283	0
2929.839914	91.7283213	143.9254692	5963.740808	239.4535829	91.7283213	7705504	79.59565089	1.199934436	3.799792379	0
4263.126902	4563.655082	155.1973389	55216.51989	27610.19324	4563.655082	10920296	239.5958917	8.666518065	303.9947875	6
6576.61892	130.2657209	335.9308945	21239.11247	10051.66036	130.2657209	7709280	103.1992508	1.399989836	16.39988094	0
9333.082027	127.963413	479.9293078	1890.187213	238.9005091	127.963413	7906664	76.61842608	1.463199109	3.791015874	0
3199.535007	4172.715238	86.39824496	203.8625255	165.9966281	4172.715238	6413440	3183.13534	63.93203466	8.666490621	7
7521.283638	3005.902407	385.1961891	12581.65453	5599.765453	3005.902407	7925088	284.4177291	9.391779813	14.1209739	0
1965.47771	2853.185922	81.59769079	12981.2993	6175.825224	2853.185922	7820512	193.2611974	6.933137126	22.86601956	0
3451.650563	83.20764734	178.2830521	1066.097982	255.4901479	83.20764734	7724504	74.00680172	1.066764709	4.133713249	0
2964.429427	179.5351155	149.5348177	59387.32285	27234.40368	179.5351155	7954480	91.93424593	2.200021839	258.4025651	0
4981.409914	2924.9783	431.873306	49719.96436	33793.18618	2924.9783	10218616	404.2728817	9.200141437	15.0668983	4
7548.463485	2603.175912	238.7977903	5652.214365	2830.507142	2603.175912	8561912	183.5316351	5.066619784	20.66647543	1
5650.578179	2569.959754	283.1955652	5316.71674	2641.291971	2569.959754	8558840	132.3979266	4.999921701	17.9330525	1
2135.937106	6426.149835	62.15090174	6107.526435	144.4408296	6426.149835	6044696	271.2099972	13.40378889	2.934162743	3
2223.620057	78.00070357	105.6009525	1594.94772	239.4688267	78.00070357	7704616	69.06728965	1.00000902	3.733367008	0
1234.183866	2631.128225	50.19280661	5113.541953	2539.729387	2631.128225	8696144	135.8001664	6.124321231	16.57560855	1
4444.864125	2967.44281	228.5366304	26693.71843	9072.797557	2967.44281	10209968	407.3392099	9.400135613	16.93357763	4
3052.564024	4654.316759	68.6036863	60865.9372	30443.10248	4654.316759	10660368	302.4162498	11.93397459	353.2856499	6
7134.819692	2666.540693	369.3343527	10102.02788	2890.807979	2666.540693	8700368	173.6004791	6.00001656	21.66672647	1
16850.88404	2955.704795	870.8112335	24845.52051	9000.382772	2955.704795	10208272	488.5396355	9.666791368	12.66683007	4
1213.405499	4419.329499	48.66956121	5.266979912	1.266742004	4419.329499	6039016	211.7459266	8.067146447	0.200011895	3
8443.352738	14029.47736	383.3948267	53882.00629	26140.11395	14029.47736	8057880	234.9301633	10.3331939	54.46593174	0
3140.498369	4368.218034	100.7988778	313.7298405	146.7983656	4368.218034	6169840	172.7980762	7.999910934	2.799968827	3
8433.231629	2544.035986	377.4621145	5448.334293	2727.833769	2544.035986	8696560	128.7984467	4.933273838	19.26643431	1
3342.089542	25443.3465	109.7659485	20303.23067	148.2007122	25443.3465	6039120	794.9857207	22.75391395	3.002715917	3
6672.581301	86.76889237	346.875025	1031.533727	240.1185373	86.76889237	7814312	96.06078454	1.136418467	3.676647982	0
7333.340373	2853.469406	287.8002763	66848.66417	30512.96263	2853.469406	12164072	203.4001953	7.333340373	266.333589	6
2251.704391	244.4635245	114.3318638	2533.234106	1178.384854	244.4635245	8296200	100.3987095	1.933308484	3.799951158	0
3342.805549	2808.289942	118.314653	5635.243604	351.7444642	2808.289942	7958048	213.9662176	6.2656774	9.731796812	0
1910.199898	2827.533183	84.59999549	12975.39931	6165.733004	2827.533183	7816032	203.6666558	6.666666311	22.19999882	0
5469.2868	86.53048763	228.1924955	1362.421861	98.19677064	86.53048763	7825096	79.59738231	1.133296063	1.599947383	0
7902.711712	86.53382658	363.2020703	1598.742446	240.7347055	86.53382658	8170568	79.60045372	1.133339793	3.933355753	0
2232.669004	86.5334239	108.8001139	1595.068336	239.4669173	86.5334239	7709408	79.60008331	1.13333452	3.733337241	0
10641.49724	113921.2607	520.534829	835449.5339	486286.2639	113921.2607	10218456	3396.943094	90.26692603	608.8017493	4
1162.6211	4447.09237	46.13152529	5.266460257	1.266617024	4447.09237	6169136	172.7932277	7.933022412	0.199992162	3
2814.558664	6420.124448	40.8003672	15456.67244	7728.336222	6420.124448	11089984	322.736238	12.46677887	128.9344937	6
1565.386611	195.2649965	56.53284979	467.4626683	309.1973553	195.2649965	5744088	71.93271807	1.066657543	10.79990762	0
16228.67143	2873.785565	799.9664306	9993.213453	3282.935826	2873.785565	10133488	327.0801991	8.000331	9.0670418	4
7193.717315	4887.989116	280.5327087	24322.87917	9149.51296	4887.989116	10212696	542.5321253	14.73330053	15.7332983	4
3830.237396	203.9936745	138.5906145	5956.668523	240.254781	203.9936745	7789776	133.8666905	1.330682808	3.992048425	0
3987.537746	10865.94536	175.4668608	42927.31417	21186.69011	10865.94536	7925736	278.3336414	9.933344326	47.60005268	0
10369.96385	223.7368684	530.8083868	1196.2189	293.2046326	223.7368684	7919432	29.26712909	1.60002528	6.266765682	0
286328556.2	71.99857299	101.4646556	325.6602121	164.7967337	71.99857299	10363872	25.59949262	1.066645526	3.466597959	6
2163.728814	128.0076207	94.93898537	57111.06668	27264.02312	128.0076207	7708256	40.40240529	1.533424623	259.215432	0
3744.033746	4556.974407	181.8683059	64380.91362	29189.8631	4556.974407	10945888	229.8687386	8.20007391	328.6696291	6
2435.83762	161.8915254	100.2407798	1645.575036	148.7615828	161.8915254	8033856	97.24155436	1.466288003	4.065616735	0
6746.719011	8.534748907	302.1167758	1619.401927	240.773268	8.534748907	7905984	47.60789625	0.133355452	4.00066355	0
2574.952182	12.8000937	88.46731425	279.1353766	146.8010746	12.8000937	4944648	0.0	0.200001464	2.733353341	0
7648.37079	212.1399196	379.2117733	5385.567204	203.7396588	212.1399196	8020688	44.13470357	2.000062095	6.86687986	0
8234.974024	2813.850669	360.0974725	52276.3493	25563.14989	2813.850669	7324760	151.9034962	4.847983923	241.8605313	0
2898.111791	1960.51876	62.06620531	283.1978949	151.5988731	1960.51876	10212776	95.99928641	5.333293689	2.599980673	6
7377.699832	2652.673348	235.7946679	5509.942069	2759.270937	2652.673348	8693616	179.0626175	5.933199164	21.33285093	1
1645.790785	2473.75261	60.93052403	4643.119255	145.5932872	2473.75261	6400936	1683.122397	35.66502227	2.599880128	0
11800.47844	132.7918802	567.5652953	55073.63243	27268.39929	132.7918802	7683288	104.9269174	1.733227352	258.984164	0
3347.918293	622.4219922	119.2708809	1635.724462	732.6925551	622.4219922	7827416	215.8076252	3.200113071	28.66767959	0
2256.496417	26421.63441	67.86555639	24637.33027	144.3976377	26421.63441	5867512	725.9214573	26.26623695	2.466626313	3
2212.429853	86.53450097	107.8014546	1595.021522	239.4698979	86.53450097	7777512	79.60107408	1.133348626	3.733383709	0
6541.518379	105.3298722	282.9240364	5727.545126	95.06354288	105.3298722	8275096	82.53062138	1.399953998	1.53328295	0
7149.582329	211.4740316	318.3444202	1033.235984	240.7417176	211.4740316	7835368	141.2715867	1.466717748	3.866801334	0
12971.45073	132.2637851	629.7196138	55077.33338	27263.0727	132.2637851	7674232	51.19888455	2.066621642	258.7943617	0
6061.305769	14000.6124	227.0506505	2474.62544	150.9226872	14000.6124	6403912	11430.46036	215.8514405	2.933126431	0
4449.273238	2975.893139	231.5302061	17187.10119	4770.602232	2975.893139	10127872	454.2605311	9.73320187	13.99981091	4
1316.445079	2104.592241	154.4563119	274.2482811	145.5902396	2104.592241	6402600	1562.828561	32.39782805	2.53316351	0
3159.565182	2535.70539	101.998876	9826.825042	2736.103181	2535.70539	8564560	124.1986313	4.266619649	18.26646537	1
3087.398373	2612.506385	99.40840988	5265.443305	2639.726943	2612.506385	8696144	122.4925104	5.203930182	16.74598046	1
1772.910593	16.93311614	114.1318694	2548.10065	2403.702502	16.93311614	5314904	29.3996229	0.133331623	3.199958955	0
1192.26323	188.8905408	54.72093649	506.8185153	199.2881853	188.8905408	5291816	33.52573819	1.599637607	5.465428492	0
9916.880676	46.39850597	511.9168496	1595.015307	239.4589561	46.39850597	7702784	46.39850597	0.666645201	3.733213124	0
3147.96699	4782.457522	77.18483105	70864.08051	33218.29658	4782.457522	10828400	304.870076	12.4082788	275.3170249	6
12080.16941	134.9966782	606.651739	1645.959498	148.7963386	134.9966782	7916472	103.7307809	1.399965552	4.066566602	0
3933.784923	82.2649572	161.2633156	1033.245196	240.728331	82.2649572	7688752	76.79840413	1.066644502	3.866586319	0
8627.662723	91.19502562	449.7754662	5397.438921	239.4536053	91.19502562	7808496	83.262125	1.199934548	3.733129704	0
4735.023704	2989.30621	239.3978279	34268.35574	13500.27751	2989.30621	10211672	428.5294451	10.19990745	18.93316155	4
4004.216586	500.4604163	137.5799546	1482.517331	428.604219	500.4604163	7706496	273.6934562	1.733080823	4.599329878	0
3544.90599	82.26603212	126.5990235	55291.04019	27061.25793	82.26603212	8097480	76.79940762	1.066658439	255.8646931	0
3380.714986	4436.021782	109.797239	8546.185092	146.7963086	4436.021782	6040712	197.2617062	8.066463822	3.599909474	3
13550.29476	978.0020277	628.1346357	284.7339237	148.0669737	978.0020277	6405768	180.06704	9.933353928	2.933339415	0
9205.808977	247.4651159	430.5973016	6022.695591	275.3982742	247.4651159	8030360	112.1326306	2.933314951	4.466638676	0
7107.331154	3028.008933	293.9277291	23522.88483	9146.892266	3028.008933	10220656	526.0566365	9.733147755	15.33304098	4
8825.586914	142.0062256	457.3533837	54981.54372	27207.05942	142.0062256	7726672	86.80380548	2.000087684	258.1446504	0
6354.252613	8881.273537	124.7343661	19440.2943	2920.824184	8881.273537	8695976	726.3393474	15.0001242	35.20029146	1
7084.81894	6832.618266	343.8675859	5202.013907	2582.27357	6832.618266	8697896	130.0003475	72.40019355	17.33337967	1
9083.602334	86.53081529	470.7196354	1028.436739	239.4596984	86.53081529	7901128	87.59745091	1.133300354	3.66655997	0
4512.149759	112.2737107	171.2107418	12610.7912	285.6845905	112.2737107	8169832	155.6764338	1.533429541	4.93364287	0
13277.55464	160.1247464	635.4325905	59260.8887	27144.81098	160.1247464	7706728	91.92840352	1.733240385	256.6529032	0
3622.546713	7704.428455	116.5337637	70840.3283	35423.06416	7704.428455	9940704	323.2011937	10.80003989	341.9345962	2
71526.74129	63231.29982	1454.717225	441471.0448	182530.5788	63231.29982	10219032	7368.78507	56.53270733	232.2640947	4
6020.990217	563.5448973	300.4728324	1880.638591	293.2060166	563.5448973	7849480	58.06785822	3.733409943	6.333463296	0
10610.7349	2974.637248	539.5887716	14449.71404	5854.488179	2974.637248	7922792	285.8254049	7.598903022	21.19694001	0
3584.414798	76.90107098	127.858009	40346.58594	19589.94912	76.90107098	7619048	71.71224439	0.997851267	25.67803927	0
3728.225122	139.5367687	185.9379111	1083.693347	294.4072483	139.5367687	7832120	97.40239805	1.466702777	3.800093558	0
10597.00296	2855.283545	503.1980751	58632.75722	25661.4995	2855.283545	7401432	157.8294082	5.474624142	244.4219388	0
3769.70501	4569.832332	148.3322189	39488.36998	30154.30677	4569.832332	10950752	225.198308	8.133272225	151.3988625	6
3180.312245	89.59752771	165.9287548	9236.811792	144.3960156	89.59752771	6432168	0.0	1.39996137	2.866587568	0
2242.652388	144.3324144	108.2659774	5964.028696	239.4651421	144.3324144	7703776	70.59955052	1.19999236	3.799975807	0
11739.27826	2976.553177	614.3374289	34531.43021	13644.89097	2976.553177	10213880	460.5364036	9.866732445	21.26680845	4
3306.432535	3695.703032	108.1343974	2483.291102	149.2681355	3695.703032	5868136	190.4018736	8.200080689	3.266698811	3
4220.674266	86.70330765	217.4930429	1030.68724	239.9370424	86.70330765	7791568	79.75635542	1.135559499	3.673868968	0
8198.448844	761.9906556	317.3016814	2440.556546	844.8490568	761.9906556	7916392	263.4403876	4.332901112	34.72986891	0
9010.764119	95.46204885	472.7104668	1028.683572	239.4550834	95.46204885	7818120	86.06250354	1.266605397	3.666489306	0
3800.955379	104.0006032	189.8011008	59839.81374	27177.75763	104.0006032	7888456	97.60056608	1.333341067	257.9348294	0
3124.943605	2717.750954	111.5313206	194996.281	95143.48298	2717.750954	7898832	194.7298191	5.59989894	184.8633305	0
3042.359151	6898.174047	98.26534729	5561.858656	2789.562545	6898.174047	8702280	151.5979645	72.86568832	20.79972073	1
7703.973909	2577.391271	341.3321774	9812.766767	2728.924091	2577.391271	8566360	128.7995638	5.533314594	19.06660209	1
3293.216949	89.46712712	162.7341709	60009.64218	27262.54031	89.46712712	7997088	85.46710654	1.133339166	258.6679979	0
3610.276868	4735.426389	128.5789945	11182.97307	5007.315305	4735.426389	8028960	145.8428408	5.065839077	7.732070171	0
2640.478826	211.9129078	72.593003	4544.028683	167.1838857	211.9129078	5291096	83.39196213	1.266544589	8.865812121	0
1547.59155	6828.362717	65.19964401	5339.770845	2678.118711	6828.362717	8702096	139.19924	71.99960688	18.26656693	1
19692.10306	364.6685751	1023.005354	6194.965754	238.2679136	364.6685751	7922664	9.200048147	1.666675389	3.60001884	0
7165.598588	173.7494642	366.5673654	5963.953693	239.4889008	173.7494642	8216312	109.1434662	2.200204267	3.800352825	0
9635.392191	2868.642973	450.0276587	12683.31285	3875.238172	2868.642973	7929944	193.0785333	6.667076425	18.26778941	0
4694.757898	325.6868701	184.6114521	5252.992527	99.4061665	325.6868701	8030840	91.80569501	2.666832099	1.866782469	0
1395.794238	270.5730365	54.59455947	467.4200867	309.1691903	270.5730365	5292168	83.39168974	1.533180547	10.79892385	0
3433.589832	77.06344593	176.6592835	1108.686998	239.456659	77.06344593	7821216	66.93053608	0.999958208	3.799841192	0
3238.135168	2729.868214	103.6000587	66748.23782	30650.5507	2729.868214	20262568	227.2001287	6.400003627	269.8001529	6
13254.67887	78.00085645	693.4076136	54848.66891	27149.63144	78.00085645	8098648	74.00081253	1.00001098	257.5361611	0
1728.711809	4506.717685	77.80203167	223574.5716	123821.2334	4506.717685	7361560	133.2034784	5.466809423	376.6098345	0
3174.419849	2582.415072	102.4995324	5456.600595	2735.497924	2582.415072	8558928	111.5632102	4.99835171	18.19400023	1
7043.631743	78.00035152	371.5350077	3697.283329	287.7346301	78.00035152	7802688	74.00033349	1.000004507	6.200027941	0
5451.033399	272.7883265	224.0570785	5676.023771	399.2495814	272.7883265	7932168	86.46296663	1.733259161	12.39946939	0
1162.134395	2555.269	47.13337638	4997.337898	2481.602267	2555.269	8693152	128.8001176	4.800004384	15.0000137	1
2855.379837	346.4904378	72.79098848	4653.757198	277.0323701	346.4904378	5356336	110.3196758	2.133069259	14.46487592	0
972.9572425	0.0	52.87158866	4638.03177	144.4134439	0.0	4965432	16.20150825	0.0	2.400223445	0
1227.213611	176.1541072	54.78572686	328.6477118	200.547752	176.1541072	5298216	22.06091921	1.066388844	5.33194422	0
6247.204813	177.8039318	317.8070278	5963.531874	239.4719622	177.8039318	8032016	97.66882645	2.20004865	3.800084033	0
2074.128812	366.3992012	83.33315167	16738.49684	48.26656145	366.3992012	5531944	61.13320006	2.599994332	6.199986484	3
5161.00342	6491.088149	135.6018415	53318.19073	26669.02883	6491.088149	10764088	388.4719421	13.66685226	308.4708557	6
4885.311675	2819.454167	240.8655988	4625.979491	2294.256495	2819.454167	8701632	143.9993616	10.26662115	12.06661317	1
9965.675997	119.7326445	467.1973121	792.7287725	95.06611972	119.7326445	8354104	91.93280441	1.599990795	1.399991945	0
6459.757183	2960.599815	277.0124582	25985.83534	9148.678113	2960.599815	10038368	437.0863239	9.200413773	15.73404095	4
3958.952891	8089.373295	212.8010512	54372.73527	51640.98844	8089.373295	6550040	606.6696636	126.1339564	8.66670948	0
26243.14048	215.7350362	1314.610377	1599.545959	240.7352335	215.7350362	7601528	139.1344316	1.533345437	3.933364381	0
2648.911556	88.18595844	89.05248714	284.3547231	148.0430943	88.18595844	5022792	8.531974815	1.333121065	2.932866343	0
3002.136496	2907.269729	98.60010386	4983.138582	2500.2693	2907.269729	8709600	133.2001403	9.933343796	12.93334696	1
18028.77056	2930.931824	891.8256367	25149.50962	9147.845805	2930.931824	10218520	408.1145573	9.666221956	15.66594593	4
2637.579497	5522.357073	77.53273065	1736.25317	144.3988775	5522.357073	5866024	254.4646886	11.86657442	2.866644383	3
11756.25449	2875.032535	555.913843	51445.263	25421.10874	2875.032535	7475784	147.5948253	6.333111294	240.3249075	0
3116.53325	2551.333265	100.466664	5470.799854	2742.53326	2551.333265	8557848	122.3999967	5.066666532	19.79999947	1
8828.154432	103.9139638	446.716732	961.2208284	148.7722688	103.9139638	8016976	34.26028055	0.933159392	3.999254539	0
4169.799961	81.32943169	164.592104	793.0286224	95.06210622	81.32943169	7698504	74.66308483	1.066615498	1.399932841	0
3343.732241	4547.198515	106.5999652	17793.72752	8169.997331	4547.198515	10967376	233.1999238	7.999997387	142.86662	6
7978.287069	152.8747221	348.8183804	68491.60905	27090.76084	152.8747221	7885360	109.6724457	2.000105392	256.0801604	0
3065.603863	61.06674361	97.46678947	371.667135	188.0002369	61.06674361	10369112	24.40003074	0.866667759	4.266672043	6
4549.081952	2891.809716	229.4674377	20474.46879	4626.282211	2891.809716	10209176	454.9348619	9.266697803	11.66670587	4
7416.211391	167.5320847	383.4638086	1028.325669	239.4648819	167.5320847	8174080	91.73264962	1.933318924	3.666639338	0
7245.073574	2813.736016	325.4669769	40315.77177	19880.35229	2813.736016	7173320	151.2001441	4.733337846	73.6667369	0
2302.94435	120.9269105	108.2609166	3983.388429	239.4539485	120.9269105	8176056	63.32996967	1.666578149	4.399766314	0
2368.250366	2855.033312	105.7962936	11902.78301	4570.373218	2855.033312	7828216	194.7265114	6.333111463	17.79937643	0
12232.39797	2582.239617	580.6956711	16703.94791	8359.005218	2582.239617	8691152	136.7597288	5.131822183	18.99440678	1
12268.15164	153.5735239	480.183883	4616979.633	3545961.143	153.5735239	7143888	53.12417473	1.866344909	189.5673186	4
13646.68633	95.46493875	658.8547414	5728.296318	95.06494599	95.46493875	7807208	81.13186485	1.26664374	1.533305581	0
1351.736866	3044.54129	54.20014164	9658.02524	2625.740195	3044.54129	8698656	129.6003387	11.93336452	16.93337759	1
3694.905699	435.21245	178.805115	268.5410154	144.4041309	435.21245	6411648	57.60164779	6.800194531	2.333400084	0
4492.325368	3104.14843	223.1296264	20472.59322	9000.117145	3104.14843	10123056	451.7258287	10.79982058	12.59979068	4
2122.906828	5504.415079	62.71679408	1735.808911	144.3619298	5504.415079	5867912	279.6595834	12.33008173	2.865910888	3
9285.921144	80.93380815	405.8690478	52239.90647	25535.21647	80.93380815	7445400	17.06676679	1.133339982	241.4680833	0
5778.424231	2935.412309	287.4012052	55881.701	27663.44934	2935.412309	7845504	259.13442	7.400031031	254.4010668	0
3696.353762	1213.606707	179.9343278	77443.89467	38742.48078	1213.606707	7735864	84.60046756	3.400018791	161.0675568	0
10042.1556	685.6590833	522.4608882	1028.32196	239.4640182	685.6590833	8179136	83.46574354	4.466617266	3.666626114	0
7150.734438	98.00366991	366.2137135	54849.72061	27150.35002	98.00366991	7802808	107.2706836	1.266714101	257.4763083	0
1298.443178	4519.55029	52.20173588	0.0	0.0	4519.55029	6189456	225.2741578	8.666954872	0.0	3
9526.165632	127.3978462	487.903814	11583.82379	5262.495678	127.3978462	7762864	112.9616411	1.59663097	10.17852244	0
1310.50277	172.4135207	55.20432912	412.5656867	254.2866078	172.4135207	5291272	58.67126767	1.333437902	8.000627409	0
6326.31047	2926.148599	276.4077394	25168.9714	9148.522825	2926.148599	10129608	408.1447614	8.800246407	15.66710535	4
4438.060993	2566.624831	131.4645238	9881.705595	2763.554954	2566.624831	8564880	160.9973757	4.333262701	20.26633633	1
11909.56919	6501.916515	538.7319398	28348.86	14184.36331	6501.916515	11016600	339.4657886	13.13329936	190.1328415	6
3712.097266	9318.374092	127.0343854	11655.76556	5517.373368	9318.374092	8039144	178.5626651	8.725455354	10.92399529	0
7658.379819	82.01656481	343.8182251	31167.22512	15000.78982	82.01656481	7798968	76.56651755	1.063423855	20.60383719	0
4283.682415	2572.236091	197.9309806	5181.271745	2573.569409	2572.236091	8558032	128.798469	5.66659931	17.66645667	1
4382.536125	218.2136946	177.0903441	1598.34533	240.6749087	218.2136946	8181088	91.77772065	2.399417533	3.932378735	0
3195.503862	323.6037667	100.001164	284.6033128	148.0683902	323.6037667	5535064	11.66680247	2.533362822	2.933367478	3
19746.4942	118.5170933	172.776325	792.6247226	95.05364178	118.5170933	8174952	88.9878063	1.599780787	1.399808189	0
1347.095829	25402.04485	54.31622769	20018.26573	0.0	25402.04485	6035832	495.7857147	21.8866372	0.133455105	3
1340.78476	4635.013982	53.33272712	4369.017006	0.0	4635.013982	5870056	222.5308039	8.999897701	0.066665909	3
4235.357987	2835.593905	124.330143	62084.74024	30315.6221	2835.593905	16015704	277.4595471	7.199815253	265.2598601	6
3771.536124	2916.668825	130.3334298	8710.673113	1575.601166	2916.668825	7819008	244.0668473	6.6666716	15.86667841	0
4569.911344	2921.809984	233.0621453	29887.68685	9126.222951	2921.809984	10212064	400.7922246	8.93316003	17.86632006	4
11665.25836	123.2658745	567.1963548	24757.84089	9918.536257	123.2658745	7609336	79.59948844	1.266658526	15.06656984	0
6868.801164	2792.61512	343.476726	8696.654696	1791.919146	2792.61512	7863368	184.6054065	6.40018744	12.33369455	0
3467.196949	120.6665605	128.1332206	1032.799091	240.7331215	120.6665605	7981856	144.9332058	1.6666652	3.866663264	0
2198.873087	200.2672514	92.53360353	6035.884291	203.7339282	200.2672514	7819520	57.73350192	1.733338395	4.200012264	0
6410.317906	6519.38431	118.0663825	13734.90028	2831.726518	6519.38431	8860280	631.865146	12.06663763	31.79992347	1
16045.25792	2892.519738	718.9966207	19805.77358	9000.224366	2892.519738	10211360	415.8647121	9.19995676	12.79993984	4
4690.52419	23902.70963	230.7121246	41300.67094	9002.040369	23902.70963	9976432	1049.873527	24.00472973	12.73584272	4
7523.147728	2871.205494	316.3339386	13044.35829	5915.677985	2871.205494	7815152	244.600468	6.200011863	24.73338066	0
11287.04236	6637.024911	376.201412	14253.92017	3091.744938	6637.024911	8701864	665.0691629	12.93338188	40.46681855	1
23254.3595	2939.812493	1230.4998	5342.143846	297.3413397	2939.812493	10126032	418.8112772	9.400253117	8.800236961	4
15434.54953	8.533489724	751.6137746	51617.61265	25507.26746	8.533489724	7519848	7.200131954	0.133335777	241.1377526	0
10988.85158	2795.979198	506.9295618	52124.27886	25478.34377	2795.979198	7394632	166.2654297	4.799964288	240.9315408	0
9157.253263	2606.964125	386.2761886	9704.78909	2674.188986	2606.964125	8843296	176.3318789	6.202293774	19.60725128	1
6912.002971	2584.984309	357.540384	9868.727945	2759.921092	2584.984309	8563800	128.80254	5.000098602	18.93370671	1
8069.933486	103.6008578	371.0030719	5967.849414	240.7353266	103.6008578	7895936	83.2006889	1.400011592	4.00003312	0
6776.892825	2767.67735	347.0680063	25948.96683	12701.24903	2767.67735	7180624	167.4006462	4.600017756	81.73364883	0
3925.771427	2721.267315	200.3951384	26021.63538	12661.42617	2721.267315	7852200	194.9286044	6.066519493	31.93255865	0
993.2070161	83.13950118	53.00393219	268.5532564	144.4107133	83.13950118	5026552	30.46892705	1.200089031	2.333506448	0
21432.96791	82.26679939	326.8005272	5148.94164	287.7337975	82.26679939	7825944	76.8001239	1.066668388	6.266676777	0
13269.94008	8542.866431	614.4095725	58537.31201	26912.21929	8542.866431	7927968	249.6038888	8.133460053	69.86775521	0
1256.135661	2593.804807	59.3334433	9964.951802	2807.871871	2593.804807	8699184	125.200232	5.266676428	21.33337287	1
6370.159957	106.927066	272.9173367	15331.10139	4896.912976	106.927066	8353024	91.92794513	1.399917946	7.199578009	0
3270.827998	4496.755236	106.3879001	292.1001118	147.9831694	4496.755236	6042904	200.043915	8.599022005	2.932999753	3
19771.95545	1003.064406	961.7978327	776890.1827	621.3319333	1003.064406	7828680	399.7324326	2.466661108	9.733311401	0
10426.02723	3047.846937	541.6083408	20476.44867	9000.405273	3047.846937	10208752	440.4067823	10.0668217	12.60019404	4
1210.922136	2476.110438	49.33287717	5115.152702	2540.509842	2476.110438	8558840	128.798809	4.466625365	17.13317491	1
7225.840983	33526.0622	165.8630166	94740.71507	84948.6639	33526.0622	6094432	959.7122133	26.46608424	17.53294749	4
8987.043678	166.6761316	461.4928733	11278.10711	5081.35522	166.6761316	8012376	88.27167932	1.933443127	9.26719292	0
1221.198502	8.533322866	56.33326423	51846.46973	25649.96854	8.533322866	7331704	5.599993131	0.13333317	243.1997017	0
16417.24098	4825.200336	766.5227962	25138.85442	9149.407559	4825.200336	10129512	506.6597018	14.53313355	15.86644856	4
16441.31602	2895.730283	858.532429	20472.91177	9000.257186	2895.730283	10208272	414.2662303	9.066657116	12.59998673	4
3421.96579	4524.397723	107.8697913	19291.89216	9652.94628	4524.397723	11013696	228.0066046	8.466911925	156.5378677	6
4200.855647	121.904302	203.930868	8195.10855	294.9750125	121.904302	7811440	107.6765671	1.53632819	5.677734615	0
3967.040008	2970.980035	123.0658397	185760.0184	92642.71077	2970.980035	7901808	292.1313702	6.399956992	190.0653894	0
5471.651952	82.26544311	239.9964305	1033.251299	240.7297529	82.26544311	7827392	76.79885774	1.066650802	3.866609157	0
2585.101406	96.14454315	88.8103547	279.1658822	146.8171179	96.14454315	4965432	0.0	1.46683769	2.733652059	0
3838.015531	763.7364239	191.1341068	456.268513	144.4005843	763.7364239	6462016	99.73373692	11.93338162	2.600010521	0
7224.800578	4833.600387	280.9333558	20773.535	9149.534065	4833.600387	10214224	497.2000398	14.26666781	15.73333459	4
1929.856263	214.9981326	94.08249034	1027.05054	239.1679443	214.9981326	8067656	79.76703711	1.864338096	3.662092688	0
13574.62465	3103.396095	656.451739	20798.66037	9148.05864	3103.396095	10070200	490.9888349	11.06641502	15.59964526	4
3195.190436	2657.792044	102.7330258	9995.170081	2820.124892	2657.792044	8559528	139.5995821	5.866649106	20.79993774	1
3419.867807	4.266668089	175.8000586	6722.602241	168.000056	4.266668089	7791392	44.80001493	0.066666689	4.600001533	0
3215.930827	4418.433114	99.07908461	5423.511644	2718.799517	4418.433114	8695152	134.5980017	34.25038437	18.22681274	1
2251.269127	82.66430908	110.5968458	8362.161511	4608.401902	82.66430908	7924648	77.66445168	1.066636246	4.533204046	0
11032.61659	13372.23023	567.720465	43328.55122	21359.38252	13372.23023	8013248	202.7287381	11.19974614	45.73229673	0
5659.338011	34931.2059	240.1278744	197580.775	96330.27676	34931.2059	7787976	467.4560398	26.53273016	385.7245645	0
3237.924345	947.2168731	159.4028395	4387.278152	16.26695644	947.2168731	6395888	86.4015391	14.80026364	0.200003563	0
10085.81779	23761.97977	388.0083784	24748.46774	171.7370417	23761.97977	9593984	491.2106069	21.60046643	3.73341395	4
9810.532397	2856.819141	454.2697103	1779.345255	631.737566	2856.819141	7820896	231.8015531	6.266708654	13.26675555	0
7181.583166	2615.388099	317.2894861	5456.259081	2736.730159	2615.388099	8697136	129.6093215	5.933760089	19.60140973	1
6143.491018	2506.239781	316.6885414	5334.76849	2677.384936	2506.239781	8694080	132.4091459	5.067016662	19.13465503	1
11812.09672	92.66010386	515.6968082	58618.38159	25533.25823	92.66010386	7509408	72.5281964	0.866605288	243.1827762	0
6682.192316	2972.300262	291.3967577	34588.14848	13648.24814	2972.300262	10126560	447.8616835	9.53322726	21.93308929	4
3240.56461	95.06367279	167.5280573	1028.367613	239.4591253	95.06367279	7918888	85.19731685	1.266626776	3.666551195	0
11043.53219	2866.515733	581.6630953	20741.53931	9144.610519	2866.515733	10214648	403.7308544	8.599947196	14.93324164	4
2685.764345	210.0024248	82.46761889	443.9384593	311.603598	210.0024248	5297104	80.73426554	1.266681293	11.13346189	0
9318.545511	82.26206602	487.5727317	5397.431473	239.4532748	82.26206602	7790584	76.79570507	1.066607015	3.733124552	0
4845.545633	81.72791859	207.38626	5401.908772	240.717385	81.72791859	7826720	104.4597459	1.066596001	3.933072754	0
10073.11888	192.5984489	458.729639	55458.75337	27172.7145	192.5984489	7697248	101.7991802	2.066650023	256.5312674	0
8756.599241	82.26603322	405.7302092	16231.60835	5629.956649	82.26603322	7974064	76.79940864	1.066658453	8.333269167	0
6811.031121	132.1378172	302.4102618	7175.910169	95.06989271	132.1378172	8152864	91.86978411	1.800061082	3.133439661	0
5966.960455	159.7971556	301.1946387	73311.62839	36843.87751	159.7971556	8140112	113.597978	2.199960841	269.1285428	0
3209.405374	2548.523873	104.0690027	5468.52275	2741.261532	2548.523873	8698856	129.6029092	5.066780399	20.33378976	1
9936.59206	95.46466891	469.590173	59333.02502	27206.56399	95.46466891	7720600	94.06469821	1.26664016	258.3279274	0
2664.795912	308.1763978	73.72768678	4544.118648	167.1871957	308.1763978	5293176	77.66071889	1.999846838	8.86598765	0
5751.112307	1278.232359	293.7921146	75704.63475	37845.2509	1278.232359	7737976	90.93089275	5.199860436	152.2625799	0
286340578.0	2842.712847	597.8623581	20472.78579	9000.201805	2842.712847	10120720	386.1305506	8.199940906	12.5999092	4
3367.754438	8237.451621	122.9341037	11949.80822	5694.569019	8237.451621	7932032	273.4683804	9.333391823	19.80012408	0
286351280.2	3049.500918	408.280178	14841.49115	4802.292257	3049.500918	10126824	512.3502887	10.13366869	14.93382754	4
2249.158076	6372.14789	67.33207826	4637.780218	144.3973084	6372.14789	6041768	303.2610139	12.66643056	2.399955265	3
7162.604066	1315.921832	357.930205	73335.09238	35981.41886	1315.921832	7739632	115.9989862	4.066631124	143.3320806	0
13686.15347	213.9701276	665.9811888	8126.397415	304.3856755	213.9701276	7927640	33.93916951	1.666953316	7.934697784	0
8851.363868	130.2690784	408.0742215	59208.76282	27118.50205	130.2690784	7909632	88.86831192	1.733365424	256.2047432	0
4579.304972	82.26615716	181.7322078	1359.324915	95.06607789	82.26615716	7602408	76.79952435	1.06666006	1.466657583	0
2259.804891	2540.829343	79.99722658	5305.704297	2662.793422	2540.829343	8696912	182.8126779	4.670396882	20.2161465	1
951.4154932	102.7278079	42.66437189	34.13149751	0.0	102.7278079	5016840	8.532874378	1.533250865	0.066663081	0
4751.208077	2545.723509	173.9873378	5387.005424	2700.704947	2545.723509	8694608	147.7125156	5.735113474	19.2059614	1
3189.307917	2530.933358	105.2306336	5485.321716	2749.858393	2530.933358	8558168	132.3546791	4.665069254	20.19308548	1
6176.034256	2567.88091	260.7347795	5562.964189	2788.415466	2567.88091	8690112	132.4007344	4.666692551	20.86678241	1
6992.207746	208.6649083	309.3307267	5402.154478	240.7313048	208.6649083	7903680	136.9321795	1.399988203	3.933300189	0
3605.242601	19214.18311	108.9972569	4448.621376	148.0629404	19214.18311	6406768	14942.15729	298.6591504	4.266559292	0
1904.278092	76.53379254	95.00057	5397.76572	239.4681035	76.53379254	7796808	75.53378654	1.000006	3.733355733	0
10457.5123	3032.630568	480.4503858	13081.82337	5908.33312	3032.630568	7857672	196.6600025	6.799769578	20.79929518	0
8434.454093	2539.149618	383.6024602	5022.965547	2515.082797	2539.149618	8859288	111.6007157	4.466695313	13.13341756	1
6331.973152	2916.720966	276.6654936	25168.15995	9148.227878	2916.720966	10214304	420.5315503	9.33329376	15.66660024	4
12120.54012	153.8667528	578.4003239	9638.205397	4257.802384	153.8667528	8279144	152.0667518	2.133334528	8.266671296	0
8252.926211	2506.36227	370.5202217	9781.947216	2724.260431	2506.36227	8563800	111.616133	4.400636068	19.60283339	1
9274.354091	82.66506903	483.3239923	1028.646786	239.4620387	82.66506903	7913648	77.66516566	1.066646052	3.666595804	0
6390.769302	2909.246723	274.5377424	19972.72076	9148.41359	2909.246723	10131928	423.7401386	8.666805856	15.5335828	4
3268.830693	4372.354435	106.751753	313.7207981	146.8253342	4372.354435	6038424	187.2989845	7.334598894	2.800483214	3
5230.045399	2590.910671	257.5058012	9148.050116	2372.703479	2590.910671	8697552	129.4855865	5.32862496	11.25672023	1
1992.106599	2195.703867	59.86586327	1736.243366	144.3980622	2195.703867	5537040	88.79880832	6.733242973	2.866628197	3
2226.32806	1226.093714	104.2632976	84463.13738	40112.17051	1226.093714	8207712	111.0630778	2.933238551	173.9943777	0
3935.084007	90.26706444	152.8006733	5181.889502	95.0670856	90.26706444	7682720	81.13369086	1.200005288	1.53334009	0
3198.465515	2748.532344	109.7999605	4519.731706	1940.732635	2748.532344	7815816	198.3332619	5.866664555	9.799996472	0
17793.12515	261.4008591	862.8028357	6489.287995	461.668184	261.4008591	8017736	94.00030895	1.26667083	15.53338439	0
9964.682206	3040.245421	396.47259	20855.44491	9172.137032	3040.245421	10369064	472.0737194	10.13348473	16.20024203	4
17842.72362	2930.232227	882.3229631	20763.75596	9148.159145	2930.232227	10132016	387.5954445	8.599898923	15.59981665	4
8336.546227	150.5335662	389.467269	5421.608385	240.7337057	150.5335662	7980864	91.60014167	2.133336633	4.000006187	0
14890.4309	2928.512078	718.1444694	73365.27098	35963.22434	2928.512078	7865312	225.4034953	6.866773147	270.7375316	0
1963.377646	119.3441316	93.74181509	1028.759749	239.4883356	119.3441316	7703360	71.87316975	1.400126683	3.666998457	0
3918.113651	95.46943592	146.2042409	31435.44517	15133.3723	95.46943592	7800096	86.06916325	1.26670341	20.60059755	0
1895.179545	2568.772274	69.4659169	4899.01379	2430.773764	2568.772274	8697040	133.1985623	5.133277928	13.79985105	1
15548.59034	3017.144396	755.2027691	25168.29228	9148.30021	3017.144396	10215440	436.9349354	9.933369756	15.66672411	4
5621.69823	2595.045344	231.7373826	5517.696413	2766.048332	2595.045344	8560824	129.6022646	5.533430021	20.33368863	1
2160.924013	6355.305921	64.73305412	1736.592509	144.3993772	6355.305921	6042576	278.9321302	13.26660944	2.866654302	3
3314.015001	4568.820682	108.2671568	24949.44627	10333.38011	4568.820682	11156488	210.8009542	8.000036213	157.8673813	6
8492.702787	157.8648596	319.9296712	366.1291424	170.5313813	157.8648596	6404128	43.39950322	2.466638432	3.399961082	0
9217.01145	96.2716606	426.2887797	1033.186928	240.7458216	96.2716606	7818336	103.0053432	0.2666805	3.866867254	0
3252.499524	4403.781948	104.6741606	4683.135281	146.8105107	4403.781948	6087984	204.4146347	8.133915667	2.866871916	3
2957.545667	178.1220309	146.9240105	5963.021626	239.4514727	178.1220309	8174176	83.26138345	1.799885791	3.799758893	0
7865.477704	139.0049078	360.8127391	3876.803544	3045.240851	139.0049078	8359552	152.0053668	1.466718452	4.066810252	0
2797.583681	487.573918	82.26226618	4407.89754	1.199935811	487.573918	6656344	123.19341	6.732973164	0.333315503	7
3089.259499	106.6687211	152.4029353	0.0	0.0	106.6687211	6424424	66.60128274	1.666698767	0.0	0
2141.646788	6306.004432	63.46805323	6105.800058	144.4031547	6306.004432	6041592	287.6729514	12.86694777	2.933397418	3
5319.879701	196.8054148	218.9393571	1946.453553	350.5429779	196.8054148	7922504	49.8680387	1.733381024	9.533595634	0
3148.510853	4548.700856	148.0656095	19921.45776	9943.662336	4548.700856	10957488	239.0649597	8.199941452	162.2655081	6
10264.17269	380.2952953	462.5681555	2116.626006	516.6388926	380.2952953	8023920	119.6756759	2.466852371	18.13469851	0
3568.815441	308.1346665	119.0005149	1371.672601	460.401992	308.1346665	8161216	106.2004595	2.133342564	15.06673186	0
3192.385038	0.0	113.1994695	5162.10914	95.06622112	0.0	7895320	41.99980316	0.0	1.466659793	0
1239.34186	639.4710662	59.13374017	274.2685536	145.6010017	639.4710662	6508016	126.0008669	7.800053664	2.533350763	7
3680.83179	158.6358048	136.5844924	1035.609816	241.2948151	158.6358048	7677744	124.5565038	1.069154539	3.875685205	0
8443.51211	14367.71976	415.2077136	100900.8061	47592.53437	14367.71976	8029528	223.4657245	10.39685447	92.17211363	0
15900.20531	2892.013091	836.9371219	20745.16057	9144.708062	2892.013091	10038504	420.401903	8.533371961	14.93340093	4
3162.176683	4427.968224	101.6290008	4653.113495	146.9383189	4427.968224	6041672	179.3688471	7.673890407	2.802638235	3
1385.369759	2603.868464	54.93477775	5301.872737	2632.202543	2603.868464	8695248	150.4039546	5.866820925	19.06716801	1
8373.848992	99.33154205	385.3930501	792.719038	95.06495233	99.33154205	8023544	76.79861506	1.333309289	1.399974754	0
3174.472258	2544.144339	102.9133977	5521.443581	2762.818667	2544.144339	8691104	125.0138169	4.792861991	19.57085313	1
1323.024947	663.8457334	55.93156962	268.5248658	144.3954467	663.8457334	6404680	165.32812	6.399798193	2.333259758	0
1144.2895	108.2499067	54.058297	4697.339393	200.5689466	108.2499067	5512400	27.79569648	0.533250772	5.399164065	0
5136.956288	152.7419449	264.148226	107187.9766	53319.27281	152.7419449	7911856	71.47069618	1.80010149	304.6171743	0
6786.381405	3019.125061	287.1992131	21615.47411	9148.2416	3019.125061	10125792	433.198813	10.06663908	15.66662374	4
6362.526946	2914.06934	276.9939172	20798.74326	9148.065775	2914.06934	10216384	400.3912074	9.066467567	15.59965743	4
9207.337998	216.4001096	456.4002312	1700.934195	203.7334366	216.4001096	7915720	79.20004013	2.066667714	6.866670146	0
2129.73782	360.0674252	96.06686905	1251.135969	348.1340667	360.0674252	8025168	59.20012471	2.733339092	9.066685767	0
4651.736002	4579.668729	177.5039583	449.9209148	147.9310661	4579.668729	6041864	214.2702566	8.458912832	2.997252578	3
12888.11424	188.6644354	622.5259709	59176.83347	27123.21256	188.6644354	7841696	87.13230285	2.066642225	257.7302852	0
4493.55522	2984.658818	235.7379789	20742.27543	9144.846881	2984.658818	10070360	441.6087026	10.20020101	14.93362763	4
9550.8824	2968.921997	428.9220641	12687.66665	6278.501709	2968.921997	7862376	257.1265778	7.066481007	33.66578215	0
3227.155575	25423.25469	102.7161786	20307.05521	149.3386519	25423.25469	5874104	851.610499	22.81099551	3.201543229	3
9493.009388	301.5269216	429.3748684	3746.570115	354.5419131	301.5269216	7925656	85.47586459	2.59420912	12.43890014	0
2005.237458	2768.718386	88.26831552	219132.1601	108999.7694	2768.718386	7215888	151.2028245	4.533418018	237.204431	0
7094.270403	82.26670999	319.0668347	778.1337432	87.60004614	82.26670999	7743336	76.80004045	1.066667228	1.266667334	0
23163.59188	202.9946707	351.9240942	1071.238543	258.659876	202.9946707	7924792	109.1971332	1.199968497	9.599747975	0
13188.76455	998.7599042	556.9186569	7035.523456	1066.032851	998.7599042	7923416	336.7647714	4.867121029	46.20431333	0
5582.728171	84.09532429	235.0664541	5167.72442	95.17454956	84.09532429	7913136	77.68806149	1.067877134	1.468331059	0
6949.923464	2963.862458	297.5329108	9027.453848	3917.127771	2963.862458	7928856	212.3330318	6.99999006	21.86663562	0
7885.876618	2938.60245	313.4882639	17614.01349	8648.729173	2938.60245	7833680	254.6842127	7.733866145	22.46821458	0
2807.855136	185.465905	82.93299276	39.06650623	1.199995072	185.465905	6503488	0.0	1.999991787	0.266665572	7
5675.297763	3983.38912	187.878731	11940.36673	2671.771563	3983.38912	8698240	1012.731698	26.86839198	14.06756999	1
2929.790985	6359.130676	97.10705772	5446.876976	2732.155754	6359.130676	8697000	146.0553307	65.00120124	20.39511375	1
3554.136419	91.19665795	128.2619663	1359.28352	95.06318292	91.19665795	7911656	83.26361533	1.199956026	1.46661292	0
3384.208372	24517.24003	110.4908826	24671.60719	149.2993881	24517.24003	5864936	811.0444206	21.07128479	3.267382768	3
11963.13128	359.052599	559.844732	1356.680179	452.9155881	359.052599	7923592	103.3292849	2.266577862	14.93274827	0
9718.489259	6993.156992	447.8655586	472594.1117	413792.3043	6993.156992	10414392	4288.227711	13.80202034	336.6492787	2
3406.773722	1766.749319	124.9250358	1919.80582	294.3804473	1766.749319	7826136	132.8578422	4.799681205	6.599561657	0
7382.249471	2729.292232	373.9459702	51852.41893	25678.73444	2729.292232	7432792	171.0057789	4.600155455	243.2748877	0
7149.74973	2769.139684	320.2674011	51875.11897	25654.9255	2769.139684	7330616	129.6002972	4.400010091	244.0005596	0
8252.206178	120.5033183	424.901113	5408.421382	239.9378711	120.5033183	7828728	74.1456116	1.402754814	3.740679504	0
5786.119198	99.33080172	247.8603495	75286.81452	37342.11494	99.33080172	7907808	79.59797131	1.333299352	273.3263672	0
1257.236602	2587.608667	60.00174685	10009.82475	2844.749487	2587.608667	8563096	141.9374656	5.200151394	21.53396026	1
4631.23231	3073.843274	236.1417793	25111.69816	9144.993753	3073.843274	10126728	450.2161027	11.00039345	15.00053652	4
4386.502673	2983.20316	229.0720285	26414.61828	9144.880718	2983.20316	10131400	421.0765227	9.866897618	16.40038388	4
4229.891427	219.4516081	216.386083	5381.729142	229.647811	219.4516081	7823744	88.10052411	2.599032103	3.532017986	0
8944.60179	44.40100169	434.3431321	1594.43597	239.4720692	44.40100169	7981880	98.86889715	0.600013536	3.733417559	0
4961.331382	2583.598984	196.6665893	5542.664487	2778.265574	2583.598984	8565368	140.3999448	5.333331236	21.39999158	1
6379.38114	2679.03075	318.3957314	5247.262985	2604.89841	2679.03075	8696240	129.5982625	6.266582653	16.733109	1
5658.394255	7673.715497	234.5552033	55486.64024	27461.56052	7673.715497	7820432	250.0233122	9.667568071	64.67269675	0
6798.087741	4338.104239	221.4651814	4698.701821	152.132313	4338.104239	6036728	210.9319187	7.59994903	3.133312319	3
9423.355437	25396.60427	478.5547694	20073.96585	50.93561491	25396.60427	6035832	780.301619	22.26766411	0.66669653	3
1866.249966	2798.741598	83.53556986	185368.4963	92530.34401	2798.741598	7892880	182.0715413	6.533508257	192.0051406	0
5727.277134	53.33032693	281.6507891	52018.20089	25451.89852	53.33032693	7400536	9.199481395	0.733291995	241.586381	0
4869.380249	2583.02376	241.0255578	10207.79756	2911.163789	2583.02376	8689536	118.3216375	5.710247374	16.73235277	1
8594.043801	94.34061119	392.0657417	1422.227959	96.07041083	94.34061119	7699336	83.76222108	1.264084353	1.663268886	0
964.2740465	0.0	52.39315641	4637.127632	144.3811409	0.0	5045184	0.0	0.0	2.399686553	0
7069.007228	2888.963533	289.4696926	73606.76944	36209.31184	2888.963533	7296816	211.3355425	4.600048086	166.8017436	0
8825.32536	482.0844395	404.5482477	1032.971416	240.7422087	482.0844395	8030368	91.07002411	4.333493095	3.866809223	0
4297.687052	128.0065642	208.5440275	55529.64756	27207.26186	128.0065642	7673304	51.20262567	2.000102565	258.1465711	0
2522.663906	0.0	79.80413066	4379.89337	2.40012423	0.0	4985496	0.0	0.0	0.466690823	0
949.9856236	0.0	51.86588176	4637.529819	144.3978148	0.0	5235008	0.0	0.0	2.399963681	0
1299.287225	2585.620108	59.52353786	4948.890573	2482.716135	2585.620108	8703432	113.9982042	5.713196714	13.15363895	1
1361.457953	6834.489593	62.93293056	7413.285888	2981.047588	6834.489593	8699504	163.8656179	72.13287168	16.13323008	1
6222.263846	2812.932058	319.8665217	56220.37451	25651.18837	2812.932058	7401528	147.5999331	4.933331097	243.4665563	0
2983.614477	2636.113184	96.19828449	5375.029112	2696.220434	2636.113184	8699216	139.6943188	6.404324072	18.27900829	1
1253.038682	2514.410511	51.0655262	9737.915853	2667.407095	2514.410511	8692144	151.1966233	4.199906202	19.86622299	1
8226.966186	2607.943748	371.9348186	5586.622309	2802.144523	2607.943748	8695248	128.8005143	5.266687698	20.40008146	1
7932.700141	6871.999871	351.5577292	7936.938968	3943.698838	6871.999871	8855920	152.5977785	72.52368378	18.54486891	1
6268.107195	192.007368	316.478811	59566.28576	27250.6457	192.007368	8136584	87.00333861	2.26675365	258.7432622	0
9856.611419	2654.758075	391.914841	5151.091032	2579.894179	2654.758075	8697064	166.3196133	5.88741994	16.72562483	1
6942.00662	4096.289201	217.1835216	59718.80227	10556.26573	4096.289201	6833968	631.4854204	4.333004574	47.19641905	0
24361.20974	3007.334536	1281.800513	25111.07671	9144.670325	3007.334536	9997944	445.000178	10.13333739	15.000006	4
1199.727895	2609.521504	49.06644423	9682.089441	2639.454701	2609.521504	8691104	122.3994451	5.733307342	17.9999184	1
8768.72949	3120.545489	368.6250616	19163.43619	9169.023371	3120.545489	10095896	504.16761	11.5341175	15.40104707	4
2709.827174	18.00150913	91.2743185	6789.835881	146.8123078	18.00150913	5318056	17.20144205	0.200016768	2.933579265	0
9416.264658	91.99998037	441.5999058	1091.999767	240.733282	91.99998037	8026976	139.8666368	1.199999744	4.066665799	0
11113.23628	4491.694106	516.5288223	22719.20159	8448.326218	4491.694106	10942752	234.3979529	7.733265796	151.1986795	6
3550.23723	3013.96494	111.2011661	11835.92412	5650.05925	3013.96494	7972952	202.2021204	6.666736579	20.00020974	0
4674.754998	3040.104067	236.9977185	32629.55255	13500.27004	3040.104067	9918504	449.6623379	10.66656398	18.79981902	4
7352.729557	4843.241426	281.7357431	21590.05133	9149.611593	4843.241426	9910160	542.0046359	14.20012146	15.80013514	4
1243.998731	4438.728806	51.13328118	4374.328872	1.266665375	4438.728806	6086016	182.7998135	7.99999184	0.333332993	3
2642.489219	597.899513	85.38564952	388.9346331	256.6235368	597.899513	5294128	49.85828715	2.26628578	8.331933013	0
2343.067088	5928.601067	101.4000183	88851.21599	46036.67495	5928.601067	7316120	151.2000272	5.866667723	275.6000496	0
10094.00619	2470.268182	525.2669888	5848.803587	2934.535133	2470.268182	8563472	121.6000746	4.066669161	17.40001067	1
1289.166254	6876.968807	60.5768806	5237.146677	2628.625253	6876.968807	8702288	150.0820415	72.25435156	18.77684251	1
11933.7238	2888.262232	543.1450363	32285.82899	11879.32263	2888.262232	7818816	282.2060806	7.00015083	36.26744811	0
2840.741916	0.0	92.79810259	4647.70497	146.8636638	0.0	6407152	0.0	0.0	2.799942751	0
3878.782235	95.46622943	195.3324387	55583.41209	27234.0086	95.46622943	8097560	86.06627248	1.266660865	258.3321502	0
3019.271919	361.208604	97.80232965	297.1404112	149.2702223	361.208604	6039776	9.266887404	4.000095282	3.133407971	3
1776.80218	2580.336499	65.46674697	6295.341056	3128.937171	2580.336499	8696240	132.4001624	5.13333963	15.60001914	1
3283.996519	95.46656547	125.5998669	1033.132238	240.7330782	95.46656547	7760488	86.06657544	1.266665324	3.866662568	0
2584.529307	0.0	89.20906543	279.4283955	146.8149193	0.0	4944000	0.0	0.0	2.733611123	0
8933.448882	2855.439673	459.8623194	15675.11848	5348.082776	2855.439673	7846248	187.6648926	6.799935718	19.13315246	0
7271.524504	2612.903984	366.1640513	4757.198018	2359.857279	2612.903984	8696560	121.6545045	5.802599719	10.67144776	1
3308.008357	4513.962796	170.7935474	268.7898451	144.3945448	4513.962796	6404016	143.594575	70.53066868	2.333245183	0
8368.017461	3378.007049	388.5341441	824213.2532	25956.5875	3378.007049	7479632	418.4008731	5.800012103	246.467181	0
4011.843505	77.06622174	206.7321398	1028.79406	239.4652842	77.06622174	7700808	71.86625176	0.999994227	3.666645498	0
2981.028216	4637.043957	66.96020198	40887.69826	20453.84319	4637.043957	11859312	259.0460351	11.1933472	154.1084052	6
13779.88787	85.42489946	672.6878181	791.4443956	94.87220142	85.42489946	7596296	70.32252237	1.19754532	1.397136206	0
14526.64186	2841.499471	752.2930019	20476.85016	9000.581747	2841.499471	10209688	410.4143672	9.333660074	12.6004411	4
3194.730702	16.93225938	121.1923132	9253.546412	4622.973447	16.93225938	4964440	12.73252575	0.133324877	6.532918972	0
3486.54456	43.73347416	111.4670256	53948.70705	25478.61537	43.73347416	7396712	6.400020608	0.466668169	241.5341111	0
1308.605716	7347.775767	52.12559442	9570.712402	2582.416597	7347.775767	8699744	123.5816522	79.12158642	16.59753582	1
3283.578319	24938.42025	106.0594198	20282.86474	149.1627142	24938.42025	5872352	366.7444134	22.38440016	3.197771452	3
8634.397511	82.42829702	445.2063206	1598.066919	239.9371498	82.42829702	7885400	76.95088992	1.06876236	3.74066826	0
3317.051738	4485.352557	107.0575782	20479.72807	10241.79721	4485.352557	10999312	215.1817325	7.732676881	101.1914095	6
7423.364927	92.5304032	386.3877644	54887.99521	27169.27297	92.5304032	8145824	86.13060586	1.199962001	257.6585075	0
12293.23073	896.00224	621.7348877	52362.26424	25622.99739	896.00224	7491144	125.7336477	2.133338667	243.200608	0
11490.03532	115.2043647	588.2222858	110514.4537	76537.69976	115.2043647	7837136	42.0015913	1.800068199	267.0767853	0
2269.059325	313.6933013	105.9423285	8571.52778	293.2248967	313.6933013	7929056	124.7439249	3.33361638	7.067266725	0
8631.726081	250.8036634	380.672227	54783.2002	26807.45823	250.8036634	7791776	45.66733371	3.400049663	253.470369	0
6413.373544	82.26547217	327.1285834	5983.713116	239.4631897	82.26547217	7976296	76.79888488	1.066651179	3.866610523	0
4906.231214	77.07029873	203.8096049	10474.36029	4935.832609	77.07029873	7800096	66.93648783	1.000047129	6.733650668	0
5038.532796	8361.732441	254.4666395	32813.46317	15849.06498	8361.732441	8020080	217.6666434	8.399999104	30.46666342	0
5330.512295	1421.874373	221.0575001	75928.78482	38054.02203	1421.874373	7737688	138.0609417	4.333153652	161.9266188	0
3661.291863	2577.237475	178.5313112	6752.456851	2625.303597	2577.237475	8695632	129.5985321	5.066609279	17.39980292	1
2205.976205	288.1302254	95.66563475	55582.73378	27233.83957	288.1302254	7755336	80.5991306	3.133299535	258.1972149	0
1970.255016	56.26633395	98.06608677	1028.660584	239.4652506	56.26633395	7701280	57.06632921	0.733328997	3.666644985	0
9297.473849	151.3356205	440.2733207	5434.348798	241.9369898	151.3356205	8294136	106.0682697	2.066697901	4.200063477	0
971.8600392	151.844799	43.72703606	2593.759797	0.0	151.844799	5020592	14.26461237	1.733083746	0.866541873	0
14653.98815	6934.580112	715.0254454	20507.59646	9952.487509	6934.580112	8297592	140.8716798	6.866911037	14.26717439	0
3607.850768	83.46629886	128.9994315	55291.22302	27061.34742	83.46629886	8139936	79.73298198	1.066661966	255.7322064	0
3454.904796	2574.045405	112.3324055	5469.154825	2741.710687	2574.045405	8691248	125.1989659	5.066624816	18.7331786	1
6851.587439	2953.861251	407.26592	34591.60325	13648.37498	2953.861251	10214608	439.8658602	9.866648578	21.93329312	4
5587.121414	408.6657948	264.1994364	14451.56917	5143.989026	408.6657948	7917616	191.9995904	2.199995307	10.33331129	0
2107.629192	87.07224898	117.1869609	11341.56107	288.1931186	87.07224898	7699344	80.59524886	1.13514435	7.011185692	0
9268.279983	82.27270274	428.0314032	1359.43307	95.0736419	82.27270274	7826088	71.87193967	1.06674493	1.466774279	0
10003.92155	3101.883686	482.0026446	19400.63978	12521.8687	3101.883686	7843352	233.3346136	6.866704342	26.13347672	0
1281.330788	4422.057882	51.33323135	5.266656204	1.26666415	4422.057882	6057624	193.5996154	8.599982915	0.199999603	3
9098.116368	2816.5217	456.3657087	56783.46662	25649.27271	2816.5217	7490184	220.650087	4.932962671	243.5150356	0
3601.137417	91.20179181	137.6693714	5968.583929	240.738063	91.20179181	7906680	83.26830261	1.200023576	4.000078588	0
12928.61303	82.2595386	619.8129578	32001.8936	15416.39745	82.2595386	7604392	76.7933456	1.066574244	17.7984577	0
5289.042043	2622.940597	213.5577008	9947.009847	2749.904292	2622.940597	8695216	124.1725362	5.105778628	18.78926535	1
15731.61712	3374.397173	769.8323154	278.9866439	147.0001379	3374.397173	6402600	2642.666119	52.5810752	2.802544617	0
1036.265575	194.266462	43.39995429	0.0	0.0	194.266462	6034160	10.13332266	2.599997261	0.0	3
3311.362694	90.8008051	164.3347904	1594.34747	239.46879	90.8008051	8339152	79.06736773	1.20001064	3.733366436	0
4384.090935	198.6558906	213.4501234	57071.08512	49062.14061	198.6558906	8399224	66.17420309	1.132891694	20.79189463	0
10009.06373	2559.265916	460.2665317	5504.398385	2760.79919	2559.265916	8696816	128.7999622	5.199998475	20.39999402	1
3758.60718	66.93227402	181.3971291	5960.039006	93.86518109	66.93227402	7920832	11.46648519	0.999984174	1.333312231	0
5418.651494	2622.992656	271.0659077	5321.5851	2643.725931	2622.992656	8559400	118.7996674	5.79998376	17.53328424	1
2570.329514	0.0	88.68263604	279.1836069	146.8264395	0.0	4963448	0.0	0.0	2.733825622	0
10289.57496	23862.4086	530.6653754	44841.89088	9000.244766	23862.4086	9981792	697.798302	24.53327364	12.73330235	4
6712.96014	2886.011525	293.1345039	30222.78736	13648.4545	2886.011525	10125352	404.0016133	9.00003594	21.86675399	4
5440.955881	85.98349977	285.3452422	1028.469303	239.4207218	85.98349977	7821152	80.45122808	1.133115888	3.665963168	0
2253.019835	339.2531791	108.3503176	1594.58329	239.5042097	339.2531791	8207768	93.48132018	2.533730504	3.733918638	0
4482.768352	2983.378937	235.3983381	29479.65854	13513.63793	2983.378937	10131816	456.5301102	10.0665956	15.0665603	4
9283.098752	2966.034317	392.9957137	25811.85181	9281.365438	2966.034317	10213728	493.6612825	9.19989966	20.53310939	4
6123.675361	4.66692733	315.0842652	1595.089091	239.4800424	4.66692733	7896544	45.66921744	0.06667039	3.733541864	0
13128.9645	77.99780878	640.1820152	793.0443874	95.063996	77.99780878	7718360	73.99792115	0.999971907	1.39996067	0
5678.166638	94.87451668	294.6698698	1026.654044	238.9826535	94.87451668	7702248	101.195049	1.264106463	3.659255552	0
7114.589023	137.931828	363.7293638	55526.46069	27205.56976	137.931828	7912712	85.46573395	1.466650661	258.0638503	0
2047.507193	2442.889272	82.86291077	5411.354721	2696.944423	2442.889272	8384088	133.1939628	4.533127862	20.19908444	0
8198.188927	86.54095759	427.3709847	1206.506293	239.4877655	86.54095759	7882200	79.60701338	1.133433189	3.733662269	0
3333.13299	4523.261455	106.1936171	34947.29943	17480.68263	4523.261455	10845664	253.9847338	8.266169815	172.0563249	6
15683.23423	882.1390084	740.1380949	1896.945537	664.6042756	882.1390084	7822696	242.0015569	3.733357351	15.73343455	0
3114.767283	844.0814651	99.67628676	547.0527979	148.0809585	844.0814651	6311064	430.0415047	9.067541805	3.133635771	7
2048.307123	2885.499318	91.41370657	54957.44032	27184.20933	2885.499318	7840544	198.9631659	7.534463051	253.1712938	0
9887.848889	4551.853196	451.0719382	16686.12834	8350.097585	4551.853196	11261280	241.6028235	8.06676094	146.4683784	6
11377.54167	65.73299634	520.5306647	1599.458467	240.7320992	65.73299634	7824952	109.1994402	0.866662224	3.933313169	0
16764.72154	3100.602836	869.1821064	26958.11169	9000.081385	3100.602836	10037048	472.1236139	9.799798255	13.8663812	4
6840.019701	139.8031279	299.6733714	1359.363747	95.06879367	139.8031279	7699312	98.20219711	1.53336764	1.466699482	0
3248.199768	91.78041975	116.0595424	5164.783039	95.11546407	91.78041975	7927976	79.64085842	1.200615956	1.467419502	0
7230.718005	4427.76477	334.8690442	0.0	0.0	4427.76477	6034904	248.4017637	7.86672252	0.0	3
5442.215148	727.8776091	257.6038726	2903802.587	1978601.278	727.8776091	6034264	10424.95672	7.733449593	24.00036081	3
4323.066686	2562.040856	221.8777129	5098.013568	2558.923291	2562.040856	8697104	124.5699088	5.306492387	14.26119829	1
5670.276139	1769.982147	267.9972968	64483.94957	31965.01091	1769.982147	8049104	146.1985253	3.533297694	68.93263803	0
3503.732578	2557.401462	113.3690583	5919.370903	2918.026986	2557.401462	8692096	130.5713103	5.043230503	20.38017806	1
1323.57412	110.9311643	62.73210671	268.5280827	144.3971766	110.9311643	6505840	0.0	1.733299442	2.33328771	7
8447.678114	274.19388	436.4569249	54846.84249	27148.72737	274.19388	7892752	91.79795107	2.333281254	257.5275853	0
4171.960645	86.53251704	212.5313285	1614.651435	239.4644077	86.53251704	7898560	79.59924911	1.133322642	3.799964154	0
7623.444531	90.79497238	341.3810966	5727.416187	95.0614028	90.79497238	8163208	83.19539319	1.199933556	1.533248432	0
8348.882621	72.80420857	384.8889158	793.1125139	95.07216247	72.80420857	7821496	74.00427794	0.933387289	1.400080934	0
1252.82458	543.019529	59.26152237	274.2428606	145.587362	543.019529	6419624	9.199201448	5.866157445	2.533113442	7
11192.61453	408.819505	516.4888004	10217.38437	4517.388068	408.819505	8004080	75.82724812	2.83340251	1.619087149	0
25331.46021	86937.37195	1302.187834	2527550.986	1508734.212	86937.37195	10124072	3082.462345	69.86959094	2065.619786	4
3300.589675	1350.501831	88.46460308	44.79895499	2.399944017	1350.501831	6412600	540.1207341	13.39968743	0.466655781	7
8478.701277	175.7395779	438.4155784	1028.369875	239.475176	175.7395779	7884520	86.13639405	1.800063962	3.66679696	0
9112.883567	62.3299603	486.7415555	3173.352133	291.7745213	62.3299603	7782680	62.87078425	0.811235926	6.219475431	0
4777.979578	2973.237655	248.7919939	30161.16275	13644.36092	2973.237655	10214456	433.3193891	9.666355603	21.19931781	4
2490.349778	155.2051797	114.403818	55538.52017	27208.90805	155.2051797	7999280	122.7374295	1.666722291	258.2752862	0
6642.685702	2996.815101	290.3283378	28586.44146	13648.16516	2996.815101	10126000	444.7923466	10.33315553	21.73295938	4
3356.071104	1025.088385	94.6020043	278.7392389	146.8697783	1025.088385	6513480	33.60071189	6.733475993	2.733391245	7
11647.56124	4420.435894	592.8048136	5268.576114	4372.035501	4420.435894	6036064	203.6683205	8.266733793	0.400003248	3
6283.097476	2507.508382	302.9608189	6210.162464	3052.584053	2507.508382	8558424	129.8403509	5.076063102	18.30054329	1
2269.149576	88.94522203	112.5549464	1563.997088	234.9200276	88.94522203	8376120	87.89880765	1.177216174	3.662450319	0
27343.80187	2929.840672	1438.221181	25110.00585	9144.37746	2929.840672	10216408	419.4534008	9.533031835	14.99952562	4
8213.33591	95.73180928	426.4598774	1028.650291	239.4628544	95.73180928	7826264	91.79853857	1.266646502	3.666608294	0
2581.271572	159.4628513	82.79801892	388.9906927	256.6605256	159.4628513	5297104	71.53162182	1.133306217	8.333133949	0
4302.416865	2545.80998	211.8674972	9180.835989	2388.809364	2545.80998	8693056	129.600508	4.66668496	13.00005096	1
1163.999705	142.9999638	55.19998602	328.8665834	200.5999492	142.9999638	5297832	27.79999296	1.066666396	5.333331982	0
18997.23807	3347.699991	932.4631641	26502.98025	9197.247419	3347.699991	10372456	541.9159315	10.79301462	19.58732282	4
2570.300482	0.0	88.68163435	279.1804534	146.8247811	0.0	4964344	0.0	0.0	2.733794743	0
9550.135498	4489.067684	436.0000988	4682.667728	146.8000333	4489.067684	5870360	211.6667146	8.933335358	2.866667316	3
4255.344594	95.4609371	168.5232186	793.0190697	95.06096111	95.4609371	7602632	86.06150126	1.266590646	1.399915977	0
3534.112152	91.19945341	183.198902	5397.767649	239.4652315	91.19945341	7607448	83.26616762	1.199992808	3.733310958	0
4556.54035	4425.206815	172.6669326	16355.62519	8184.679271	4425.206815	11157280	190.0002926	7.00001078	140.3335494	6
1307.89058	2524.171729	59.94443171	9361.156126	2513.550346	2524.171729	8698056	124.6684859	4.912389753	14.40525103	1
10527.8663	61.99921261	505.9269081	14294.81846	12383.64273	61.99921261	5026640	0.0	0.93332148	4.999936501	0
4679.609328	124.9335824	241.6004816	5397.410759	239.467144	124.9335824	8154200	79.60015867	1.733336788	3.733340775	0
2378.792705	161.4661715	110.4663279	12047.56305	5466.116571	161.4661715	8120336	79.59975589	2.066660329	12.79996075	0
3635.778113	121.3326029	181.1989092	31937.14107	15410.5739	121.3326029	7705392	112.9326535	1.266659041	23.99985552	0
1191.732038	2585.930523	48.79994697	5229.327651	2597.597177	2585.930523	8555960	135.9998522	5.199994349	16.59998196	1
5014.112762	2653.862005	246.6035162	5485.482628	2751.346926	2653.862005	8701296	142.4517966	6.190598613	19.18405284	1
3861.198469	2529.261387	140.2492746	9213.747381	2440.934184	2529.261387	8699520	111.0058088	4.774443391	15.25169417	1
1243.842379	2524.417373	58.86551722	5472.693137	2746.213042	2524.417373	8699944	115.1977506	4.399914084	17.53299097	1
9191.111703	2759.633539	467.7390179	26423.92114	12547.7525	2759.633539	7814944	155.2685537	6.000072921	79.33429751	0
5041.120013	86.71084488	256.8591669	59338.20854	27205.02656	86.71084488	7714864	77.75918601	1.135658215	257.9948251	0
3244.821113	4371.561778	105.9340226	279.6018193	146.8009552	4371.561778	6043576	201.734646	7.800050752	2.733351118	3
3847.17902	4481.642227	150.3991798	43925.22713	31638.89413	4481.642227	11003312	228.7987523	7.733291161	171.5323979	6
4582.57844	310.2832627	217.6116393	1306.136528	403.0882265	310.2832627	8042968	79.93760893	2.466798608	11.86730141	0
3398.096317	2454.373264	109.2654764	5822.069912	2918.234877	2454.373264	8557848	111.5987843	3.466628904	18.99979303	1
8562.425459	2904.475303	357.0010615	20525.79436	9024.026831	2904.475303	10211040	439.8679745	8.86669303	13.20003925	4
6434.962958	25481.32861	272.9152424	24640.39519	147.9845589	25481.32861	6040368	809.0844209	22.65409727	3.064966101	3
26098.38689	3106.747645	1313.272716	30226.00591	13648.46287	3106.747645	10131648	398.6685032	9.600044224	21.8667674	4
10627.65694	2822.658852	543.5703432	17216.03885	6145.885119	2822.658852	7857944	187.3460891	5.80039493	24.20164781	0
9774.698011	279.6675635	446.8014327	1414.271202	477.6681984	279.6675635	8056856	103.3336647	1.53333825	15.73338379	0
5890.683475	82.2669014	263.200751	1039.469633	247.0007048	82.2669014	7828624	76.80021914	1.06666971	4.133345127	0
9941.178649	3008.486521	395.8605071	25220.5409	9171.857286	3008.486521	10213720	496.592273	9.999844402	16.26641356	4
17924.87421	3030.679214	838.2701371	21345.4217	9024.03736	3030.679214	10122456	433.8684629	10.0000414	13.26672159	4
3319.19095	4443.721217	108.066372	325.8657781	147.9995965	4443.721217	6034832	212.5327538	8.333310611	2.99999182	3
899.6505595	0.0	42.32943874	34.13019313	0.0	0.0	4937384	0.0	0.0	0.066660533	0
10965.42634	204.2924332	514.5290833	1598.025253	240.6066459	204.2924332	7803480	134.0627448	1.332631658	3.931263392	0
1375.336277	2564.072154	55.80011941	4729.476788	2346.00502	2564.072154	8697480	152.2003257	5.200011128	11.73335844	1
4663.636407	2764.288247	180.5347427	49227.1843	21869.6374	2764.288247	7314584	144.0011242	4.600035911	208.1349582	0
7706.997096	4858.106859	294.2691013	20773.7052	9149.609031	4858.106859	10212568	498.4041235	14.33345192	15.80013072	4
3185.172438	128.3988889	108.5323942	54841.12544	27120.89865	128.3988889	7787776	51.26622304	1.999982693	256.3311152	0
5860.74224	2508.396057	195.3400502	5062.754478	2509.680299	2508.396057	8696656	162.4904778	6.218437585	15.34331882	1
2883.350864	125.2007612	143.6675402	1028.339586	239.4681226	125.2007612	7945200	86.2005241	1.600009728	3.66668896	0
7708.093833	2516.163963	341.537491	5474.733312	2744.433409	2516.163963	8564984	115.2014024	4.53338852	19.26690121	1
1171.766213	2594.672807	47.73467277	5256.147487	2611.006598	2594.672807	8558328	118.8033336	5.400151528	15.93378044	1
6142.048928	108.2393326	253.0694249	59757.70919	27111.15353	108.2393326	7712944	99.57485403	1.399646543	256.4019166	0
2384.697325	26478.69898	71.92219402	20265.79457	144.3776388	26478.69898	6019488	1024.574647	26.59588083	2.399628346	3
4996.726161	2012.423961	258.2030743	251383.9931	71872.18909	2012.423961	7217960	114.4013621	3.333373023	126.5348399	0
8782.426876	2867.01619	446.8847083	1879.193828	292.9496121	2867.01619	7818912	200.4286909	6.261315037	6.327924772	0
1017.528465	35.8688451	53.13656049	302.6850497	144.4087704	35.8688451	5293256	5.733681559	0.533365726	2.400145769	0
6802.616876	2790.203533	288.1865936	14631.45268	6683.155766	2790.203533	7925328	208.2569786	5.866393762	29.13197811	0
2929.907532	834.5736609	142.6621642	4368.928783	0.0	834.5736609	6394680	97.6635844	12.59960236	0.066664563	0
3720.389825	2507.969926	298.3884902	9667.627087	2658.030804	2507.969926	8702800	128.7950319	4.933143046	19.19925942	1
1317.023275	0.0	53.33157624	4368.922725	0.0	0.0	6401816	16.79944651	0.0	0.06666447	0
4427.035677	3020.578856	233.1317014	25110.75756	9144.602654	3020.578856	10216920	442.5302356	10.5332596	14.999895	4
9167.765977	82.26456673	398.5231604	7811.067276	240.7271884	82.26456673	7906664	184.2619631	1.066639439	4.533217615	0
11620.67535	4867.625272	416.5907517	25154.84156	9154.663433	4867.625272	10218944	571.1873196	14.26634995	16.06630999	4
1138.293767	97.45757128	54.19494217	328.8359775	200.5812804	97.45757128	5359560	22.06460745	0.866585791	5.332835638	0
10750.63694	2893.620539	502.9833919	1321.43093	406.5582504	2893.620539	7825048	226.5024575	6.263969109	12.46130025	0
4553.076631	82.26202873	161.257575	3066.960418	240.7197616	82.26202873	7711352	126.1262223	1.066606531	4.46641485	0
5473.601832	3240.158941	184.0090263	20095.78577	24.93455646	3240.158941	6394472	2524.523836	49.60243316	2.666797482	0
4923.759983	90.52892035	203.2567586	24701.1959	9844.986756	90.52892035	7826752	71.86316358	1.13327809	13.79932733	0
11602.40996	159.464971	601.1269414	5963.269924	239.4641204	159.464971	7992848	91.66569195	2.266642565	3.799959594	0
3185.603738	2571.13635	102.4001201	5570.406536	2792.403276	2571.13635	8565112	126.0001478	4.733338887	19.66668974	1
17640.18236	137.7472513	874.2883381	1598.961559	240.7576595	137.7472513	8012144	82.40832654	1.933528697	3.933730797	0
6821.685809	23957.89976	298.7979184	52955.69774	13648.30492	23957.89976	9924504	840.8608087	24.53316242	21.86651433	4
7138.911441	2769.658173	312.0657097	56848.62566	25680.65458	2769.658173	7451400	157.5995167	4.666652356	243.9992517	0
937.0841964	80.2015003	42.13412152	34.13397187	0.0	80.2015003	5015848	0.0	1.200022448	0.066667914	0
6319.309048	6673.578091	124.6675028	16783.8459	2749.351772	6673.578091	8697672	692.0713082	13.26675564	29.86686697	1
2443.339605	5444.813975	75.26685985	1736.271123	144.4003706	5444.813975	5868488	260.0673342	11.93336396	2.866674024	3
1912.708466	95.46875298	97.00211982	1028.422474	239.4718999	95.46875298	7984504	86.06854755	1.266694348	3.666746797	0
3695.975901	436.6401917	119.8593992	5800.581625	516.5686787	436.6401917	7998976	137.4583321	2.999818111	18.13223392	0
6848.337836	4621.055223	228.260004	12149.26642	6079.002145	4621.055223	10975224	251.7850339	8.200153266	60.96343453	6
6740.184183	15933.76261	330.9992233	54680.53835	26666.07076	15933.76261	8017968	240.6661019	13.59996809	54.7998714	0
4712.515622	2881.781005	246.3015122	34518.19732	13639.34608	2881.781005	10126488	405.0380388	8.529922502	21.25816623	4
2255.822558	3898.438984	102.6676933	45415.78749	22050.75384	3898.438984	7823584	159.6682633	6.133394667	49.26715934	0
1198.954435	2624.712862	48.86752674	9553.234804	2574.978653	2624.712862	8690528	115.2020276	5.800102082	15.73361024	1
3394.976608	100.9346199	125.8682711	1032.9465	240.7364019	100.9346199	8135880	89.00113447	1.333350329	3.866715954	0
2418.528577	313.7327163	97.26647538	5735.78872	459.1990969	313.7327163	7821272	91.866486	1.866662996	14.93330396	0
11000.20854	3141.735824	574.7093986	268.5221503	144.3939865	3141.735824	6402472	146.6605587	47.33136214	2.333236162	0
1070.384457	95.91999214	53.3925738	268.4959891	144.3799187	95.91999214	5023880	14.26468264	1.399805306	2.333008843	0
4747.232212	2579.505979	219.3261925	12081.7247	3833.295088	2579.505979	8689504	125.5393446	5.615178351	16.44445089	1
8225.385044	82.26718385	420.4026429	2550.549368	239.4681721	82.26718385	7828704	92.80058341	1.066673372	3.800023889	0
7280.461959	2837.798165	331.8664521	16971.58903	5839.262891	2837.798165	7826040	183.2665482	6.533329108	17.46665537	0
8138.21224	95.47228489	373.8886688	812.8478334	95.07226135	95.47228489	7602312	86.0717317	1.26674121	1.46675298	0
10624.57906	309.4302889	491.8786603	1738.127951	206.4211606	309.4302889	7820608	85.54995402	3.491834858	7.185121727	0
6336.286316	3008.069258	276.9458476	25171.8041	9148.680065	3008.069258	10218944	479.2216544	10.13379125	15.66737462	4
11438.96051	91.19915367	542.0616363	55177.88795	27004.68273	91.19915367	7994272	83.26589396	1.199988864	255.3309639	0
4124.5426	86.53352775	168.8003792	5461.078936	240.7338742	86.53352775	8174408	79.60017884	1.13333588	4.13334262	0
4923.497652	120.6674261	203.9346168	1668.277166	240.7348484	120.6674261	8010736	144.1342404	1.666677156	4.06669226	0
11119.78604	2928.680549	529.0691745	20772.89846	9148.31003	2928.680549	10218616	432.4020496	9.266710591	15.60007394	4
8294.103584	20686.55796	419.4752771	95943.5694	47324.57142	20686.55796	8054784	263.9387511	15.60032022	90.46852368	0
1626.681483	2469.775339	59.43951777	5110.064042	2522.477044	2469.775339	8558936	136.0904784	4.336216223	15.81051146	1
12305.46947	709.9565726	569.1519636	6030.13072	554.6181545	709.9565726	7926496	348.4780735	2.666753958	7.600248781	0
3888.441072	3188.306991	101.4764375	51141.45757	25560.06109	3188.306991	7452360	154.8149066	7.734078022	241.6899382	0
1196.825181	2436.717935	47.93434187	9456.198958	2526.453157	2436.717935	8559160	129.6027268	3.800079954	15.73366437	1
3228.292407	4373.768207	105.600842	279.6022294	146.8011705	4373.768207	6043000	183.6681311	7.600060598	2.733355127	3
7587.73761	2865.102851	382.1292275	12917.75391	5765.259762	2865.102851	7825048	217.7216928	6.464341658	17.99352833	0
7489.813275	95.46768563	338.8036162	65287.29683	32342.3452	95.46768563	8097480	86.06758529	1.266680186	265.9361718	0
8066.970495	2561.678467	360.6016612	5451.49178	2732.945923	2561.678467	8562296	118.8005473	5.46669185	19.66675726	1
12119.48725	150.9286083	577.1819304	5727.554023	95.06369054	150.9286083	8067400	89.13054295	2.133266548	1.533285331	0
1724.891074	803.5803123	55.7319679	268.5267544	144.3964623	803.5803123	6509832	2.799931402	2.599936302	2.333276168	7
8715.342513	2785.0696	450.6004746	51880.72131	25650.02702	2785.0696	7443840	150.4001584	4.800005056	243.2669229	0
26744.62392	2967.002757	1402.236462	21613.53444	9179.135615	2967.002757	10126344	402.3913325	9.733123682	15.46633352	4
989.5343973	0.0	53.72253296	268.6126648	144.3709757	0.0	4990520	0.0	0.0	2.332864334	0
14308.19011	3005.173262	678.1423436	21616.95388	9173.855223	3005.173262	10132952	464.0061651	10.00013287	15.73354238	4
7144.286808	86.53034746	372.0538283	21433.32707	10441.77302	86.53034746	7809416	79.59725336	1.133294227	17.06607777	0
3766.222331	96.25338855	189.9720378	1086.869517	239.5995646	96.25338855	7730880	106.0588273	1.267369634	3.802108903	0
2645.025452	210.575489	72.92484488	4543.937752	167.1805402	210.575489	5290648	71.92496127	1.133201429	8.865634707	0
3659.528249	160.1301937	128.664144	5727.621034	95.06480276	160.1301937	7945504	100.7980237	2.133291507	1.53330327	0
3154.653589	2531.621493	105.0263619	5496.934596	2767.447966	2531.621493	8692144	146.6506334	4.861714913	21.44482468	1
6033.477607	260.133805	249.6004526	1261.802288	350.533969	260.133805	8155320	62.26677958	2.600004715	9.466683833	0
3810.030219	91.20391508	145.8729285	1599.46866	240.7436677	91.20391508	7795520	107.2712715	1.200051514	3.933502185	0
3051.655072	168.8030463	98.46844369	4682.617839	146.8026493	168.8030463	5530744	0.0	1.866700354	2.866718401	3
3396.561907	4554.354751	109.9454445	63445.38481	29567.14135	4554.354751	10935584	241.4048235	7.985233363	340.1973387	6
3041.593937	2547.661588	98.73313653	5537.922294	2777.594463	2547.661588	8702288	136.7997273	4.599990831	21.46662388	1
5639.694897	21169.75622	246.9374885	67569.00363	33882.8368	21169.75622	8859616	334.0056202	17.86696731	46.86745529	4
5986.905554	279.5320363	250.1321727	52479.42316	25680.61418	279.5320363	7450440	40.9331434	1.266660789	243.9322015	0
1126.204164	80.20504436	45.06950124	34.13548023	0.0	80.20504436	4709304	0.0	1.200075477	0.06667086	0
3777.737745	82.26385928	149.1282441	1306.288754	513.7824663	82.26385928	7705184	71.86421418	1.066630266	3.933199106	0
4387.473014	2993.20433	223.6003235	20476.16296	9000.279687	2993.20433	10120608	433.7339608	10.13334799	12.60001823	4
19743.5563	867.0097914	1010.94475	5843.865997	466.4052673	867.0097914	7907568	299.4033813	2.733364202	7.200081313	0
7856.669978	5497.349062	322.3225291	284.4571317	148.0617036	5497.349062	6555296	1895.269804	75.93078813	2.999899443	0
1710.703823	1103.357298	49.80108168	4393.02875	17.46704605	1103.357298	6505448	42.00091226	6.733479585	0.400008688	7
3333.269461	4597.875051	106.57238	51882.42047	25948.07512	4597.875051	10766424	248.3356397	8.531122351	301.0553098	6
8948.861063	91.05914761	453.6958702	52582.32477	25760.53953	91.05914761	7389240	24.93127467	1.266562082	244.1131761	0
4287.686712	103.5988735	177.2647392	1254.786356	462.7283019	103.5988735	8155224	80.39912579	1.399984777	3.999956507	0
12431.79562	3009.683854	644.5227374	30164.83742	13644.57568	3009.683854	10218328	450.7259234	9.999835603	21.19965148	4
6240.288091	2478.355555	321.7942292	5522.767625	2771.283635	2478.355555	8697200	140.3974822	4.266590152	20.73296152	1
5606.000314	368.8535281	230.4584577	1321.952912	406.718846	368.8535281	7943600	81.13044347	2.799900268	12.46622262	0
9382.045328	82.24836202	485.4919521	11245.23067	5065.006099	82.24836202	7912408	76.78291171	1.066429329	9.73116763	0
3024.302434	141.2016699	97.40115193	313.470374	146.8017362	141.2016699	5529240	0.0	1.466684013	2.800033115	3
7256.469718	187.0650267	322.9971684	5402.285973	240.7312229	187.0650267	7701600	129.0655352	1.466653809	3.933298851	0
10762.47347	6413.710451	475.0032427	17143.11703	7847.653573	6413.710451	10955440	317.6021682	12.46675177	132.5342381	6
2720.241296	128.7987987	136.2653958	8140.45741	239.4644333	128.7987987	7887224	74.66597028	1.533319033	4.533291053	0
2232.675642	140.6672321	106.4004277	5963.357306	239.4676293	140.6672321	8232576	100.2670697	1.933341105	3.800015276	0
3996.720649	95.46795612	207.4028013	40894.95235	20172.53913	95.46795612	7813784	86.06782916	1.266683775	27.73370792	0
10132.76917	419.0668751	470.9754609	3406.909078	349.1668669	419.0668751	7825472	67.83432643	3.731554302	9.861964942	0
10467.82535	58.39976952	497.9313682	56225.5781	25652.36543	58.39976952	7506168	14.26661036	0.866663246	243.665705	0
7731.571764	2805.917169	394.9216752	200310.2202	97803.37951	2805.917169	7902296	164.5951412	6.133152283	203.5939899	0
9658.279943	137.0564487	497.8962135	5549.919568	285.7120325	137.0564487	8008192	36.46394816	0.999925452	6.199537804	0
6586.443403	82.26887421	287.6077175	5728.553716	95.06921769	82.26887421	7813720	76.80206086	1.06669529	1.533374479	0
8942.522228	2948.615437	401.50508	185414.0058	92387.10565	2948.615437	7899256	228.0884887	7.067342823	209.7534011	0
5504.977336	2925.223382	252.0020143	21557.63898	9144.739764	2925.223382	10037560	429.93677	9.333407938	15.0001199	4
7340.562213	2509.502241	319.658899	5769.583297	2891.853725	2509.502241	8558040	110.7280305	4.530388732	19.12090538	1
13400.32049	95.46800004	652.0091064	1052.548034	240.7366956	95.46800004	8293568	143.4020028	1.266684358	3.93338827	0
7193.901156	4752.5347	279.8628214	25140.65457	9149.40762	4752.5347	10129984	477.9934324	13.06648713	15.79978291	4
9560.880266	142.5385056	449.8163223	55023.99664	27236.38832	142.5385056	7684184	47.73506548	2.200079834	258.4760459	0
3699.919805	3185.873542	120.061901	1316.68107	405.450573	3185.873542	7820896	225.9243656	6.866394117	12.26617978	0
936.4495149	0.0	42.46286596	34.13027845	0.0	0.0	4954256	0.0	0.0	0.0666607	0
5161.476906	2802.255059	208.9842189	67236.45608	30875.73514	2802.255059	7401424	139.5894591	4.666314298	252.8475733	0
10257.13407	56405.63756	527.1897585	2697368.866	1421683.181	56405.63756	10223256	1108.378468	46.93242159	2924.809847	4
6682.855723	2961.432275	285.3300197	19166.57741	9148.160426	2961.432275	10125904	428.928352	9.266559051	15.46648705	4
2251.859206	74.53308638	106.332981	5963.980239	239.4658732	74.53308638	7697096	42.93319108	0.666664458	3.799987409	0
10407.17584	153.3646136	521.8203787	61507.2318	54069.38794	153.3646136	8316520	97.2124989	2.039423054	10.1291345	0
2053.491665	82.26766814	95.8678337	55018.20309	27234.46487	82.26766814	7767872	109.2013293	1.066679652	258.2031432	0
8983.934537	38.79971728	455.7966788	11984.57934	5290.628116	38.79971728	8030816	22.79983387	0.533329447	10.59992276	0
3747.813065	95.75827551	194.3251038	1031.875663	240.1981324	95.75827551	7803912	86.32956263	1.270535778	3.677866727	0
3620.033087	2809.025674	125.8678171	56854.78632	25682.16807	2809.025674	7313824	158.4014478	4.800043872	244.202232	0
3004.547712	2531.170099	97.74247616	5393.037798	2705.319722	2531.170099	8704216	122.4114504	5.800542583	19.73517936	1
1285.063642	4471.056145	52.93320876	18250.62372	9108.245232	4471.056145	10945664	233.1994512	8.399980232	148.0663182	6
3144.254006	2561.32302	102.4662541	9470.428532	2557.723034	2561.32302	8700080	114.3995394	5.199979061	16.13326837	1
8827.070433	4.666668658	403.866839	5728.402444	95.06670723	4.666668658	7811512	45.66668615	0.066666695	1.533333988	0
7694.077257	2540.57396	340.3703571	7533.895126	2799.78626	2540.57396	8559320	121.6370555	4.26796686	23.14038282	1
6307.280664	2811.554036	322.1204292	27540.69672	13465.46057	2811.554036	7926312	179.6594695	6.466407622	43.33159747	0
2965.867636	2505.000818	96.20003143	9305.60304	2471.867474	2505.000818	8701200	139.6000456	4.933334945	15.06667159	1
15265.30298	312.0701348	752.5416966	5401.9267	240.7360087	312.0701348	8182712	102.6678076	2.46669408	3.933377046	0
4034.301106	16505.59539	123.9969604	85479.17129	148.0630371	16505.59539	6399864	11230.39137	257.6603506	8.199798996	0
6681.363408	2589.515009	282.745891	6577.15878	3290.546144	2589.515009	8690960	139.6062004	5.666918353	17.3341032	1
3316.816224	4480.90269	108.1599501	326.1469271	148.0364298	4480.90269	6033840	230.5900785	8.668799943	3.000738442	3
3707.590706	112.1330523	130.1996736	55121.72849	26976.59905	112.1330523	7894344	83.46645744	1.53332949	254.9993608	0
6520.007563	6917.474691	275.4003195	5469.339678	2738.269843	6917.474691	8696104	142.8001656	72.66675096	15.40001786	1
1248.592375	2505.651817	49.93569463	9562.585516	2579.588647	2505.651817	8694272	136.0064313	4.800226987	18.0008512	1
37675.36482	0.0	166.6054458	302.6765602	144.4047201	0.0	6408248	40.60132712	0.0	2.400078451	0
6399.374362	146.670663	280.8076511	1033.228152	240.7398927	146.670663	7823160	134.803673	1.26670118	3.866772023	0
1916.128913	77.99982008	97.53310836	1028.797627	239.4661143	77.99982008	7912728	73.99982931	0.999997693	3.666658209	0
4405.196828	2900.797911	233.0664989	25110.78192	9144.660083	2900.797911	10125736	400.7997114	8.666660427	14.9999892	4
6764.945537	6864.547679	338.2739441	5186.111571	2574.322049	6864.547679	8696232	143.6030894	72.5348938	16.80036143	1
5078.030536	265.0682606	215.8679648	59148.35568	27094.22959	265.0682606	7915960	96.80058209	3.066685108	257.0015454	0
3577.590754	275.8556729	124.9283545	5727.505073	95.06287809	275.8556729	8127544	78.33021161	2.933216435	1.533272227	0
1905.991804	82.26631292	96.79958376	21911.77245	10681.02074	82.26631292	7822304	76.79966976	1.06666208	17.39992518	0
1489.742749	2742.417332	63.80040322	9426.659576	2537.082701	2742.417332	8702440	131.6008317	6.600041712	14.13342266	1
9695.374723	115.194155	492.8416599	55637.17697	27261.01678	115.194155	7791960	45.59768637	1.799908673	258.7202059	0
3503.787292	307.8714079	137.6021191	24839.51586	22091.27354	307.8714079	10216656	189.2029137	4.066729294	13.66687714	6
3361.920009	178.929076	115.99724	5161.743852	95.06440477	178.929076	8047712	83.3313506	2.333277817	1.466631771	0
2661.528609	78.00181536	136.1365017	1028.757276	239.47224	78.00181536	7701792	74.00172227	1.000023274	3.666752004	0
9875.919387	82.26932726	510.8831886	1595.118253	239.4744113	82.26932726	7608344	76.80248379	1.066701164	3.733454073	0
5287.561113	25512.86912	261.4574143	20004.39283	0.0	25512.86912	6037408	748.6310611	22.80500783	0.133362619	3
914.1939992	0.0	42.26947167	34.13559857	0.0	0.0	4938280	0.0	0.0	0.066671091	0
26833.07973	3511.735042	1335.733983	24906.01212	9029.337728	3511.735042	10361832	481.5335677	11.73333904	13.40000652	4
3297.964258	4479.103705	107.9278002	313.7172501	146.7924744	4479.103705	6035736	214.5223355	8.666222378	2.799856461	3
1220.507776	2561.413031	49.73229194	5241.490243	2603.678812	2561.413031	8559320	121.5974537	4.866564761	17.39963565	1
6890.606466	17790.25548	308.8699448	148720.7784	74084.71962	17790.25548	7922232	269.7361961	13.93348121	341.3369561	0
11036.23247	37071.50392	509.3922674	169305.0299	84068.72384	37071.50392	7396808	449.9931691	26.79959318	366.5944351	0
12311.4965	133.0684303	595.274556	5402.071595	240.7365239	133.0684303	7888472	82.40109209	1.600021206	3.933385464	0
10807.79919	86.53386061	511.5364503	1598.876409	240.7348002	86.53386061	8001360	136.9341677	1.133340239	3.933357301	0
11457.79718	456.3226006	577.3864199	1705.159895	148.7965003	456.3226006	7921352	60.13191903	2.599938849	4.266566317	0
7663.557135	3961.511175	317.1315595	50403.65141	22503.1408	3961.511175	7819440	276.398454	7.599957491	64.39963979	0
10625.10253	130.9272033	502.9097871	55472.46945	27177.59421	130.9272033	8112544	95.1288794	1.866579273	258.0545846	0
1002.378068	88.19807023	43.59904605	0.0	0.0	88.19807023	5531104	0.0	1.066643329	0.066665208	3
8938.715055	77.46708602	464.402514	49606.06853	45515.57972	77.46708602	7855944	72.73372707	1.000005413	12.20006604	0
7727.114217	24551.7582	245.6254467	24687.92085	172.7834194	24551.7582	5869224	403.2278952	21.50637552	3.861825945	3
8762.767499	5192.523939	432.488095	62257.95134	21138.64735	5192.523939	7836784	185.1425065	5.866957355	42.66878076	0
6603.318067	2905.051942	285.6051066	21891.85809	9148.430241	2905.051942	10128040	426.6742956	9.333500216	15.66694679	4
6898.241676	90.72952433	308.7601654	792.4511171	94.99287936	90.72952433	7699848	82.33604411	1.199068603	1.398913371	0
10107.456	287.6834405	474.1609801	5987.882467	240.7473705	287.6834405	8030760	88.67183683	2.600151606	4.066903794	0
3474.039256	82.26128184	123.0586112	5727.35842	95.06044401	82.26128184	8169272	76.794973	1.066596847	1.533232968	0
14603.18375	4693.909063	687.1200215	29991.08564	24922.91716	4693.909063	10047000	443.5914062	11.7997714	8.399837267	4
3262.943221	119.0052235	116.4051094	792.8348002	95.07083964	119.0052235	7798632	76.80337116	1.200052674	1.400061453	0
3525.830304	2941.769661	115.06548	735.2590837	208.5978487	2941.769661	7857528	243.4641557	6.79992987	7.53325564	0
4430.465571	2143.831729	204.4696928	1760.159384	203.7363486	2143.831729	7820416	198.0695981	5.466747575	7.066771255	0
1843.941545	2880.34616	73.60032777	17339.01055	2870.279449	2880.34616	8566544	227.3343457	6.400028501	24.66677652	1
23622.45812	3055.259252	1021.553145	24906.48302	9029.508446	3055.259252	10121616	494.2095844	10.40020169	13.40025988	4
5018.932689	82.26010012	253.7797416	1594.339396	239.4475524	82.26010012	7969904	76.7938698	1.066581525	3.733035338	0
3162.12372	2590.658791	102.7996875	6909.978994	2728.12504	2590.658791	8700448	147.5995513	5.199984192	20.86660323	1
3479.072508	203.3384265	132.1166775	61677.1019	50112.32882	203.3384265	5444256	77.61771524	0.999369724	17.72215644	0
12384.71497	77.06696723	641.6691692	1595.006221	239.4676006	77.06696723	7705728	71.86694695	1.0000039	3.733347893	0
8564.756865	4751.464644	385.7494062	17172.71553	5779.040793	4751.464644	7825472	125.3385558	5.066877787	20.40085004	0
4633.104229	227.2201829	219.0170475	5557.857695	348.2664501	227.2201829	8402280	55.62125993	1.600611797	9.20351783	0
5413.819034	7323.621862	274.990808	16454.51665	5485.149983	7323.621862	8333200	187.5937294	6.2664572	9.666343553	0
3177.767906	4520.31016	100.0971549	4683.826631	146.8447269	4520.31016	5870136	197.3267698	8.669307222	2.867540081	3
3357.340205	25359.4519	108.5335555	24666.11715	149.2669722	25359.4519	6045096	882.0018052	22.46671265	3.266673352	3
4375.191752	2812.308994	133.1290253	56154.58284	25308.11436	2812.308994	7430792	189.7271938	5.333160752	239.3922533	0
1214.960427	2867.930622	49.93444687	5.73346119	1.200026761	2867.930622	6395656	2179.51527	44.20098568	0.20000446	0
13956.25082	2828.758939	717.0402881	194086.9718	96903.97804	2828.758939	7887096	195.3443091	6.000337139	195.7443316	0
5350.073122	156.4668555	252.5336381	1646.001986	148.8001796	156.4668555	7921592	62.20007505	1.533335184	4.066671574	0
3124.504484	0.0	118.3989068	2469.71053	196.3315205	0.0	5097272	0.0	0.0	5.39995014	0
3898.499113	189.6473485	141.8690109	16572.15296	5543.819802	189.6473485	7701464	114.4147918	1.199456175	10.99501493	0
12781.81431	92.99476873	665.7625486	323.7151233	179.0565941	92.99476873	5164856	19.46557166	1.39992125	2.7998425	0
9676.052176	349.5826164	441.7780319	54778.94269	27088.38632	349.5826164	7788376	83.2625263	2.933187476	256.053934	0
2558.747585	0.0	88.99353966	284.379356	148.0559188	0.0	4945224	0.0	0.0	2.933120408	0
2831.277463	461.6575566	82.79836611	4408.046348	1.19997632	461.6575566	6503112	227.4621781	7.066527221	0.333326756	7
2199.669914	98.50054452	111.2081682	1877.106968	236.506655	98.50054452	7835160	85.00280947	1.316852199	3.818871378	0
9885.221769	82.10073943	459.8705923	1356.591635	94.87492255	82.10073943	7822696	76.64509872	1.06451526	1.463708483	0
8789.725423	121.3332241	452.3329262	5963.994632	239.4664511	121.3332241	7710400	96.73324627	1.266665527	3.79999658	0
3390.421473	4622.56261	109.6006941	65075.87881	31815.93483	4622.56261	10766632	293.4685253	8.4000532	342.3355015	6
7750.432113	2734.964281	399.5947813	97206.26382	48312.8357	2734.964281	7318432	143.9981194	4.133279353	287.6629098	0
1375.655017	725.6956897	59.2023677	274.2776359	145.6058233	725.6956897	6512976	128.8051513	7.200287964	2.533434654	7
2741.79188	86.92673501	150.6552309	3130.762354	287.7114941	86.92673501	7899432	104.4587376	1.133247312	6.132867808	0
3448.33924	2365.158326	173.1969483	51845.55315	25649.54805	2365.158326	7315224	147.5973993	4.199925997	243.1957149	0
3964.106985	95.46603214	153.3323142	825.3278477	96.26602682	95.46603214	7816272	86.06609461	1.266658248	1.666655589	0
2817.993876	4849.056128	144.7996853	4637.589921	144.3996862	4849.056128	6557952	1919.862494	74.79983744	2.399994784	0
3902.826331	65.73377682	148.867671	5162.168161	95.06730805	65.73377682	7723952	64.80043719	0.866672514	1.466676562	0
9352.980201	2786.65369	426.0082078	6638.661238	2776.720165	2786.65369	8697808	128.8024816	7.933486185	19.60037763	1
5952.934683	216.3333824	256.6667248	1267.066954	351.8000797	216.3333824	8162016	59.06668006	1.733333726	9.666668858	0
2152.265095	21.73466393	93.4057183	52250.39877	25567.96527	21.73466393	7402424	9.267234007	0.333353741	242.6815236	0
3454.479153	2499.016122	117.2580388	16756.36707	5508.528016	2499.016122	7820608	173.9205363	6.199543838	15.06555814	0
8245.217001	1142.565403	380.6551404	69698.82285	34911.60954	1142.565403	8323992	104.5301682	2.133268738	134.7959184	0
8505.201304	10014.53487	413.4000634	37203.87237	15770.66908	10014.53487	8039472	176.400027	9.066668057	34.06667189	0
7163.929853	2834.158331	315.1361128	13899.58926	6327.122472	2834.158331	7821360	213.2018804	6.666725467	27.20023991	0
29522.67893	2964.548231	1477.040638	24869.88425	9011.181261	2964.548231	10209784	413.0113633	9.666932636	13.06702618	4
4528.227098	3013.662403	236.0048869	27507.23625	9144.856026	3013.662403	10216968	451.7426874	10.40021535	15.66699108	4
2481.644027	329.7214678	94.92991712	1700.872125	203.7260019	329.7214678	7914824	61.73111184	2.933227776	6.866419567	0
11900.1287	179.5918812	562.9078861	6692.764109	539.308953	179.5918812	8179896	44.1313383	1.066618448	10.13287526	0
9886.996623	82.32381366	465.7900057	5165.719238	95.13270525	82.32381366	7921480	76.85334955	1.067407633	1.467685495	0
10505.93236	201.3345923	545.3367435	1028.406431	239.4681641	201.3345923	8021600	72.13378441	2.400015008	3.666689596	0
3177.866582	2649.066596	102.7999973	5503.799853	2759.066593	2649.066596	8698952	146.7999961	6.2666665	20.59999945	1
4366.497732	14588.08106	201.1983596	64602.27328	31626.94213	14588.08106	7925976	276.3310803	10.79991194	61.39949939	0
1189.654467	73.06182315	134.724402	412.2393379	199.3201197	73.06182315	5462240	27.79815717	0.466635732	5.332979792	0
10220.09507	173.2773209	527.8324547	1028.72992	239.4813916	173.2773209	7806232	79.60489464	2.000122981	3.666892132	0
4294.190287	208.0629659	219.0627703	61456.04024	31630.90406	208.0629659	7914872	91.93169817	2.133295389	258.9953933	0
5154.260516	1846.432658	253.5352294	1915.451322	293.2793105	1846.432658	7825472	132.9026071	4.867983099	6.401731199	0
1180.952501	209.8359105	54.8442348	358.0220972	199.4942361	209.8359105	5291248	33.56040159	1.734732488	5.204197463	0
14828.85029	200.4655441	729.3959154	1267.059571	351.7980299	200.4655441	8008800	57.46634486	1.333325867	9.666612534	0
7526.962677	2585.568348	234.0758721	5019.264058	2508.898667	2585.568348	8696712	182.7405199	5.533550949	16.73399143	1
3246.999195	4417.999973	105.8543082	292.2165874	148.0759699	4417.999973	6042584	212.5757279	7.670602043	2.934839043	3
4570.311459	10398.18021	202.9931064	57847.03551	26792.55679	10398.18021	8041496	226.7922981	8.666372357	57.19805755	0
4892.630193	13.19954189	217.5257837	47957.46889	22266.82719	13.19954189	7402424	9.266345063	0.199993059	232.9252493	0
6803.64787	11310.90125	295.3411993	63060.54618	30971.1582	11310.90125	7484104	169.8711909	8.666897495	253.7400913	0
7822.36794	122.5349198	382.7382885	1897.424565	203.735971	122.5349198	7929568	105.8680373	0.600007768	6.866755568	0
11042.25134	135.2014449	527.6723057	1611.95056	241.9359188	135.2014449	7913624	69.00073739	1.933353994	4.133377505	0
16316.53034	126.1312488	802.2534081	792.7202323	95.06509556	126.1312488	8269304	88.93186359	1.733304688	1.399976863	0
2571.003215	0.0	89.12651159	296.9106078	149.2552427	0.0	5045864	0.0	0.0	3.133093526	0
5552.518496	305.1061474	270.0349425	1306.369044	403.1188302	305.1061474	8027208	74.74300508	2.200284717	11.86820241	0
2986.781386	2685.263392	96.52842261	5193.069145	2605.200798	2685.263392	8697936	135.9930816	6.066358051	17.59910467	1
6447.546872	86.5326203	330.5306098	1594.386862	239.4646935	86.5326203	7800176	79.5993441	1.133323995	3.733302571	0
3012.924273	184.2742674	97.33734817	326.013447	148.0061048	184.2742674	6033472	9.267048902	2.13342133	3.000123745	3
2365.0676	2851.52264	104.9452075	23467.78864	11114.19087	2851.52264	7926760	232.5596467	6.33405001	30.67013689	0
8989.684342	82.26377811	418.5186377	5161.95208	95.06332868	82.26377811	7755448	76.79730339	1.066629214	1.466615169	0
8411.06449	366.9390551	383.1393078	1598.758263	240.7370872	366.9390551	8014176	152.269041	2.266702012	3.933394668	0
6425.65768	3544.438698	280.5416729	20802.95174	9148.538622	3544.438698	10076808	478.0142098	12.00035673	15.60046375	4
4671.618655	82.26699519	185.9340758	5727.756206	95.0670463	82.26699519	8341208	77.60030988	1.066670926	1.533339456	0
26419.77181	22348.22802	1361.115249	106838.4483	39891.01505	22348.22802	8702952	3378.063349	28.68073694	103.3165857	1
2248.022874	76.13862395	108.2741903	1594.444126	239.4833076	76.13862395	8057544	74.67185536	1.000069491	3.733592768	0
16835.46085	444.354295	817.5052311	1371.864715	460.4217196	444.354295	8033776	109.8051799	2.666792468	15.06737745	0
8105.450618	270.6661307	364.9326108	6327.987471	351.7326369	270.6661307	8047856	55.59988991	2.199995644	9.799980596	0
5293.346731	2569.277069	258.387637	5314.41239	2640.140345	2569.277069	8691568	150.3928042	4.933097301	17.59915794	1
12337.69988	2943.103973	620.0254608	20270.34524	9505.412378	2943.103973	7820512	209.0977358	7.267746557	25.73715753	0
6403.147153	2584.312004	272.4644179	5596.487144	2805.443512	2584.312004	8556856	146.7987884	5.199957083	20.86649445	1
4405.450308	2839.589456	224.0658346	21289.25428	9000.233246	2839.589456	10212240	434.5317198	9.066632999	12.66661963	4
2188.478005	112.8569376	91.99206967	19657.63871	148.7871736	112.8569376	7917568	88.99232827	1.066574721	4.332959803	0
13761.43609	4825.636031	624.2713279	20770.75509	9149.60165	4825.636031	10127848	510.6704797	13.80010304	15.73345081	4
26605.31497	2943.035137	1343.252276	20798.97717	9148.168659	2943.035137	10127672	407.0623057	9.399899296	15.59983287	4
3413.997838	82.26661456	175.9332219	34780.17797	14930.65721	82.26661456	7710360	76.79995136	1.066665991	21.79998619	0
10493.51516	173.874098	491.8210204	5968.788439	240.7436227	173.874098	7808656	119.8051205	1.266720806	4.000170967	0
5489.570044	3923.702523	198.8085726	307.6132643	145.6062785	3923.702523	6402616	2055.021946	50.06882563	2.600112117	0
4448.319209	3371.209631	157.4160145	16904.98647	7893.803063	3371.209631	8018368	258.6929844	6.734018407	22.40227906	0
14388.24596	128.7950405	743.1713829	1594.938584	239.457446	128.7950405	7827528	79.59693499	1.533274292	3.733189581	0
3587.721924	171.7327872	126.6662639	55234.75769	27033.11403	171.7327872	7951568	83.46640124	1.599994912	255.4658543	0
4444.639738	3032.939275	225.4720645	20473.42347	9000.482138	3032.939275	10211648	450.5441194	10.26691246	12.60030165	4
3900.99073	26.00038255	193.8695191	51853.09627	25651.57742	26.00038255	7513456	6.733432405	0.400005885	243.4035813	0
7027.299087	30.53318453	364.1315588	1028.72832	239.4654997	30.53318453	7815560	41.99979532	0.066666342	3.666648798	0
16542.18709	300.4021869	846.8728319	5943.976605	403.069601	300.4021869	7923504	96.80070471	2.266683168	12.20008882	0
3524.90316	2490.778679	176.0651595	5019.623699	2518.111778	2490.778679	8696784	136.798829	4.733292816	14.33321064	1
3035.827039	4561.207456	98.4697061	4737.479564	181.4722681	4561.207456	6403472	123.0704654	71.2688665	3.333436225	0
3545.152712	82.42987727	133.9986498	1670.173599	277.1487527	82.42987727	7705600	93.65209719	1.06878285	4.609126039	0
14325.30249	208.6662173	678.2652061	1598.92989	240.732815	208.6662173	7803152	136.9330385	1.399996985	3.933324864	0
949.9806647	0.0	51.86561103	4637.505611	144.397061	0.0	4973248	0.0	0.0	2.399951153	0
6618.352352	63.3341533	290.8704325	832.544112	95.06789748	63.3341533	7698568	67.26753756	0.866677887	1.533353185	0
2531.270479	147.9807359	72.92384011	4640.329255	112.2520537	147.9807359	5574720	44.1275888	0.999869837	6.332508967	0
3001.156321	4478.133777	94.00280818	2681.546773	148.0044214	4478.133777	6174832	176.4052698	7.866901677	3.600107547	3
4476.109699	2991.984202	233.6654329	20741.75715	9144.618383	2991.984202	10216208	427.1977444	9.799948256	14.93325449	4
4344.521371	179.1218457	172.0556322	54838.21638	27119.39408	179.1218457	7919752	101.0601853	2.199858916	256.3835573	0
5085.00649	113.8683049	211.0697033	5174.407776	96.26805164	113.8683049	7966464	82.53452073	1.533355393	1.666690645	0
2571.760055	0.0	89.05835752	279.1072926	146.7863048	0.0	5093304	0.0	0.0	2.733078337	0
4371.695096	2921.307782	222.3980548	24841.78272	9000.187945	2921.307782	10208920	411.5963999	9.066587364	12.66655588	4
3038.968768	7323.618727	98.4678148	5490.597354	2753.898777	7323.618727	8703408	141.6016511	78.86758626	20.13356809	1
3503.457075	2582.291207	97.27010225	5555.462886	2776.498066	2582.291207	8379544	153.2054112	5.400190735	19.13400915	0
7199.836915	3052.243912	296.6709348	20797.03253	9148.398282	3052.243912	10127952	491.007064	10.20014675	15.60022444	4
11525.54311	126.6631108	552.2511631	55134.2522	27008.50845	126.6631108	8044512	102.4637902	1.733284674	256.3928022	0
2736.379286	415.9403184	84.20141402	443.9407886	311.6052329	415.9403184	5440312	77.66797097	1.933365801	11.1335203	0
2352.681315	149.7924435	123.1937853	56793.33497	27139.69756	149.7924435	7949600	142.7927966	1.733245897	259.3869148	0
2650.452497	291.1390998	73.80146176	175.3368062	167.2033117	291.1390998	5469848	74.73481358	2.400047537	8.800174302	0
3605.381586	3038.482595	110.6599629	9793.340053	4661.317617	3038.482595	7925896	262.3841048	6.799588081	23.93188354	0
6998.948444	2813.246595	310.745844	220290.5356	109867.6899	2813.246595	7232680	165.6066673	4.866862607	252.6768394	0
3371.022232	6593.521011	75.82899296	63060.51098	28808.48149	6593.521011	10768408	360.8713113	14.33881573	328.258842	6
6397.140907	2951.511219	274.5250756	21618.0164	9147.991495	2951.511219	10036808	388.7883052	9.666375902	15.66619543	4
3156.322058	2590.024439	105.6155951	5446.860276	2730.559191	2590.024439	8557944	116.837252	5.808857728	20.2649923	1
3005.612523	182.2007592	96.93373722	4682.41951	146.8006117	182.2007592	6033728	9.266705278	2.133342222	2.866678611	3
3574.051969	141.5406717	134.2069582	1598.816227	240.7458152	141.5406717	8012280	88.93794447	1.533412836	3.933537274	0
3061.591081	54.93317329	97.7330486	311.1990934	162.7995257	54.93317329	10212776	22.79993358	0.799997669	3.333323622	6
2257.896227	108.6616726	108.595009	1621.925456	253.3216907	108.6616726	8286896	94.8623068	1.399935659	4.066479771	0
3444.530088	1552.925315	147.7389129	5013.256001	144.4054537	1552.925315	6407840	494.952026	14.13386712	3.066782489	0
9708.927511	1068.014027	406.0719997	1785.423449	972.8127763	1068.014027	8010304	378.2049671	5.400070921	46.00060414	0
2231.047658	130.2655568	107.5990833	1595.053077	239.4646264	130.2655568	7695528	103.1991207	1.399988072	3.733301526	0
4313.251702	2839.3007	230.002757	20737.04857	4770.723852	2839.3007	10216952	421.2050488	8.733438018	14.00016782	4
7802.280747	136.2622554	352.7219145	5161.632901	95.06358914	136.2622554	8208576	79.73075218	1.733277221	1.466619187	0
2975.986536	393.2786938	83.58838679	553.8563842	421.408119	393.2786938	5295848	110.3180065	2.466324012	16.73100884	0
9611.552583	6145.036351	407.3979902	55205.06099	26878.6674	6145.036351	10766424	333.8650196	11.86660812	308.5984776	6
5079.236604	121.0516506	206.041108	55397.66144	27114.63652	121.0516506	7904152	99.58764648	1.59980155	256.3681984	0
3123.539279	93.73551237	98.80229682	3340.810996	164.0038125	93.73551237	10205512	32.40075321	0.866686814	3.533415473	6
3413.993673	4880.324288	151.2663863	48708.84306	21895.15942	4880.324288	8067672	386.66595	6.599987768	46.59991363	0
1429.876586	6319.289028	55.67743654	4638.49724	144.4279372	6319.289028	6421608	2201.22579	93.3513906	2.40046433	7
6532.78776	473.9797642	276.8548468	1599.331719	240.7230561	473.9797642	7711912	86.06299235	2.999871925	3.933165413	0
3790.376361	112.1286897	145.5273066	5198.918029	111.0620672	112.1286897	8149984	83.99652142	1.533269836	1.933253271	0
8102.22421	158.5907596	416.785067	59394.91159	27233.25333	158.5907596	7781896	67.60482253	2.47171782	258.3947169	0
3580.224146	13.20082646	131.7415812	53086.59024	26294.51288	13.20082646	7377208	9.267246858	0.200012522	243.8152645	0
2629.418763	2241.31218	89.19385217	279.1140949	146.7898823	2241.31218	4964664	2160.117777	21.99848372	2.733144947	0
3548.498539	127.5272911	177.6582492	59270.92508	27176.31239	127.5272911	8159304	126.1940209	1.333270163	257.8544495	0
1898.634543	86.53794638	96.2717986	5963.917917	785.6418799	86.53794638	7710504	79.60424344	1.133393751	3.866872797	0
12514.38345	2869.324015	502.9433855	68712.50667	31638.23234	2869.324015	18806376	297.1392722	7.066807909	281.7389644	6
1272.700673	1724.912756	56.86818618	268.5405087	144.4038585	1724.912756	6415544	319.6085399	17.66713873	2.333395682	7
12800.93811	206.4667437	612.1335619	1951.667395	351.8001313	206.4667437	8022032	60.66668932	1.400000523	9.733336967	0
1445.689895	6846.394289	59.53154461	9364.518627	2506.058035	6846.394289	8700872	144.7956494	72.13116603	14.33290268	1
7287.227328	2912.89096	292.0624181	23535.5243	9148.133592	2912.89096	10132240	450.8601082	9.066534779	15.53310738	4
3557.044764	82.26924389	128.270685	12589.59439	4976.289224	82.26924389	7603496	76.80240596	1.066700083	7.933581866	0
12796.83777	182.8119681	609.1065428	1599.638056	240.7490944	182.8119681	7833736	126.2749335	1.400091659	3.933590852	0
5594.869128	238.1334381	270.8001192	1611.867376	148.8000655	238.1334381	7959624	43.80001927	2.533334448	4.00000176	0
5163.348426	68.2651034	212.1284756	313.3261582	146.7966384	68.2651034	6430584	0.0	1.066642241	2.799935881	0
3975.942296	2557.562881	121.0649096	5485.78705	2749.960089	2557.562881	8560408	177.1307626	4.199939045	19.39971845	1
3001.811693	7368.331728	97.86487443	5460.433335	2738.883175	7368.331728	8698224	141.5974069	79.26521506	19.19964839	1
3723.269745	5478.804529	132.8001098	54072.97803	26782.22214	5478.804529	7824576	139.0001149	6.266671847	61.86671781	0
3497.632645	5776.853917	94.80088481	4676.710316	145.6013589	5776.853917	6398648	2874.026824	79.06740463	2.666691556	0
10826.83768	91.26698428	509.9351079	1413.738253	150.000522	91.26698428	7900632	86.73363517	1.133337277	1.600005568	0
2233.134499	119.8998389	102.7141953	12332.36454	5519.522471	119.8998389	8033504	25.11235514	0.732721238	15.58697905	0
25315.52761	2951.427137	1334.582125	23478.21888	9144.544191	2951.427137	10219048	438.1274653	9.333208331	14.86646756	4
3976.940969	2626.87171	198.4670477	9992.019185	2834.138775	2626.87171	8384592	170.6669943	6.200011904	23.60004531	0
3355.697942	4583.751657	109.2655143	20939.04583	9742.697247	4583.751657	11234472	251.5973465	8.5999093	165.5982535	6
4513.947617	78.00139883	190.4034146	20728.4384	10088.38092	78.00139883	7711392	74.00132709	1.000017934	17.00030487	0
6602.43134	2910.680483	280.7346659	25171.58615	9148.310091	2910.680483	10193704	427.8686976	9.066709703	15.66674103	4
2594.143837	0.0	89.25785275	279.1057726	146.7855054	0.0	5083640	7.999210105	0.0	2.733063452	0
2314.610404	6680.814879	102.9397259	44537.36577	21604.4083	6680.814879	7977992	230.8810044	9.333912969	46.40288162	0
6475.463295	101.1645358	335.7489665	5395.841767	239.3827487	101.1645358	7699816	80.30518155	1.399509388	3.732025035	0
3834.163495	212.4016709	139.4010966	1611.412676	241.9352366	212.4016709	7884600	138.4677559	1.466678205	4.133365849	0
3087.219594	105.2673348	100.2006359	4662.629592	154.0009774	105.2673348	10370752	29.20018532	1.200007616	3.13335322	6
1911.937332	95.47019525	96.20355568	1028.771357	239.4755177	95.47019525	7702536	86.06984781	1.266713484	3.666802192	0
7932.992784	4633.82351	348.1300911	60305.83835	30159.85244	4633.82351	10785088	231.8645072	8.06659154	356.4633468	6
4737.669538	3037.013818	242.5983416	19114.58874	9147.117789	3037.013818	10083352	447.5199204	10.46947214	14.80396697	4
16006.54603	2974.819466	816.9203715	25824.92358	9433.18366	2974.819466	10209504	462.1260009	9.7331789	13.93311226	4
3690.633254	2580.909967	180.598365	5148.220058	2557.043517	2580.909967	8693520	128.7988339	5.466617176	14.9998642	1
5257.474237	82.26678513	267.8670524	5964.075255	239.4670115	82.26678513	7748376	76.80011059	1.066668203	3.800005472	0
11454.61352	77.46630722	545.2641366	1657.925641	240.7322163	77.46630722	8168792	130.0660632	0.99999536	4.133314155	0
2824.563989	0.0	92.20100069	286.0031041	146.8015933	0.0	6409144	0.0	0.0	2.733362999	0
7880.943009	10359.65391	389.8838015	16175.45435	5538.536245	10359.65391	7921496	210.6641101	9.446821081	16.93680065	0
1413.329254	5199.918323	58.13316552	4374.320706	1.26666301	5199.918323	6087488	237.5993141	9.799971711	0.333332371	3
3970.948291	332.0679175	185.8673668	1262.138087	350.6013206	332.0679175	7826752	104.8003947	3.666680478	9.466702325	0
5324.111771	213.337812	217.6712363	1358.69519	95.06866247	213.337812	7891888	95.33533474	2.200046186	1.466697458	0
1822.46946	4906.386999	88.93672301	18177.22613	8665.196926	4906.386999	11113160	397.481816	8.600327787	141.0053742	6
5471.360617	86.93376684	257.0679486	5436.960446	239.4678608	86.93376684	7933040	129.8006473	1.133338985	3.866685949	0
2159.45494	2953.155484	122.8925569	30006.92166	15762.25402	2953.155484	7951624	159.7003113	6.601390737	38.40809156	0
4063.320791	6436.180134	163.1994963	268.7991703	144.3995543	6436.180134	6041928	294.065759	13.4666251	2.333326131	3
9939.025768	100.857457	504.6872487	5374.242593	141.3204289	100.857457	8049720	37.19660345	0.866587536	4.132955939	0
3572.794927	6771.057052	81.6665507	16219.84363	8119.855136	6771.057052	11114384	563.7991994	16.59997643	139.1331358	6
11480.58225	1390.706956	524.1900579	72877.21776	36555.70666	1390.706956	7742808	156.5303645	4.399916548	151.9304517	0
7858.0224	2877.050459	359.6646406	13304.32505	6003.699512	2877.050459	7827456	186.1989511	7.79995606	22.26654123	0
7919.719543	2192.571361	234.8159431	24456.20386	7204.267843	2192.571361	5549248	141.1163123	7.069153642	17.07267295	3
3915.647021	199.2091756	141.6731921	5968.874926	240.744422	199.2091756	7787624	129.2059512	1.266725012	4.000184248	0
2370.330874	5957.727288	67.39646112	1734.459914	144.2497379	5957.727288	5866248	260.3288207	13.18626413	2.863683625	3
15224.21044	2794.123014	724.5306574	6430.57625	461.6649616	2794.123014	7862808	228.5324893	6.999974147	15.39994312	0
3126.637686	3558.968489	99.45606923	4678.765223	146.6860445	3558.968489	5862152	190.0523547	7.727330228	2.864441378	3
4405.697976	2400.346255	227.0083521	9500.766904	2572.538766	2400.346255	8695216	108.162803	4.273098392	13.68726829	1
3330.763657	288.1244226	147.7287646	6359.536654	403.0542015	288.1244226	8032064	77.66426477	1.999938149	11.99962889	0
3924.384983	2776.656041	195.8659172	56271.85133	25678.1684	2776.656041	7305512	151.1994214	4.599982397	243.465735	0
20531.64272	2787.72103	1015.795517	52441.16856	25654.75344	2787.72103	7329720	171.9992409	4.866645189	244.0655895	0
2695.576189	217.1980814	82.33260606	444.0627441	311.5972476	217.1980814	5298192	96.13248416	1.333321556	11.13323499	0
1156.974057	133.9815552	54.125882	328.6880839	200.5723879	133.9815552	5299112	27.79617339	0.933204862	5.332599212	0
1917.71677	218.539043	91.00237759	4903.528113	348.1424291	218.539043	8020944	40.53439236	2.333394297	7.466861751	0
4230.10956	953.4246937	139.4702789	319.0749307	166.6709834	953.4246937	6512304	14.46704136	4.266777176	3.000077702	7
21996.80484	3048.600671	1089.40024	25168.20554	9148.268679	3048.600671	10368360	467.4667695	10.93333574	15.66667011	4
1075.304659	38.39897603	53.66523559	4671.608757	144.3961494	38.39897603	6410520	27.99925335	0.599984	2.466600891	0
4406.786645	675.0694421	155.8827018	12550.75772	5820.86544	675.0694421	8003744	268.8276534	4.133758559	36.13705063	0
3053.728631	220.2663275	91.79985863	443.9326497	311.5995201	220.2663275	5297104	83.39987156	1.399997844	11.13331619	0
6039.313202	1970.660098	316.798944	154086.4197	77002.80999	1970.660098	7221472	121.5995947	3.066656444	133.1328896	0
1862.014735	2824.955688	86.86735408	51909.21077	25679.66988	2824.955688	7486384	163.3346259	5.400042732	243.6685949	0
4687.148516	86.60382596	242.7309082	5424.682177	239.6617433	86.60382596	7712344	79.66484453	1.13425658	3.803095593	0
1208.750514	5830.427969	49.39797765	5.73309862	1.199950874	5830.427969	6395752	4667.142261	90.32963524	0.199991812	0
4187.593606	140.6843694	157.6198338	55298.42505	27064.87233	140.6843694	7932624	96.67883209	1.933576642	255.8321922	0
11870.41335	575.8543779	563.0546511	7410.841853	240.7281962	575.8543779	7835336	144.3969186	3.933249398	3.933249398	0
6660.209978	672.568002	255.8131863	774939.5456	428.6887641	672.568002	8007112	285.3480421	2.600134028	5.533618573	0
16119.71001	82.27131116	793.1781109	115959.2796	81277.32171	82.27131116	8041648	76.80433586	1.066726887	263.6815524	0
19971.51062	7011.878547	865.0599077	31991.61671	9494.992479	7011.878547	10043320	927.0594232	17.46653019	33.26640675	4
4644.708902	76.93182444	228.7955126	51679.11973	25592.56471	76.93182444	7520928	36.39928609	0.599988232	242.4619112	0
4696.683356	2949.143813	237.4008436	34262.38841	13500.44797	2949.143813	10120712	417.0681486	9.266699594	18.93340061	4
2975.264722	38.40083535	96.80210577	4666.168171	149.2699138	38.40083535	6410232	0.0	0.600013052	3.200069612	0
1148.811833	2525.759349	46.06714116	5138.186257	2634.160465	2525.759349	8691520	118.8012237	5.200053561	15.0001545	1
8466.568064	6171.853361	388.0738106	33024.46804	16210.98023	6171.853361	8207688	186.8380095	6.132392747	31.06190239	0
11254.59191	87.87232916	543.2350061	56154.28525	27067.54423	87.87232916	8004704	65.60422754	1.200077333	257.4832589	0
4321.09775	2953.087909	221.134924	20446.28041	8973.531216	2953.087909	10127488	422.9363757	9.600069056	11.33341486	4
8169.627504	70.00023567	377.734605	1598.938716	240.7341438	70.00023567	7997264	67.60022759	0.933336476	3.933346576	0
14131.77924	200.3987602	719.5955481	1075.526679	203.7320729	200.3987602	8015984	47.79970428	1.599990101	6.999956694	0
5747.317317	3208.524392	299.2658327	268.532585	144.3995976	3208.524392	6399064	95.5997336	50.13319363	2.333326831	0
1025.078927	283.7367268	42.86717936	1140.813644	7.200086113	283.7367268	10207088	178.4021337	3.733377985	0.400004784	6
22607.49515	82979.10002	1170.672669	2750416.54	1627159.281	82979.10002	10124304	3046.175481	67.66316036	2746.324352	4
7556.157765	1170.403784	345.0677824	90420.22569	43372.67357	1170.403784	8385904	108.133683	2.466674642	185.4005995	0
8530.529182	4661.064398	391.9998092	24587.92137	9808.12856	4661.064398	8029104	147.266595	4.599997761	13.33332684	0
9878.372024	2885.988822	439.2446722	201200.6585	100239.714	2885.988822	7884392	253.1206587	5.733046261	196.5901561	0
4868.150567	2114.140817	238.4675108	174976.6861	84847.63369	2114.140817	7234568	118.8004206	3.466678939	179.467302	0
2468.775812	93.65563278	72.72476539	123.1188283	57.3265795	93.65563278	5352296	33.52938312	0.59992932	3.332940668	0
2633.303234	230.4265344	72.60836109	4544.990037	167.2192559	230.4265344	5291096	66.20762403	1.466835578	8.86768781	0
15649.76015	2894.320945	823.9487851	20742.12232	9144.838163	2894.320945	10213232	411.7410549	8.800165032	14.93361339	4
3543.435659	158.88829	126.0700538	7745.904192	95.11952205	158.88829	8219776	89.11618615	2.001111965	3.201779143	0
949.8756043	0.0	51.8598751	4636.992739	144.3810919	0.0	4943240	0.0	0.0	2.399685737	0
16349.61803	2932.984406	801.6139588	25825.11637	9274.561501	2932.984406	10220440	404.2737064	9.06682455	20.8003622	4
6214.09317	119.4684579	258.470542	55405.09737	27118.4066	119.4684579	7677680	45.60068371	1.866694655	256.4038443	0
2365.28843	2746.236006	79.20296113	4643.506939	145.6054437	2746.236006	6566936	1676.862692	37.66807495	2.600097209	7
6575.35978	2508.775013	265.7902898	5415.002172	2713.23421	2508.775013	8697904	144.1280679	5.133145802	20.46591898	1
10642.74003	112.1341063	507.0034949	1032.873787	240.7349928	112.1341063	7972496	140.5343021	1.533343903	3.866693321	0
45789.06512	2974.289929	384.4610561	14780.05098	4772.997013	2974.289929	10126344	447.9934623	9.066534356	14.19979278	4
3697.309523	169.4655753	133.6658059	6315.425995	350.5310759	169.4655753	8048128	46.93303108	1.333324747	9.599938176	0
8408.455016	231.605188	433.4097084	5397.520904	239.4720308	231.605188	8275864	100.3355809	2.866730881	3.733416962	0
4508.871309	159.5405743	180.208179	805.3698864	96.27103609	159.5405743	8020192	86.07057312	1.933421085	1.600072622	0
1296.670574	2687.074764	59.33351212	9449.161807	2548.274345	2687.074764	8700304	126.0003797	6.400019285	14.40004339	1
2994.745689	2569.49869	97.56835354	8133.676831	4075.482455	2569.49869	8699856	128.766381	4.901600924	19.40769015	1
4469.158318	2944.439205	236.4644612	25110.9658	9144.581378	2944.439205	10123824	443.0625344	8.933250016	14.9998601	4
9593.861166	2804.131726	440.8664139	171207.4352	81663.75318	2804.131726	7327640	155.5999108	4.533330734	326.733146	0
4921.709241	678.1667579	177.4087439	3639.312703	571.5615037	678.1667579	8008192	138.8735113	3.133487773	21.46772474	0
2870.675317	38.40011571	93.26694771	278.7341733	146.8671092	38.40011571	6412904	0.0	0.600001808	2.73334157	0
16278.27074	158.8634534	850.8494568	54677.36073	27063.98592	158.8634534	7912672	93.33144555	1.666632956	256.5281446	0
3859.890418	16528.43504	131.0008061	56338.14667	26589.83028	16528.43504	7922744	285.0684208	12.93341292	62.93372059	0
16469.01221	2782.590799	1096.596374	9739.167796	305.1989908	2782.590799	10045880	277.8657479	6.53331173	8.066639993	4
3061.009054	113.326264	155.8569443	1159.261019	239.4517297	113.326264	7881360	71.0622338	1.199925149	3.933087987	0
6001.746846	141.9940107	307.3203706	1594.199423	239.4565664	141.9940107	8222440	83.19649077	1.999915644	3.733175868	0
6379.399343	2916.435889	278.2637301	20802.18047	9148.170123	2916.435889	10130616	444.3953101	9.066570984	15.59983537	4
11412.24129	2864.76098	530.0297841	52184.1324	25508.23339	2864.76098	7397376	150.408452	5.266962635	241.2135546	0
12934.86271	103.2661028	629.7965613	5457.103538	295.6650523	103.2661028	7708168	98.19946383	1.266659751	4.066644463	0
11075.50973	142.3356003	486.2077437	7741.7233	95.06818079	142.3356003	8214016	144.602303	1.866696397	3.200050966	0
3200.815735	77.99713439	113.5291623	793.0375305	95.06317405	77.99713439	7743336	73.99728134	0.999963261	1.399948566	0
10030.11642	354.9280165	472.1929265	792.7214584	95.06524259	354.9280165	8119824	103.0651228	2.733292389	1.399979028	0
4473.759498	6147.644569	158.2558008	22186.41001	10890.18561	6147.644569	8039296	242.6500063	6.532884785	36.0641905	0
3264.555706	4490.164106	105.1340539	4695.365512	148.0010143	4490.164106	6034920	200.9347104	8.600058939	3.066687684	3
3207.814229	4508.135129	103.9322198	279.9561528	146.9869929	4508.135129	6041400	197.4511921	8.410699868	2.736815036	3
7266.41339	267.8078646	318.4093506	5685.966978	405.4785742	267.8078646	8031768	75.60222019	1.800052862	12.33369553	0
6472.199934	3625.349098	269.8083017	1738.690553	149.2343843	3625.349098	5868216	179.2278961	7.665008572	3.199307926	3
6683.618001	2882.674431	292.0007865	30219.54806	13648.43676	2882.674431	10129320	403.7344207	8.46668947	21.86672556	4
3666.631455	2902.106306	169.6429574	17295.19271	5765.197396	2902.106306	7819424	152.4656093	5.99209818	14.91366658	0
7341.041658	4939.849838	284.9990291	25145.64767	9149.502164	4939.849838	10216472	532.3981863	15.6666133	15.79994617	4
1334.362033	6936.602631	53.06515679	5211.985035	2587.259717	6936.602631	8696336	132.7962215	73.19791728	16.799522	1
11423.31347	155.8727634	582.8227961	55938.38794	27206.93082	155.8727634	7812952	142.8055856	2.066747504	258.0767609	0
6481.858935	2755.683343	285.0545994	56172.62203	25624.31524	2755.683343	7331608	153.9934809	4.399813741	243.589688	0
1074.648295	1130.373762	54.52563613	6755.979614	144.3796184	1130.373762	5102344	1083.447053	11.1317619	2.532975762	0
1148.160852	86.39203811	54.06168434	328.7030401	200.5815144	86.39203811	5294696	33.93020633	0.666605232	5.332841859	0
7219.442409	4758.650678	283.6657135	20770.26355	9149.502591	4758.650678	10126616	517.9982595	13.19995565	15.79994691	4
1524.150861	559.539768	69.06746094	274.2698208	145.6016744	559.539768	6591904	247.4695126	8.000092001	2.533362467	7
18179.01465	3041.08027	897.2706805	20796.82636	9148.30759	3041.08027	10219528	450.8020166	10.60004742	15.60006978	4
4661.432653	2852.127436	232.8049603	24842.52931	9000.458436	2852.127436	10121600	406.1419869	8.40017898	12.66693656	4
1146.453868	112.0052628	53.8691978	357.7501428	199.3426998	112.0052628	5499704	27.80130629	1.066716788	5.200244342	0
3944.922209	2769.525523	197.3327769	51908.65362	25679.39425	2769.525523	7323648	143.1995962	4.399987592	243.6659795	0
7226.487614	4827.902789	283.9982032	25139.24095	9149.475448	4827.902789	10132832	528.5299895	14.33324265	15.86656628	4
1094.681554	34.13379755	43.33392267	67.73425452	16.80022848	34.13379755	10206928	0.0	0.533340587	0.60000816	6
2232.436022	1120.41858	108.6147267	35457.20752	14986.03191	1120.41858	7894632	100.4802905	2.133622624	22.33636185	0
1959.964093	2118.227861	57.4656139	268.5284139	144.3973546	2118.227861	5537136	85.99842451	6.533213645	2.333290587	3
4459.464237	3057.18454	233.8133456	20758.08891	9150.407022	3057.18454	10217624	480.5681431	10.40652836	14.94270739	4
13050.52183	3105.549669	629.0564718	11750.40957	5556.109954	3105.549669	7923704	255.1291985	7.599876831	17.26638684	0
10070.97952	77.99932505	475.929215	795.7931137	95.06584403	77.99932505	7706216	73.99935966	0.999991347	1.399987885	0
2614.781142	1126.315977	89.07056618	279.1455543	146.8064272	1126.315977	4964440	1080.847319	11.06715119	2.733453004	0
6447.336729	3129.334981	314.7334991	13090.94023	5925.736454	3129.334981	7825280	180.1334282	7.400003897	22.4666785	0
10865.07791	4863.331381	396.9386153	26008.94609	9173.388734	4863.331381	10127088	538.4071644	14.40019162	16.46688579	4
9679.887944	2828.950819	448.8133507	24012.18095	11383.40529	2828.950819	7821264	191.7390369	6.333521734	35.40105306	0
4904.346346	334.3342204	168.0004458	6169420.303	6165891.693	334.3342204	8095408	217.1339095	1.666671089	27.33340586	0
7692.432881	2408.777302	346.8922002	1261.892884	350.5591368	2408.777302	7854296	190.2806726	5.400397505	9.467363528	0
10495.30161	2990.847953	472.1409033	15745.38578	7266.183168	2990.847953	7814960	231.6703811	7.600121855	26.73376196	0
3353.033315	6857.398458	109.5989099	9777.369414	2712.773017	6857.398458	8697320	140.7985995	72.59927788	20.19979908	1
8606.356731	195.062664	430.1911725	1036.045407	203.7291528	195.062664	8010808	53.33223896	1.733297766	6.866525766	0
7202.517431	4747.434966	280.7941819	25138.87912	9149.343759	4747.434966	10215216	524.2558041	13.26639179	15.79967263	4
10077.08809	80.53510296	519.1447407	5963.464371	239.4719287	80.53510296	8290768	90.3353183	1.066690105	3.800083501	0
2113.476008	76.40033769	108.0004774	53949.37179	25671.31347	76.40033769	7397880	9.333374587	0.733336575	245.6010856	0
5445.135374	2407.248467	272.4304615	5134.358889	2521.752099	2407.248467	8557848	129.0671044	3.60746565	15.96637575	1
1031.629099	1167.099587	53.53484337	4637.730815	144.4040732	1167.099587	4963680	1048.162899	11.8670014	2.400067698	0
3374.168065	261.6693601	185.4685758	24519.58572	16880.44042	261.6693601	8776432	165.4683699	3.733371762	10.66677646	4
6424.499969	2927.251464	275.665235	25984.53172	9148.219157	2927.251464	10127240	394.664617	8.733287978	15.73325163	4
8973.068256	115.1931737	4638.858435	3405778.307	3405653.914	115.1931737	6492032	27.99834082	1.799893338	570.4995255	0
1878.591133	2822.453345	79.93295605	12393.87483	5882.10557	2822.453345	7973552	184.7324614	5.99997168	18.99991032	0
28037.4519	2944.756437	1909.971745	25168.69434	9179.197542	2944.756437	10217016	437.3268638	9.933186388	15.46643787	4
1440.009888	2645.884835	59.46707501	9951.401666	2772.419037	2645.884835	8695912	128.8008844	6.200042574	14.60010025	1
2314.83284	2988.309061	92.6013137	1961.227823	333.8714032	2988.309061	7819424	206.9362691	6.933431696	7.400104983	0
7236.311992	4829.696008	283.9546903	25135.38923	9148.073606	4829.696008	10126320	531.6485	14.06442245	15.79747925	4
4714.611411	7443.312764	231.6639516	11678.72979	5561.934814	7443.312764	8172912	167.2647063	7.333247388	18.59978201	0
7834.409594	319.8561711	401.3868292	55015.92808	27233.23972	319.8561711	7908936	139.8620773	2.733243646	258.1248634	0
3635.749282	2936.346214	175.6007703	1541.340095	476.135422	2936.346214	7929848	197.4675329	6.866696789	9.80004299	0
3575.108674	99.72706648	179.5220522	5983.424002	239.4516195	99.72706648	7702416	88.86108264	1.333249552	3.866423701	0
3069.071495	464.7340645	95.73348395	278.7337719	146.8668977	464.7340645	6419720	39.73339585	6.933344242	2.733337634	7
1220.948913	2547.0325	58.33407768	5605.204856	2812.702557	2547.0325	8700560	128.8016435	4.733393731	20.0002552	1
1913.744987	82.25570582	96.52047166	1028.529612	239.4347612	82.25570582	7701792	76.78976751	1.066524549	3.666178136	0
10322.9478	119.0063153	491.0260571	5968.78341	240.7461089	119.0063153	7711896	76.80407574	1.200063683	4.000212278	0
18427.47395	12419.65277	932.3573136	58709.37667	26523.34885	12419.65277	8056296	279.7405283	10.53360426	55.73476683	0
4447.022244	3072.861437	225.8711826	23408.86802	9000.446616	3072.861437	10211384	439.8754612	10.86688393	13.40026792	4
12576.40552	2908.308776	663.5791857	24294.43796	9144.379838	2908.308776	10213472	437.1862869	8.933053133	14.93286494	4
4477.283635	2978.233608	221.797538	21364.69619	9072.565961	2978.233608	10121008	414.1287365	9.199897881	16.26648611	4
18844.80589	4961.35318	934.2872276	5536.233111	2776.703754	4961.35318	8696720	167.7145978	43.00204929	20.47716633	1
3061.760875	29.87864581	97.1722923	4730.429889	186.8749231	29.87864581	10214864	3.067896668	0.466853841	4.134991162	6
3558.673384	82.2606578	135.5234338	6022.960043	275.3798844	82.2606578	7913392	93.45983974	1.066588756	4.466340415	0
4365.648662	2962.499689	222.6691487	20474.76156	9000.366991	2962.499689	10124808	395.0710704	8.933432911	12.60014045	4
17529.6413	4891.079978	808.9260433	30182.86554	13646.16979	4891.079978	10124816	480.5435258	14.06306296	22.06101346	4
2004.500537	5390.065878	61.66360692	342.5163377	213.8560551	5390.065878	6415544	2698.066122	71.86310082	5.399732065	7
3588.182782	402.2204891	121.6728647	1377.003478	461.6901852	402.2204891	8001008	97.604972	3.466843268	15.26744439	0
15822.40105	2994.266866	794.1333863	20467.60136	8991.733933	2994.266866	10122840	465.000031	9.266667284	12.33333416	4
2238.24138	6392.071334	67.64978263	268.7329296	144.3639696	6392.071334	6039888	303.9907966	13.39665646	2.332751125	3
10321.25797	6954.752083	445.2140035	32808.09859	2755.820013	6954.752083	8699464	209.1399115	73.20230246	22.66737963	1
30646.34431	3007.60886	1554.30346	30212.61931	9294.354696	3007.60886	10129968	458.257859	10.4664655	20.86626562	4
5357.144845	5270.87692	190.6694492	21060.97402	145.6021248	5270.87692	6402656	3576.452192	71.20103906	3.866723095	0
3865.780001	221.8846512	142.8782474	10239.02991	2667.349531	221.8846512	7715520	146.211851	1.600129696	4.600372876	0
3329.388113	4593.675581	107.6684382	22569.038	9106.94984	4593.675581	10952704	240.537291	8.333470447	148.0691029	6
4911.230155	2982.151644	249.2681972	34531.41202	13644.88378	2982.151644	10216720	398.6024474	10.0000614	21.26679724	4
6297.601679	155.8667082	264.3334038	792.7335447	95.06669202	155.8667082	8300696	83.20002219	1.733333796	1.400000373	0
3280.558659	4476.701227	105.0674778	16288.99242	8151.396262	4476.701227	11098728	220.0016984	7.600058672	140.0010808	6
36715.29539	179.7331476	60.19993779	1715.331561	745.4658964	179.7331476	6694312	49.86661514	1.466665151	29.13330323	0
4256.783966	4626.182575	122.9328703	16389.6716	8196.769126	4626.182575	11156152	278.2656185	8.533301191	141.0661353	6
3280.047739	2899.829634	120.7179152	1206.645887	295.5622508	2899.829634	7928744	242.8356517	7.599029452	6.665815309	0
1321.559877	2597.254481	53.39837883	9140.922482	2367.261463	2597.254481	8697232	132.3959805	5.466500704	10.73300748	1
2562.451018	154.6737703	82.3371148	389.0178663	256.6784551	154.6737703	5355928	66.06970103	0.9333762	8.333716073	0
12738.25606	137.7984429	523.9940789	4715.480048	177.731325	137.7984429	10214504	91.13230354	1.466650094	3.666625234	6
4999.088096	2620.277899	256.534433	5597.09066	2808.678707	2620.277899	8565368	139.6005984	5.400023148	21.00009002	1
7714.009514	123.7334859	2249.002774	12068788.35	11196856.74	123.7334859	6712744	22.40002763	1.933335718	300.7337042	0
2924.125777	299.6538798	83.61503454	554.0329522	421.5424628	299.6538798	5419000	110.3531756	1.400251775	16.73634264	0
4424.106555	2632.084509	132.1813931	5401.087856	2707.550009	2632.084509	8558424	163.9422932	6.005212204	19.01650531	1
3526.474832	3506.74108	114.2024234	313.3399824	146.8031152	3506.74108	5862760	172.9370031	6.400135811	2.800059417	3
8649.678206	19384.00979	440.330527	122377.5534	58446.56083	19384.00979	8076824	325.7979236	14.9999044	313.3980026	0
1571.717176	2561.906997	68.66596078	5386.611292	2676.239155	2561.906997	8692240	132.3986389	4.799950657	20.06646038	1
3042.633644	22938.15104	234.6641198	26105.18334	144.3984328	22938.15104	6038432	576.8604058	20.46644454	2.99996744	3
1942.047697	90.8022301	102.3358467	1067.826226	239.4725481	90.8022301	8239976	80.40197467	1.200029473	3.80009333	0
6607.303269	212.1302277	286.862467	12258.15387	5477.586475	212.1302277	8053984	65.66570532	1.799973648	15.93310007	0
1150.419818	38.40066152	48.06749471	5.733432101	1.200020672	38.40066152	6403856	0.0	0.600010336	0.200003445	0
9366.628501	78.00523415	437.5626938	793.119885	95.07304607	78.00523415	7705456	82.00550257	1.000067105	1.400093946	0
8025.491753	75.60274841	368.2800549	796.2289456	98.20357003	75.60274841	7799912	73.40266843	1.000036355	1.533389077	0
7754.571253	2272.634084	400.4961699	56276.27902	25680.15844	2272.634084	7329720	129.6095479	4.000294688	243.5512749	0
9671.406188	174.2655769	444.2638885	11308.12929	5095.101472	174.2655769	7798632	134.9991558	1.266658746	9.799938718	0
4755.900982	2560.213363	235.9284213	5244.157483	2605.01243	2560.213363	8691248	129.5973018	5.866544525	16.99964607	1
7232.230077	2875.50433	308.6183525	29780.10426	12108.78674	2875.50433	7844480	270.4827514	6.533721872	39.66902565	0
6438.697806	2919.559869	252.9240814	284.4562613	148.0612506	2919.559869	6407768	174.5269491	35.33204089	2.999890264	0
3314.249135	4857.245565	125.5276193	31789.81959	14885.38908	4857.245565	8173888	151.5264358	5.066436042	22.86562582	0
2541.13153	268.7555592	98.77284023	8.008608667	2.669536222	268.7555592	5530120	58.39610486	1.935413761	0.133476811	3
12670.77831	171.6195715	606.2024647	6301.251928	343.1057945	171.6195715	7961456	53.53943897	1.333485404	9.467746368	0
1386.190401	2536.23569	66.40751179	13280.70547	6752.050169	2536.23569	8697616	128.2993128	5.046970896	14.60965259	1
6302.341761	9357.877157	268.0060283	47760.47429	21442.74899	9357.877157	7921272	211.6714279	8.000179951	51.40115618	0
6460.2239	2932.980584	276.4648365	21616.2569	9148.206106	2932.980584	10039968	401.5973414	9.399937772	15.66656295	4
1263.183814	132.5316352	55.26595853	467.9940034	288.9296312	132.5316352	5546808	66.53248083	0.733323937	8.466558182	0
1886.717978	2781.945726	87.92951074	51793.4817	25621.81947	2781.945726	7509584	153.9933054	4.866455106	243.122764	0
2420.293129	2086.556146	231.069193	9836.240876	1.20001312	2086.556146	6395792	1439.34907	30.66700196	0.800008747	0
4435.672834	4886.546904	157.6692556	16405.80272	5920.03054	4886.546904	7839896	189.7364488	5.800095238	34.60056814	0
4417.073557	2986.671326	224.0670162	24914.43887	9072.68082	2986.671326	10120112	436.5340143	10.20001591	16.26669204	4
3153.396784	2970.19697	157.9331722	59419.73939	27252.10554	2970.19697	7317560	174.1998223	4.9999949	247.5330808	0
10118.64659	124.5199599	523.6104309	1031.689197	242.5739476	124.5199599	7814432	76.79175257	1.466509164	3.732932416	0
8576.003153	6912.272139	439.3113704	76095.98122	32392.66489	6912.272139	7789344	182.1632492	6.73197518	270.0788458	0
10385.37266	86.53366101	486.4018418	5968.089266	240.7342449	86.53366101	8121840	132.0004998	1.133337625	4.000015147	0
3574.769794	0.0	98.59181228	9727.792139	8339.374109	0.0	5018112	0.0	0.0	3.999667841	0
1251.895853	2590.92707	59.53472129	9800.09514	2725.530208	2590.92707	8695400	136.8031893	5.666798779	20.00046628	1
2055.374245	2846.282308	91.73813491	8193.962205	3774.997583	2846.282308	7824480	211.9444265	6.533675306	16.20084795	0
1850.350599	60.53607925	91.80416424	32669.61523	16059.92848	60.53607925	7703864	59.86938234	0.80003629	24.00108869	0
4981.262832	116.3983526	258.0630142	54847.29039	27148.94909	116.3983526	8027120	76.79891304	1.599977355	257.5296884	0
4819.799485	223.0388775	246.9692293	1028.205226	239.4368344	223.0388775	8016576	91.65524703	2.533017736	3.666209881	0
11392.67533	91.16629076	534.4184196	5236.786518	4528.692257	91.16629076	7801520	89.54315206	1.217354031	1.487877149	0
2526.781684	6258.438563	77.9986213	22652.09404	144.5209698	6258.438563	6042584	275.4972689	12.61055554	3.002513224	3
10042.20949	86.9328384	524.3970144	5397.435937	239.4653033	86.9328384	7991312	80.46620855	1.133326881	3.733312078	0
4173.872176	283.4670408	165.4002183	3066.470714	240.7336511	283.4670408	8285128	82.66677579	1.666668867	4.466672563	0
8877.58483	96.40707499	462.5672796	1028.808834	239.4842416	96.40707499	7700384	83.27277778	1.26675963	3.666935771	0
5350.203953	288.3407322	221.1390078	5686.079238	405.4770712	288.3407322	8017752	77.00197587	2.53339834	12.33364981	0
4152.115784	6903.272531	201.6389895	12812.68115	4220.288647	6903.272531	8703280	150.6767607	72.92755216	20.5590069	1
10822.0691	209.0077723	507.8188841	1371.717676	440.149701	209.0077723	8044928	94.20350311	1.266713772	12.73380686	0
5814.137326	224.0668205	298.1335381	1028.334039	239.4668311	224.0668205	8012120	83.46672398	2.333334936	3.666669184	0
1983.874298	108.8004185	94.86703159	1028.737291	239.4675878	108.8004185	7702552	99.60038313	1.400005385	3.666680771	0
1004.793767	29.86251876	52.85932451	302.6246321	144.3799456	29.86251876	5577800	0.0	0.466601856	2.399666686	0
5417.912988	3015.55157	270.2623263	29890.31996	13500.18319	3015.55157	10122352	406.6601357	9.666511422	18.86636367	4
19760.26336	86.92921289	1035.350924	11603.18334	5526.671369	86.92921289	7890360	80.46285273	1.133279616	11.06614213	0
13523.64191	82.27341089	655.9871068	14852.95088	4940.271637	82.27341089	7816936	76.80629607	1.066754112	7.200590256	0
4164.608152	263.1422732	163.6722272	1316.778069	405.4804422	263.1422732	8180720	83.40283347	2.066736881	12.26708342	0
7794.384507	168.4576867	404.8450857	1028.278519	239.4539022	168.4576867	8137616	116.0604799	1.999893392	3.666471219	0
6660.094529	2920.17478	290.0707837	30219.76225	13648.59372	2920.17478	10213808	437.8062139	9.266798193	21.86697703	4
8993.778407	75.8941272	409.6336866	9824.851533	4343.609013	75.8941272	7695104	72.00212068	0.973001631	1.556802609	0
11759.10386	4030.808969	545.9831546	4653.323096	148.0620985	4030.808969	6416280	346.3893127	58.46486283	2.999907443	0
3020.310421	315.2045663	97.86808445	284.4707877	148.0688117	315.2045663	5688520	0.0	3.133378726	2.933375828	3
4001.782069	5560.949108	198.3958059	0.0	0.0	5560.949108	6550336	740.5176788	86.86483034	0.0	0
15568.58695	2974.775004	812.041645	20472.30251	8999.989347	2974.775004	10124400	419.7204003	9.599704201	12.59961176	4
1341.323032	6685.015326	53.73292066	35847.05803	2613.179931	6685.015326	8696816	130.7989955	69.66613163	19.53318332	1
6081.941046	8.533250618	310.9303194	1594.984539	239.4643455	8.533250618	7900920	47.5995386	0.133332041	3.733297145	0
14015.07322	123.8631894	732.3127749	1141.234628	238.2599779	123.8631894	8053168	5.733172384	0.999971927	3.466569349	0
2888.850054	2602.17842	93.66828963	320.1388803	146.8025436	2602.17842	6400904	1565.22712	40.40070001	2.800048516	0
17519.78296	2929.919561	917.0832231	30160.27783	13645.04634	2929.919561	10218056	426.1410266	9.600173315	21.20038274	4
3297.23616	1213.746644	102.3344556	73226.80305	36691.53572	1213.746644	8314088	191.5354338	2.600028514	149.5349732	0
7332.117483	180.1296683	334.4598615	1632.833444	256.7281098	180.1296683	8293512	91.86479752	1.999959307	4.399910476	0
3784.12459	2608.96436	191.5316396	7132.78136	3602.729353	2608.96436	8697872	132.369497	4.902573963	18.55027986	1
9112.997124	252.2017654	422.2696226	1267.075536	351.8024626	252.2017654	7927448	66.4004648	2.066681133	9.666734334	0
14001.7491	88.12713858	722.6158716	1880.667802	293.1793914	88.12713858	8026544	34.26425812	0.533295846	6.332888174	0
13473.35845	205.9204715	640.7599781	2001.208338	405.4413428	205.9204715	7916568	80.46164103	1.199925053	12.33256304	0
4367.565717	121.3397894	225.0786424	5398.020544	239.4794086	121.3397894	7856720	96.73848047	1.266734065	3.733531982	0
8040.963485	90.80335185	417.815423	55076.16638	27263.40638	90.80335185	7894472	80.40296794	1.200044298	258.6095461	0
1389.105339	2544.604175	54.53485158	5274.146832	2618.339561	2544.604175	8695856	118.8033075	4.800133636	18.73385488	1
24727.84169	253.5819686	1252.710924	5401.882557	240.7162168	253.5819686	7603224	99.45959443	3.266434401	3.933053667	0
8022.63479	209.3325016	362.6652257	1598.860314	240.7323768	209.3325016	8308952	97.5329458	2.666656071	3.933317705	0
10884.01277	81.33342876	519.1339425	5401.939672	240.7336158	81.33342876	7987080	136.933494	1.066667918	3.933337948	0
1206.664461	2568.762987	48.41060999	5291.826459	2628.842821	2568.762987	8558536	139.6306024	5.067777355	18.20398971	1
5476.708917	6979.42376	274.0754535	32355.50398	15647.43499	6979.42376	8052848	193.939551	6.533542799	24.40078229	0
6713.560119	2916.040591	293.0707462	30179.88677	13648.58999	2916.040591	10218520	415.6057852	8.933457687	21.86697105	4
3128.237903	2501.258023	100.6551846	9772.412699	2643.14786	2501.258023	8566928	118.7078352	3.996896809	18.65218511	1
1266.227541	236.5091674	54.47645609	383.8689813	255.5792609	236.5091674	5506648	50.6757731	1.867002167	8.134795156	0
2710.468987	98.1310037	131.9302013	51398.77979	25424.46309	98.1310037	7634136	0.0	1.533296933	241.2609391	0
3155.410711	2630.820013	102.0648567	5352.905075	2717.68514	2630.820013	8557848	135.9975883	6.399886509	18.73300113	1
3677.122834	2646.889886	179.4445482	4605.544683	2285.814865	2646.889886	8694128	120.8220214	6.160333326	10.3997025	1
2313.637307	157.714697	92.44425651	1736.593332	219.521808	157.714697	8009688	60.60826616	1.132242335	7.259671441	0
9519.507677	86.93857863	448.5603965	5402.32594	240.7478585	86.93857863	7998256	137.8083144	1.133401715	3.933570659	0
2757.344614	393.6873143	73.07049897	4599.641236	222.1449841	393.6873143	5290648	115.2727123	1.866764572	11.66727858	0
4430.060798	3402.277627	225.5963062	20475.79808	9000.119305	3402.277627	10119616	411.726592	10.9998199	12.5997937	4
9111.93816	449.3969501	452.796927	1935.720196	348.1309707	449.3969501	8019152	44.13303382	2.466649926	9.133271349	0
7808.790838	281.1330035	348.1329249	1946.397716	350.532922	281.1330035	8006528	55.59993476	2.599996949	9.533322148	0
7896.60031	2942.407972	349.8088735	30298.50191	13543.14354	2942.407972	10215408	463.5450919	9.400238453	16.33374767	4
18538.7531	4862.29261	876.216689	24323.79662	9149.707605	4862.29261	9986080	514.209794	14.73361396	15.73363301	4
3483.819131	71.8546861	179.1034708	1028.495182	239.4267462	71.8546861	7703776	71.8546861	0.933177741	3.666055413	0
8200.269017	131.2000376	363.2667708	1657.933809	240.7334023	131.2000376	8309944	157.6000452	1.800000516	4.133334518	0
1937.070672	403.0952461	96.20682106	1028.53959	239.4836461	403.0952461	7980704	88.93963915	3.466912471	3.666926652	0
4469.967585	2633.021096	164.7096899	9837.903059	2740.849261	2633.021096	8703848	122.43198	5.934883564	18.27143929	1
7949.986856	144.9997603	414.7993142	12704.84566	4611.459042	144.9997603	8173088	98.2665042	1.666663911	4.86665862	0
2695.331894	226.4721473	82.73533553	443.9440768	311.6075409	226.4721473	5300200	76.86852689	1.533370441	11.13360277	0
2998.099803	407.2678943	73.87898279	4710.051864	332.0553558	407.2678943	5293080	138.1563649	2.400400163	17.26954562	0
2883.969738	1879.780275	93.19902203	278.7304085	146.8651256	1879.780275	6417728	1142.788008	27.93304022	2.733304652	7
6986.467458	2853.66699	374.8000425	13449.00152	6419.600728	2853.66699	7820664	175.4000199	6.533334074	26.26666964	0
12136.365	62.19902242	567.2119095	1374.854747	96.19935572	62.19902242	8020632	60.57995893	0.809531745	1.484141533	0
3526.746582	82.26542062	129.9313653	793.0546545	95.06522675	82.26542062	7773560	76.79883675	1.06665051	1.399978795	0
4909.500697	2984.606298	267.3279262	34704.7647	13936.9181	2984.606298	9994128	427.9246778	10.13312837	22.73287352	4
2960.726185	2746.493803	145.8433269	52731.42788	25674.15795	2746.493803	7867688	177.0383346	6.199007952	243.5610221	0
5865.174117	2572.513795	295.4054118	9561.775172	2579.247252	2572.513795	8689120	114.4020958	5.466766818	16.40030045	1
4863.582777	3212.876702	197.471381	4647.910961	146.8701729	3212.876702	6400048	2582.594988	50.20119847	2.800066847	0
8528.349908	82.27197156	445.1620374	1028.732999	239.4821085	82.27197156	7608536	93.00599703	1.06673545	3.666903109	0
7150.310625	2746.981107	371.1884387	6388.534352	667.5792071	2746.981107	7815040	201.593721	6.666459029	4.866515091	0
2373.365007	2569.402425	82.5981647	5577.507683	2797.146881	2569.402425	8705872	156.470233	4.86263389	19.45053556	1
2482.535253	461.4003568	93.86673926	1700.934649	203.7334909	461.4003568	8048928	59.2667125	4.266669966	6.866671977	0
1184.264803	2552.595984	48.46659041	5268.258378	2617.062549	2552.595984	8559184	136.7997848	4.733325886	17.13330638	1
18280.5822	2554.940164	54.66681281	5244.147353	2603.340293	2554.940164	8697088	128.8003443	5.133347056	18.13338181	1
3623.707388	15035.75901	120.7324689	53596.28292	26571.34308	15035.75901	7917232	293.997895	13.733235	62.26622084	0
4420.542646	2790.739212	184.8003893	13491.76176	6069.879454	2790.739212	7826464	158.4003337	6.333346676	20.26670936	0
4550.900029	2974.465379	233.8718072	21561.9406	9144.867671	2974.465379	10125808	435.6095747	9.866883541	15.00032971	4
12301.42893	2821.89409	638.7244508	30141.71416	13644.61025	2821.89409	10219144	383.5946655	8.266551706	21.19970518	4
15378.45579	617.2260943	799.4141185	5653.828355	2655.292125	617.2260943	8164920	287.98107	2.666491389	7.399513605	0
3439.901186	81.32784479	176.1881097	1594.292407	239.450507	81.32784479	7887280	79.59462842	1.066594686	3.7330814	0
7339.113447	144.7982923	379.5288574	34999.12058	15040.35596	144.7982923	8011472	80.26572007	1.666647011	22.13307231	0
9754.203407	51.99753046	466.5111772	1033.084269	240.7219006	51.99753046	7834704	59.86382353	0.666635006	3.866483034	0
14741.30812	3078.205718	771.651388	16098.61458	4626.175068	3078.205718	10210968	430.1248169	10.66645547	11.59977032	4
7633.839998	25423.42308	333.461028	24641.28481	149.1150872	25423.42308	6047656	898.4200654	22.57704983	3.263349385	3
1901.721378	77.99950964	95.33273401	5397.832732	239.4651612	77.99950964	7703992	73.99953479	0.999993713	3.733309863	0
1024.525602	146.5322275	42.66634468	0.0	0.0	146.5322275	5530336	2.799978869	1.86665258	0.0	3
6078.573502	6903.827521	295.12881	5285.652322	2624.093115	6903.827521	8696240	142.7978114	73.06554682	17.86639283	1
10996.12727	220.5731327	516.9370336	22799.88949	5442.337087	220.5731327	8137480	170.7125394	2.533024794	13.59834363	0
6158.565871	2550.13535	303.9415195	5247.608002	2606.736875	2550.13535	8559256	136.8036846	5.333476982	17.40046865	1
2802.627691	2889.693147	129.8648607	13788.54158	4432.338361	2889.693147	7925312	215.3303388	6.666573957	18.99973578	0
3247.075174	78.00020436	116.0669708	793.0687445	95.06691574	78.00020436	7691480	74.00019388	1.00000262	1.400003668	0
8604.028955	4439.457858	384.7614594	33635.72544	16553.67674	4439.457858	7922712	311.9561373	7.933913302	42.60311429	0
3076.876491	4458.244165	123.4697361	76072.75784	60538.23831	4458.244165	10948640	228.0056682	7.533520617	162.6040423	6
4428.313122	223.9922334	166.2609018	3781.40222	406.719231	223.9922334	7930696	81.73049946	1.333287104	13.19954233	0
1249.400196	164.9597654	178.0952035	357.6573086	199.3652783	164.9597654	5292360	27.8044552	1.600256414	5.200833347	0
4452.218909	2974.901423	226.0642418	20472.71373	9000.170125	2974.901423	9994144	426.728756	9.666562977	12.59986485	4
3862.070198	208.677664	139.6740275	5968.781221	240.7460206	208.677664	7823064	136.9405501	1.400073784	4.000210811	0
1886.815157	82.26732755	99.66746733	5397.776695	239.4685904	82.26732755	7838592	76.80061696	1.066675236	3.733363325	0
16420.00252	2934.019468	806.9870183	25171.06175	9148.119504	2934.019468	10213944	426.7931343	9.399848788	15.66641465	4
11985.79569	289.5998957	611.5997798	5620.197977	348.133208	289.5998957	7920568	47.73331615	1.866665995	9.133330045	0
3537.156564	102.6654059	126.5984454	59263.93891	26863.27012	102.6654059	7889528	85.99894393	1.399982808	253.7302175	0
6045.950302	78.00107901	258.6702449	1618.622391	240.7366635	78.00107901	7934352	131.3351501	1.000013834	4.000055334	0
3238.246827	237.4652118	104.9326904	55767.925	25395.71108	237.4652118	7395816	12.133259	1.999987747	240.2651946	0
6062.538207	1311.577656	299.8101316	76649.2569	38417.16491	1311.577656	7745816	129.5377108	3.53345274	163.405522	0
9248.158982	15986.97767	425.6678472	54661.21826	26707.94074	15986.97767	7927128	291.1341407	12.46670124	58.86682992	0
10746.15897	155.3356313	504.4074619	54782.74375	27090.13409	155.3356313	7782936	51.33409274	2.400035505	256.0704548	0
2626.194098	92.28754395	89.8870009	284.7310785	148.1001699	92.28754395	5022888	0.0	1.000226271	2.933997062	0
12242.54673	115.990021	633.6121549	1028.311531	239.4460663	115.990021	8128488	130.0554776	1.533201427	3.666351238	0
1161.874536	2573.817433	47.73365665	5611.771344	2788.81889	2573.817433	8691912	121.6008236	5.666705049	13.13342229	1
10029.47212	204.8082797	464.4187749	1599.598	240.7430658	204.8082797	7700576	135.0054578	1.333387238	3.933492351	0
2893.851951	82.66243766	144.7925924	1594.851741	239.4544162	82.66243766	7927392	77.66269344	1.066612099	3.733142346	0
37646.8079	467.4034089	130.6676197	5.733375149	1.200008752	467.4034089	6504752	78.4005718	5.466706537	0.200001459	7
6358.767602	2929.4465	277.5377388	20799.53016	9148.411882	2929.4465	10040256	418.0066352	9.133478312	15.60024763	4
5615.401141	0.0	248.7228216	279.3297319	146.833151	0.0	5046296	0.0	0.0	2.733950586	0
6239.433223	5965.634691	268.1985625	27116.85465	2644.519159	5965.634691	8699368	147.199211	57.8663565	19.06656447	1
5194.183336	2651.425524	218.2021006	53756.98417	25680.98056	2651.425524	7394432	148.9347671	5.333384676	244.4023528	0
1274.779607	4394.13883	50.80934031	4386.651137	1.270233508	4394.13883	6036872	191.4709877	8.156236208	0.267417581	3
7216.49701	109.6661147	337.0649701	4435.177676	15.99991947	109.6661147	10207184	67.79965874	1.266660291	0.666663311	6
2288.807339	432.8013878	108.4670145	5963.352456	239.4674346	432.8013878	7982504	68.40021934	3.400010903	3.800012185	0
1607.617352	588.8063552	69.86742077	1366.548083	145.6015715	588.8063552	6504752	232.1358389	8.200088506	2.600028063	7
10575.32281	4555.252902	488.1390023	16816.26196	8415.164395	4555.252902	11016864	232.402699	8.266762671	149.8017397	6
4407.755842	2968.748494	224.4678129	20476.2379	9000.312628	2968.748494	10210488	412.53544	9.666716031	12.60006434	4
10165.43075	82.26637599	529.1981302	1028.796365	239.4658206	82.26637599	7823296	76.79972864	1.066662898	3.666653711	0
4708.471621	3016.560463	248.6634075	25790.9953	9270.678492	3016.560463	10217184	446.1274861	10.26653211	20.13306946	4
5159.84083	661.3471114	210.0043751	313.3398612	146.8030584	661.3471114	6403048	43.20090002	10.33354862	2.800058335	0
4191.2133	2649.408407	177.400563	112664.3575	80394.45512	2649.408407	17406232	235.2007464	5.666684649	282.4008962	6
9611.082173	2888.471327	446.3340534	13125.48784	5936.676245	2888.471327	7827552	209.7336717	7.066678068	25.80004162	0
3231.544019	4.266504739	116.19559	56280.19731	25679.7587	4.266504739	7324736	19.79924855	0.066664137	243.9240756	0
3831.646542	2571.621977	193.6681923	4994.330733	2507.223422	2571.621977	8702512	123.9368425	5.197786966	13.09572301	1
3606.153215	13110.33895	127.8673716	32204.71089	15518.08556	13110.33895	8278000	233.734622	10.73339251	18.33343441	0
4444.665807	133.8666408	223.7999567	1594.266358	239.4666204	133.8666408	8274872	86.86664987	1.866666306	3.733332612	0
3131.278691	265.6676868	152.8672537	1196.204593	293.2011259	265.6676868	8009448	39.26681745	2.266675371	6.266690731	0
3775.314563	2874.90314	130.3349868	14099.64554	6454.615221	2874.90314	7826560	215.9360728	6.533416221	31.80040344	0
6615.798968	70.39786084	300.3908721	1033.168605	240.7260185	70.39786084	7827528	85.26407578	0.933304973	3.866549175	0
10982.19095	151.321267	567.6214045	5962.857855	239.4475731	151.321267	8024224	100.4586561	2.066501884	3.799697012	0
2894.069681	6799.468823	95.234348	4911.126581	2464.098134	6799.468823	8697552	137.6119852	71.83767427	13.31303688	1
8781.711133	3020.64295	366.110248	25987.95917	9171.161743	3020.64295	10125680	506.0190459	10.33644598	15.67138584	4
3227.641723	13.20017063	114.4681464	793.0769185	95.06789558	13.20017063	7896688	75.26763963	0.200002585	1.400018098	0
9861.554708	143.8805183	465.7431063	1033.857602	240.9798477	143.8805183	8235272	143.6135786	2.002048028	3.870626188	0
3803.392091	25411.85081	125.5334932	20254.40004	148.9504459	25411.85081	6051352	402.5453988	22.81822373	3.193220814	3
11529.25357	2758.612818	545.6692022	269006.9833	145678.8103	2758.612818	7341368	136.8006357	4.200019516	202.2676065	0
7699.7176	81.32894211	396.6452505	5963.678001	239.4537378	81.32894211	7708656	74.66263538	1.066609077	3.799794836	0
3195.2095	2548.007576	103.7336418	5595.883305	2804.941673	2548.007576	8563800	136.8004068	4.600013677	21.93339855	1
3409.434027	2907.772163	105.332325	263582.4766	129320.6286	2907.772163	7210928	211.3313102	4.933286105	259.997511	0
3145.309806	2607.980492	101.4659077	9950.058907	2797.712406	2607.980492	8566360	125.1990635	5.33329344	20.79984442	1
6650.649153	2559.071489	343.2710982	5418.039982	2719.237601	2559.071489	8699088	138.0392352	5.751634801	19.82622349	1
4292.353852	4.675912254	223.2414108	5408.494107	239.9410974	4.675912254	7789312	45.75714135	0.066798746	3.740729804	0
2981.134478	2577.525297	97.33554739	9358.812882	2503.523613	2577.525297	8701200	121.6027661	5.266786469	14.06698664	1
4353.16828	2984.311588	231.3983139	23478.36225	9144.600033	2984.311588	10217568	457.3300009	9.799928591	14.86655834	4
3783.758836	176.5345232	146.8009894	1032.873628	240.7349559	176.5345232	8126288	89.40060256	2.33334906	3.866692728	0
7433.160331	208.691757	332.9733656	7246.33787	240.7622794	208.691757	7823488	136.9497984	1.400168338	4.467203744	0
5399.940142	4484.061013	276.5370961	15961.88385	7973.841831	4484.061013	11089224	208.8028411	7.533435838	136.0018505	6
2026.944076	105.3338916	108.2005735	9037.18123	1489.741229	105.3338916	7912656	88.93380468	1.40000742	4.60002438	0
1046.411971	205.8023544	44.93384738	6831.54482	50.93391602	205.8023544	6034544	24.00027456	2.600029744	1.333348587	3
1502.364224	310.792599	55.46534585	467.455535	309.1926371	310.792599	5353848	77.66481721	2.599938087	10.79974282	0
2504.271686	136.9408989	71.87063728	133.0073482	113.4729357	136.9408989	5352872	49.86942179	0.8000442	6.200342548	0
5450.739343	71.8676249	238.2698436	1033.213776	240.7365432	71.8676249	7821312	71.8676249	0.933345778	3.866718223	0
9231.932005	1234.95991	472.876843	82483.64171	39105.24154	1234.95991	7739928	133.2028665	3.133400764	151.269922	0
3309.484983	4490.653584	107.3789637	2470.649317	148.0376651	4490.653584	6041456	205.293115	8.398354706	3.066066004	3
8311.45734	2866.842773	424.2729968	51830.63998	25640.38255	2866.842773	7452520	207.8697681	6.000089521	243.3369639	0
12531.47159	214.790943	596.4415167	55402.19721	27116.85657	214.790943	7907672	101.0624052	2.333234949	256.3891889	0
11148.72293	156.8007913	576.6695769	59443.69999	27262.53758	156.8007913	8139120	117.6005935	2.200011103	258.6679721	0
1541.587996	4620.697354	57.4662192	21144.36869	8370.601488	4620.697354	10995152	237.664816	8.19993615	149.1988382	6
7755.024064	125.8105131	403.5809141	1028.964562	239.6136601	125.8105131	8298832	91.25598189	1.734397317	3.668917401	0
6891.653251	879.5316212	338.3326747	6359.58762	403.065882	879.5316212	7927072	186.999636	4.599991045	11.99997664	0
8625.529403	86.93396563	398.8029006	54669.33096	27033.39662	86.93396563	7889768	80.46725193	1.133341577	255.5351919	0
6750.995683	84.96017449	354.6334556	55016.55663	27238.57231	84.96017449	8102520	79.7238001	1.112729558	258.3496215	0
1887.596388	2738.928093	81.79984349	207226.4035	103056.7362	2738.928093	7216880	158.3996969	4.666657738	192.7996311	0
2530.577782	258.1773286	72.72694694	4489.139127	112.256809	258.1773286	5355512	44.12945818	2.266467641	6.066133979	0
18722.94896	2901.618409	917.4935676	25169.00462	13517.72967	2901.618409	10214368	405.0785436	8.733589402	15.66712603	4
3238.804901	4672.607071	125.0001892	185987.0815	185909.0813	4672.607071	9229560	195.4002957	5.600008475	25.13337137	2
1876.954582	95.45418571	95.05423801	1031.265159	239.4353597	95.45418571	7711352	86.05541463	1.266501067	3.6661873	0
8297.369676	139.2006097	430.9352208	117600.5818	59019.45851	139.2006097	7876272	140.5339489	1.733340925	309.3346882	0
3173.330752	2568.931244	102.5999166	5424.928921	2719.597788	2568.931244	8693232	125.1998982	5.533328833	20.99998292	1
1064.28688	1112.548418	53.59430364	4692.034633	179.0476363	1112.548418	4963768	1077.752116	10.93217139	2.866362011	0
3879.863408	2889.864239	137.2665514	19647.65016	9199.792272	2889.864239	7863096	223.1998125	6.866660899	28.1333097	0
4672.751185	4748.417062	167.931579	44540.20137	32675.12532	4748.417062	11152696	320.329987	9.599899713	175.3315017	6
9513.131143	196.2707478	490.9435417	54981.87659	27206.43238	196.2707478	7778736	42.00087334	3.066730434	258.1387009	0
7406.38262	4736.122219	333.5992172	43144.56542	31982.45828	4736.122219	11004304	235.1994481	9.933310023	173.7995922	6
2921.57505	38.39967207	95.46585139	273.4643313	145.5987566	38.39967207	6409808	66.39943295	0.599994876	2.533311699	0
7569.751277	822.2004523	330.0269412	1602.730836	771.1296165	822.2004523	7920440	248.4869515	4.933736091	33.6027431	0
9830.159999	86.13590363	463.0138163	1092.032586	240.740517	86.13590363	8127080	120.8036048	1.200035809	4.06678802	0
5928.640092	41795.69924	203.3461414	93170.13514	168.1439242	41795.69924	6425968	12528.58913	650.8409943	8.600541719	0
6471.991015	385.2074011	326.6729431	1594.963978	239.4712677	385.2074011	7824112	98.33522268	4.000076855	3.733405064	0
8426.051859	130.9299955	438.7888138	55016.39745	27233.43906	130.9299955	8009008	88.93106618	1.799954113	258.3267477	0
20402.20348	129.6072217	1025.190457	1032.857551	240.7467477	129.6072217	8366008	92.20513767	1.800100302	3.866882129	0
2799.789553	266.1386774	83.13500268	498.8100161	366.5406935	266.1386774	5580752	88.2684391	1.533364123	13.93361312	0
3914.748433	213.3377892	145.403037	3380.670611	247.0051591	213.3377892	7828480	140.6029367	1.466697301	4.866768317	0
2181.500393	128.6019882	104.9349556	366.539	144.4022325	128.6019882	6000960	34.13386104	1.666692434	2.466704802	4
6293.391145	488.2556353	313.4595846	1056.109472	253.3276098	488.2556353	8028376	79.59820161	3.333258024	3.999909629	0
4042.439926	81.33145403	164.729527	59220.29828	27149.97265	81.33145403	7888792	78.26485823	1.06664202	257.7940432	0
3419.008981	25379.47426	111.4575037	20307.35695	148.2318058	25379.47426	6042864	814.3071871	22.02453666	3.003345908	3
14185.58177	4569.746698	646.4779887	56932.26374	28473.16533	4569.746698	10954544	254.204452	8.266811446	311.2721181	6
12288.42405	123.1989044	594.7280442	1032.790815	240.7311924	123.1989044	8137864	117.3989559	1.733317918	3.866632279	0
3230.272567	90.80016586	109.8668674	65644.71991	32521.25941	90.80016586	7716296	84.8001549	1.200002192	266.4004866	0
2281.587677	208.1867094	110.1263029	1649.094722	294.3812067	208.1867094	7977408	107.2598192	2.933146081	3.866419834	0
15182.72928	95.46538361	751.7232302	1045.719279	241.9300818	95.46538361	7786440	86.06550995	1.266649643	4.066612011	0
6453.43775	2568.174886	218.0035273	9909.493669	2774.578226	2568.174886	8558408	149.4024173	5.600090609	19.66698488	1
3165.51121	2642.437753	100.0140453	5363.353194	2688.777594	2642.437753	8693232	118.8166858	6.000842718	18.06920419	1
3291.871517	109.6001615	117.2668394	7175.677239	95.06680673	109.6001615	7946480	83.33345611	1.466668828	3.13333795	0
8615.226363	4505.54712	389.6011922	19175.92534	9589.896012	4505.54712	10987632	228.0006977	7.600023256	154.0671381	6
3386.774494	119.9671261	126.890867	5449.316965	295.257605	119.9671261	7802584	107.317984	1.464637499	4.061040339	0
3014.850305	2593.550114	97.82326368	5507.243029	2762.256902	2593.550114	8703848	139.6332066	5.734697121	20.5382176	1
2201.189597	2561.511716	106.4876375	5260.489291	2638.489927	2561.511716	8698224	122.5776191	4.806965453	14.95500363	1
5298.443587	252.9449621	211.3430495	2001.425346	405.4853082	252.9449621	8035272	77.67023743	1.600073561	12.33390036	0
2614.660322	2252.527867	89.06645053	284.3993099	148.0663074	2252.527867	4962784	2161.594755	22.13327962	2.933326215	0
5232.745091	88.66573627	250.7307023	73734.22628	36308.95233	88.66573627	7487256	15.13317454	1.333319342	264.4638916	0
10222.76308	337.5855716	489.1790925	5401.702465	240.7230448	337.5855716	8303624	79.59659804	1.866586889	3.93316523	0
1712.749861	2553.657373	75.2703228	6909.26894	2728.932553	2553.657373	8697712	136.8066452	5.133582689	20.66767056	1
3346.467286	4582.558807	109.0688597	21998.44232	8087.762618	4582.558807	10968464	224.404512	8.066828864	139.0027949	6
9954.997624	3058.927753	451.6363137	20846.99894	10169.24989	3058.927753	7820624	281.6477381	7.66615145	33.26443108	0
8191.163612	77.99838387	376.4588664	14830.62604	4919.498068	77.99838387	7783616	73.99846675	0.99997928	7.399846675	0
3088.30288	338.8332305	91.6756576	89534.38094	593.3915292	338.8332305	6692232	119.4783843	2.266888988	24.60241284	0
6355.918263	2576.700197	215.39723	5964.45663	2986.76159	2576.700197	8558096	136.0649169	5.399930557	18.93308985	1
1925.198768	110.7999291	96.53327155	1028.332675	239.4665134	110.7999291	8008312	91.06660838	1.466665728	3.66666432	0
13278.38619	64.80318616	689.5005671	55642.80244	27263.74047	64.80318616	7894808	63.46978726	0.86670928	258.5460452	0
1423.329225	2469.326205	65.53314416	5276.784768	2611.725794	2469.326205	8703184	125.1996386	4.399987299	18.26661394	1
1772.845381	1175.452553	85.86563571	75311.36243	37655.94788	1175.452553	8387888	103.2654268	2.733300516	152.5981678	0
15306.25772	2908.756972	799.0731605	20473.09971	9000.339809	2908.756972	10207752	410.9366729	9.066740349	12.6001024	4
13215.07295	8707.407244	642.8475141	21914.81375	10709.21427	8707.407244	8134480	242.3261136	7.666438258	22.13267393	0
9555.299508	95.46632872	449.7317413	833.1303841	111.0662735	95.46632872	7705784	86.06636199	1.266662183	1.866660059	0
3109.750727	61.46701047	149.2008345	35554.79887	14961.68369	61.46701047	7676560	62.00034679	0.800004475	22.73346049	0
1228.011126	2570.689957	49.06711121	5293.381291	2629.623824	2570.689957	8558264	122.401109	5.600050736	17.80016127	1
9090.522667	401.1328627	407.8661881	16286.78089	5732.059941	401.1328627	8042448	91.93322547	2.666663538	25.33330361	0
9850.150857	71.86484897	509.6537758	1594.359673	239.4606099	71.86484897	7800024	66.93164041	0.933309727	3.733238907	0
9765.155861	95.46623516	505.1977165	1614.726035	239.4655843	95.46623516	7759400	86.06627765	1.266660941	3.799982824	0
8276.915225	2793.883057	410.0024053	17766.5709	6037.302086	2793.883057	7815856	173.2676832	5.800034027	21.86679495	0
2916.761298	326.7663411	83.47509876	553.8559468	421.5092447	326.7663411	5298216	116.0783921	1.800181842	16.73502379	0
3000.209199	91.73565302	150.6038083	7431.921262	239.4727221	91.73565302	7784568	79.60201287	1.200030345	4.333442912	0
7259.87443	2599.612678	310.8174576	5484.974739	2749.621104	2599.612678	8699440	158.4755677	5.400303317	21.93456532	1
4684.21368	144.8739621	235.5034875	55108.14928	27279.48717	144.8739621	7908168	134.2783043	1.732623281	258.7606231	0
6371.929909	1920.31221	287.3301727	158270.9257	79141.32945	1920.31221	7219720	117.998702	3.066632934	138.7318073	0
2768.212574	19.19870012	87.66073145	4379.370154	2.399837515	19.19870012	4986576	31.99783353	0.19998646	0.466635072	0
5894.036012	99.33843469	249.1461278	55181.23374	27006.3202	99.33843469	8012224	76.80394414	1.333401808	255.3464462	0
1384.669321	3610.526589	48.86125834	0.0	0.0	3610.526589	5862200	163.1378625	7.142287762	0.0	3
11540.45791	4526.36004	452.7826866	366.1732462	170.5519235	4526.36004	5871224	301.632878	9.401024712	3.40037064	3
2889.104935	312.7824904	124.6596882	961.3461838	148.7916706	312.7824904	8051928	88.72836632	2.399865656	3.999776093	0
6603.065346	122.8666421	286.3999427	7796.531774	149.99997	122.8666421	7945256	108.0666451	1.59999968	3.333332667	0
4558.153754	2560.611472	175.8007876	5545.891512	2780.145788	2560.611472	8564464	114.4005125	4.600020608	19.26675298	1
13492.5938	99.18966245	704.9931923	1083.22044	294.3693208	99.18966245	7927088	89.52400314	1.199874949	3.799604005	0
3080.429798	1997.552656	65.86730382	348.6700395	184.4017838	1997.552656	10217000	124.8678746	5.733388794	3.666702136	6
3320.457909	96.26834559	164.6695385	1594.427807	239.470843	96.26834559	8276464	79.73472391	1.266688758	3.733398444	0
9693.2525	96.80318741	499.6164507	59501.75919	27291.56529	96.80318741	8092848	111.2036616	1.266708375	258.9418594	0
11432.05933	306.798014	541.1298304	1358.657872	95.06605127	306.798014	8328080	88.93275764	1.999987053	1.466657173	0
3092.37013	2579.22079	99.25467543	9949.280661	2796.073578	2579.22079	8690920	122.4674624	4.802645585	20.14443009	1
6348.114354	2891.597288	276.993354	20798.70097	9148.047175	2891.597288	10216208	428.3897215	9.533104602	15.59962571	4
4516.155312	3039.348125	232.667799	21558.37158	9144.711171	3039.348125	10127320	408.6686555	9.200044774	15.000073	4
5563.412464	99.35135082	233.5085722	5094.684634	4405.804738	99.35135082	7698368	89.81098932	1.315911931	1.447503125	0
6345.960351	1719.104533	293.3284191	841886.2289	36659.78583	1719.104533	7744848	286.4618675	4.599922936	147.2641995	0
8211.092052	82.26558515	375.661728	6035.187324	276.5963637	82.26558515	8343944	150.7980175	1.066652644	4.666605316	0
5806.392877	2625.530113	292.1996416	9569.588261	2583.196831	2625.530113	8557432	125.1998464	6.13332581	16.79997939	1
2997.556755	133.4647412	96.5319407	313.5954759	146.7978822	133.4647412	6034344	7.333227539	1.333314098	2.799959606	3
3802.537626	2900.173913	132.0320936	18505.28766	6473.63819	2900.173913	7822976	246.0022502	7.19811515	32.5248166	0
6368.323217	2905.959138	277.4024633	20799.3847	9148.347904	2905.959138	10214640	411.4703205	9.133414438	15.60013853	4
3310.18239	207.0030678	141.9354368	268.6706484	144.40214	207.0030678	7487448	106.6015798	2.400035569	2.333367914	4
6965.45464	185.1996802	358.2660481	1028.398224	239.4662532	185.1996802	7984424	82.39985772	2.399995856	3.666660336	0
5775.68441	6388.574183	184.1402754	6158.765519	168.1396722	6388.574183	6075024	294.0777534	13.00049012	3.533466545	3
2937.064826	6882.52902	94.26660759	7990.661659	4003.997491	6882.52902	8703184	154.3999032	72.46662125	20.13332072	1
8970.490722	3062.497639	458.4713033	20473.14039	9000.35769	3062.497639	10121512	472.9381163	10.93344391	12.60012743	4
4774.168262	3081.183773	248.8545873	30163.86918	13644.13771	3081.183773	10124688	419.9796142	10.13284149	21.198971	4
10191.52287	204.3331236	513.0661399	16230.58334	353.9996366	204.3331236	7839976	60.59993778	1.533331759	11.46665489	0
2430.268976	142.3923232	120.9268138	2061.022217	705.4286347	142.3923232	8289352	77.86246884	1.599913743	4.266436649	0
7985.398563	2385.399571	360.7332684	168378.903	84279.0515	2385.399571	7888280	212.3332951	5.466665683	180.3333009	0
2311.320281	589.2973337	96.67169746	5131.400371	618.7655339	589.2973337	5301000	179.9426976	3.66685749	27.46809611	0
4575.861526	122.8070188	235.0134318	1028.52545	239.4803538	122.8070188	8304520	101.0057728	1.666761928	3.666876241	0
1039.889017	0.0	53.06780727	302.6731721	144.4031037	0.0	6409144	0.0	0.0	2.400051585	0
14293.66097	13582.05129	742.2100891	51507.63349	25193.40913	13582.05129	8292840	230.9364725	10.80014681	30.80041868	0
7005.015544	81.3280958	360.5101165	57686.95163	26384.43418	81.3280958	7822416	74.66185844	1.066597978	250.3838753	0
2483.53287	354.2666005	105.1333137	1935.732972	348.1332683	354.2666005	7926552	59.19998895	2.199999589	9.133331628	0
5448.565879	145.6675368	224.9346769	1598.742883	240.7347713	145.6675368	8304784	136.9341513	1.866677817	3.933356829	0
9542.592807	86.53266357	450.1298493	1599.454287	240.7314701	86.53266357	7829048	79.5993839	1.133324561	3.93330289	0
2214.098926	912.5858184	56.53245482	268.5291604	144.3977561	912.5858184	6507120	57.06577986	4.933256671	2.333297074	7
18356.80704	3037.623228	909.2736196	25171.65915	9148.336621	3037.623228	10212664	435.1366607	10.40007953	15.66678647	4
4819.799283	2546.771967	177.3406658	5310.819585	2662.643425	2546.771967	8696968	136.0722928	4.933537319	20.26750466	1
2123.878221	292.0015885	92.53383672	52331.75135	25608.67264	292.0015885	7403832	50.26694012	1.200006528	243.201323	0
4316.904586	130.1405058	216.8119492	1595.02124	239.4798652	130.1405058	7803616	60.53666971	1.066725457	3.733539101	0
4097.92746	1640.997648	152.7331144	5691.058509	406.7327503	1640.997648	7820336	182.4664051	4.599993407	12.53331537	0
3249.642192	96.79728516	115.1301043	792.7111004	95.06400044	96.79728516	8371848	86.93089521	1.266631142	1.399960736	0
12804.14639	116.402543	668.7479432	1028.355799	239.4718983	116.402543	8327864	80.40175651	1.600034955	3.666746773	0
3151.040532	2546.686638	101.8034634	5458.719039	2736.493095	2546.686638	8697392	118.8040417	4.533487563	18.73397066	1
4779.836199	321.8024371	243.5351777	5436.907842	239.4684802	321.8024371	8031352	100.267426	3.00002272	3.86669595	0
14243.58981	2888.985354	690.4790999	30217.61079	13648.64577	2888.985354	10215696	392.2737302	8.466819126	21.86706042	4
9063.115124	555.6029706	470.0025129	1230.339912	272.9347926	555.6029706	7827648	74.1337297	2.266678786	4.000021387	0
9685.511273	99.3296886	460.7164281	1032.895433	240.7245003	99.3296886	8338832	77.5971527	1.333284411	3.866524791	0
9066.12892	15543.38295	466.4801604	166629.9534	83757.08948	15543.38295	7909144	312.6757113	12.4003587	351.9435139	0
6332.435406	2939.959299	273.3233516	23498.6085	13491.77395	2939.959299	10037928	432.2508809	9.666313653	14.3328099	4
4817.527833	2917.51779	236.8095608	56039.59584	25534.8976	2917.51779	7328952	157.2063469	4.733524441	241.2764078	0
8394.754438	3445.854638	426.2864804	48579.17762	21455.50765	3445.854638	7927296	140.9834611	6.138418563	62.91879027	0
1397.290092	25488.54455	56.59824847	4426.063028	1.266627469	25488.54455	6038632	454.4526029	22.93262365	0.399987622	3
12332.33947	2595.397989	579.7321959	7021.038113	2783.754299	2595.397989	8565480	136.7682761	5.732003776	20.26196684	1
5313.558414	2798.648323	253.0710364	76758.6587	35621.28173	2798.648323	7175912	144.0024864	4.800082881	277.7381289	0
14965.74609	2943.947861	729.9534654	25168.96083	9148.518983	2943.947861	10217200	415.8781366	9.666933281	15.66709877	4
950.0519235	0.0	52.40286399	4638.120155	144.4078924	0.0	4944992	0.0	0.0	2.400131175	0
3593.072032	289.8670995	109.0668295	1385.868736	154.00023	289.8670995	10209072	188.4002813	3.800005675	3.066671246	6
16210.48045	76.80164458	803.0171953	1032.822116	240.7384883	76.80164458	8362744	71.33486085	1.000021414	3.866749467	0
6781.550194	610.4381796	241.5887259	69051.11095	32537.41492	610.4381796	7875464	766.7642177	3.133187118	276.1204477	0
9038.391852	2553.626694	594.2573646	9615.182824	2604.359233	2553.626694	8695248	118.7981404	4.866590488	17.93305262	1
1954.174501	2812.859258	85.73513949	189053.4494	94386.92175	2812.859258	7902328	197.4708267	6.600139043	259.605469	0
4406.802879	3392.33555	149.7334312	3262.802132	1320.067529	3392.33555	7959960	391.6669226	8.333338778	14.80000967	0
1923.496072	2894.677913	83.07081578	202924.4021	101312.6602	2894.677913	8050408	271.9469162	6.333649678	216.677489	0
6028.041875	4756.69971	249.0017297	15828.44329	7921.255026	4756.69971	11113072	394.4027398	10.53340651	131.2675785	6
1262.070318	164.9830474	54.52773043	357.5632592	199.3128533	164.9830474	5291176	33.52988803	1.666495429	5.199465738	0
3412.798953	24573.45913	111.2666325	24666.0591	149.2666209	24573.45913	5869000	385.7998817	21.99999325	3.266665665	3
10394.88808	55.79904137	450.992252	62191.19822	30799.6042	55.79904137	7548856	73.39873901	0.733320735	252.1956673	0
3009.308617	130.9322579	97.6658645	313.4640921	146.7987943	130.9322579	5529896	0.0	1.399988501	2.799977003	3
5887.097901	2862.260875	233.75742	9557.503008	1987.204917	2862.260875	7857864	216.078848	6.004043323	14.34299238	0
3826.936242	212.9334952	138.200105	1599.401216	240.7335163	212.9334952	7704472	139.7334395	1.466667781	3.933336323	0
7126.650638	2587.442589	337.0722149	5458.489847	2739.378424	2587.442589	8565368	167.4027554	4.933414537	18.3336351	1
7061.930556	2912.598854	298.1332161	39764.45103	19285.65908	2912.598854	7820720	269.6665606	6.866663966	61.13330929	0
3278.727126	86.53492904	124.2689582	1032.952381	240.7377725	86.53492904	7933456	79.60146785	1.133354232	3.866737969	0
6373.870873	3003.735316	277.2668497	25168.28328	9148.272705	3003.735316	10216896	434.5336201	9.666673047	15.66667701	4
3506.962953	206.5195947	118.5068821	5690.93269	405.8326899	206.5195947	8009608	81.40675463	1.201083265	12.34446689	0
8022.240571	2960.341168	355.3929372	23538.86554	9173.551024	2960.341168	10219592	441.7912201	9.266482511	15.59968998	4
9818.966026	13073.15477	501.1315994	86471.30081	42571.4527	13073.15477	7814944	266.199079	12.73328928	95.26633705	0
1264.684726	2589.303642	60.06752443	5581.479704	2800.706661	2589.303642	8700080	144.0020563	5.266741876	22.40031988	1
7489.47954	264.5910339	377.453876	1594.212644	239.4585522	264.5910339	8173184	85.33044177	2.733240713	3.733206827	0
7284.946592	3860.273692	321.9339193	1358.669139	95.06683969	3860.273692	7900984	123.2002242	4.200007644	1.466669336	0
914.0986159	110.7291278	42.26506144	34.132037	0.0	110.7291278	4958488	0.0	1.5332751	0.066664135	0
3429.352903	2947.714953	111.5063213	993.2198821	206.2066659	2947.714953	7820008	200.3379122	6.602347971	7.135871039	0
13530.48328	99.73198163	656.7244325	11576.97643	5229.462457	99.73198163	7979672	112.865137	1.333315262	9.333206837	0
6190.780593	316.8793228	254.4101611	2061.615674	461.6851064	316.8793228	7906376	97.6038983	2.133418542	15.33394577	0
4415.34344	2925.428371	224.4072902	24842.80706	9000.559065	2925.428371	10122696	452.2146909	9.466974217	12.66707818	4
2007.668476	339.2895054	81.0721239	5241.75284	93.87298557	339.2895054	7823176	50.73674859	2.933530799	1.200080781	0
2852.015002	38.40020199	92.6671541	278.7347995	146.8674392	38.40020199	6410288	0.0	0.600003156	2.733347711	0
3052.77405	8993.754276	110.4231756	55912.06816	27622.33071	8993.754276	7825568	177.9040052	10.40218321	59.81255346	0
7719.676565	81.13379281	345.7719744	782.1455424	93.75752719	81.13379281	7777544	79.35858017	1.051977865	1.380720947	0
12476.42689	71.93925441	628.8517587	6323.853829	148.8122482	71.93925441	8021584	83.00683202	0.46670508	4.267017871	0
6825.236583	99.73386791	298.9349356	1359.340619	95.06717623	99.73386791	7970448	88.86714299	1.33334048	1.466674528	0
9134.091828	86.53420329	476.6047915	1028.677008	239.4690741	86.53420329	7787664	79.60080025	1.133344727	3.666703529	0
11937.44184	7673.18404	622.598705	31082.80201	15266.63491	7673.18404	8301008	241.8661636	6.399986688	19.19996006	0
5508.193406	77.86374626	216.058563	52124.57831	25477.57775	77.86374626	7433576	17.86599657	1.066626661	240.9242971	0
3460.361313	90.79898487	114.1320573	55346.58123	27089.43047	90.79898487	7776840	76.79914139	1.199986584	255.997138	0
15036.19217	128.2671686	730.0695237	5727.755748	95.0670387	128.2671686	8173008	97.53371502	1.733340116	1.533339334	0
4879.858907	137.7293511	248.0594944	1068.835763	255.4592805	137.7293511	7712440	86.06417826	1.666618479	4.133213828	0
7893.99676	2610.643023	346.4057088	9461.022584	2552.975406	2610.643023	8695568	144.0023732	5.60009229	16.9336124	1
15461.11533	3061.76412	813.283178	20745.68899	9146.351852	3061.76412	10214264	461.1516323	10.40191652	14.93608526	4
5533.528679	3008.500382	252.8028331	21525.17456	9144.769149	3008.500382	10132528	434.6048705	9.33343793	15.0001681	4
899.599335	0.0	41.72711794	34.12824982	0.0	0.0	4956736	0.0	0.0	0.066656738	0
4819.535293	5315.530576	174.6884853	2379.430524	25.00312289	5315.530576	6067616	263.8329527	9.734549179	1.533524871	3
12222.72539	2901.045585	643.8767841	25114.52797	9144.810362	2901.045585	10217344	417.3398911	9.066809136	15.0002357	4
1186.362496	160.9192036	55.39513594	357.5686031	199.3158321	160.9192036	5291176	33.53038914	1.133233828	5.199543445	0
8912.175113	249.4622379	404.5261516	11864.45603	5672.899287	249.4622379	8253224	84.13183971	1.599971595	22.66626426	0
5122.855159	3394.881527	208.9968107	39767.85981	19603.56752	3394.881527	7819344	139.731201	4.933258052	46.53262325	0
2230.884089	86.53659519	107.2040409	1594.460101	239.4756933	86.53659519	8333200	87.60330206	1.133376054	3.73347406	0
5199.593934	83.19990293	184.9997842	1359.331747	95.06655576	83.19990293	7700880	118.4665285	1.133332011	1.466664956	0
7340.564437	2780.094616	369.7281843	264712.0468	131799.6311	2780.094616	7347224	158.397794	4.733267415	333.3953569	0
3334.552563	4483.692523	107.3339523	17648.70177	8831.384261	4483.692523	10948848	242.4013978	8.133380236	143.6008281	6
9279.845817	220.1499949	421.2261036	16909.06686	10044.46856	220.1499949	8012704	69.02612685	1.46722202	21.94163839	0
5858.023665	2517.331524	301.2083038	5379.779462	2699.847583	2517.331524	8702312	129.117915	4.277198012	18.24492277	1
13443.81591	159.4644831	651.7910748	1032.785858	240.7300369	159.4644831	8377976	151.9979186	1.666643845	3.86661372	0
4918.007246	2804.670799	246.8670304	51739.27623	25594.70438	2804.670799	7395424	149.6002204	4.866673837	242.8670245	0
5854.138321	115.4014125	255.3364587	1206.881439	295.6036182	115.4014125	8237936	52.13397145	1.066679723	6.666748268	0
8288.678275	4462.944709	369.6064632	325.8723651	148.0025881	4462.944709	6036488	226.1372877	8.733486053	3.000052461	3
1438.29012	6855.845129	65.00105995	9795.759736	2721.644381	6855.845129	8702512	149.202433	72.40118062	19.93365838	1
8521.122136	2815.613735	418.8378656	6861.959254	654.4716385	2815.613735	7821600	235.9002516	5.862530964	12.72435698	0
9587.747715	95.46813751	500.7410481	1028.749183	239.4703561	95.46813751	7780760	86.06799269	1.266686182	3.666723159	0
1255.18907	3950.283332	50.36499512	0.0	0.0	3950.283332	5868304	197.1239213	7.938323734	0.0	3
3033.140554	2596.396582	95.53566058	5382.06444	2698.065725	2596.396582	8697200	139.6034007	5.800141291	18.86712627	1
7384.655507	2513.350822	324.993641	8025.70963	2740.079719	2513.350822	8567352	107.9978868	4.466579271	20.33293549	1
2595.146471	0.0	89.5314866	284.3941339	148.0636126	0.0	4945312	0.0	0.0	2.93327283	0
1358.644557	6956.686792	53.79912451	9667.976003	2630.757189	6956.686792	8696904	133.5978259	73.26547439	17.79971034	1
9399.266639	104.9296118	488.7160002	5397.541901	239.4581739	104.9296118	7616784	103.19634	1.399950348	3.733200929	0
20620.4738	2988.038719	955.1243997	30238.38384	13653.60563	2988.038719	10124456	441.5292036	10.13323855	22.13312631	4
13773.26648	99.40983848	660.7751949	55470.48972	27171.51101	99.40983848	7782872	76.85915029	1.334360248	257.998554	0
3011.912743	6915.401306	101.0955292	5534.296245	2770.751527	6915.401306	8696232	147.3392267	73.13577559	20.0856464	1
1251.112462	2600.540901	59.32286048	5464.102034	2742.049252	2600.540901	8562808	129.5771245	5.465701752	18.19678754	1
2584.314821	79.06813997	89.20166212	284.4052994	148.0694257	79.06813997	4963352	0.0	1.20002236	2.933387992	0
4433.419436	2951.701888	233.4641795	25110.66582	9144.569247	2951.701888	10215448	402.3957131	9.866561555	14.9998402	4
6009.959107	373.6807046	244.54252	5746.215866	461.6840106	373.6807046	7927672	94.0035314	1.733398451	15.33390938	0
11896.68314	221.8545416	563.6358621	5980.673136	241.9201116	221.8545416	7609720	146.1920101	1.599912559	4.199770469	0
3265.107763	6836.019376	101.3346088	9353.7844	2499.364792	6836.019376	8702512	140.8017722	72.00090625	14.00017622	1
6349.587385	2951.594136	278.1327808	20799.15868	9148.248492	2951.594136	10218528	405.3325281	9.666647462	15.59996901	4
3820.922694	6811.456413	272.8182806	32625.38612	2667.112048	6811.456413	8703984	150.8101053	72.27150934	21.53477631	1
1618.601361	600.8424247	55.9310767	548.4445388	420.316375	600.8424247	5298664	110.3288819	2.866551011	16.5326663	0
2453.688594	4461.918644	75.46529068	2581122.138	2528186.036	4461.918644	8445752	242.3289149	10.39981038	290.3280397	2
3184.567096	2665.916646	102.7301213	10038.3528	2841.911143	2665.916646	8563000	159.3950162	5.733154077	21.73265383	1
3176.00487	2561.13726	103.2001582	5520.741798	2767.337577	2561.13726	8688552	128.8001975	4.933340898	20.33336451	1
5937.397378	2571.427737	248.8026838	9825.972656	2735.629508	2571.427737	8558328	125.2013505	5.000053934	19.20020711	1
9873.252239	85.06941441	460.2148649	16624.67031	5518.311575	85.06941441	7597288	76.20246134	1.133369941	8.733615429	0
8256.012968	194.5859394	417.9524347	12504.1165	5603.727818	194.5859394	7924720	31.45160516	1.86973449	16.69405794	0
2016.621788	99.34425921	102.0112192	6362.499748	4609.040236	99.34425921	8175072	91.21003128	1.333479989	3.80041797	0
986.8336708	0.0	53.1351463	4637.75824	144.4049271	0.0	5129480	8.000272969	0.0	2.400081891	0
3348.842309	183.2653337	162.9321483	1196.1913	293.1978675	183.2653337	7921560	37.13306325	1.733320726	6.266621087	0
7342.190067	240.8171671	368.8262924	1196.285279	293.2209027	240.8171671	7919480	31.46890998	2.266828261	6.267113428	0
7855.084603	4684.795446	332.1566441	8651.14047	3015.211608	4684.795446	8035688	218.0819717	4.800336888	10.26738723	0
10124.20437	4842.636868	386.4642886	19308.81452	8412.348236	4842.636868	11105728	441.663949	11.9332599	149.8657445	6
899.7800799	0.0	41.73550163	34.13510677	0.0	0.0	4936960	0.0	0.0	0.06667013	0
2307.277832	132.1377908	109.2036838	55302.86555	27093.71396	132.1377908	8089656	97.46995465	1.800060722	257.0753387	0
3698.08622	4525.275681	127.5983744	17341.77907	7944.032126	4525.275681	11059640	225.197131	8.066563899	133.8649612	6
4815.03906	82.26619501	249.7985678	21348.34427	10399.40704	82.26619501	7998256	76.79955968	1.066660551	17.46656653	0
5466.030719	82.26712901	278.7348998	55414.31143	27149.48591	82.26712901	8098656	76.80043162	1.066672661	257.6014477	0
1868.475176	219.7108829	80.00993642	926.6096634	148.6945696	219.7108829	7833664	36.97378411	2.265060648	3.930546419	0
6381.805235	2917.032865	252.5361786	56567.97067	27714.71225	2917.032865	7299560	196.9355521	4.933388916	247.4694548	0
10046.02141	77.07092252	473.2928019	793.1104622	95.07191654	77.07092252	7602312	71.87063536	1.000055223	1.400077312	0
5992.377957	118.8675518	302.7355877	5571.17482	294.4021923	118.8675518	7822168	29.26688461	1.200008936	6.533381985	0
3325.791792	151.2632612	118.0640087	847.9809091	149.9966231	151.2632612	7836712	98.06445891	1.733294311	1.533298814	0
3127.178339	2558.915609	100.6659694	9888.998169	2767.0475	2558.915609	8565368	117.9991827	4.933299162	19.19986701	1
7992.077234	126.6742308	414.9581119	5397.722316	239.4809669	126.6742308	8239296	89.73869193	1.733436843	3.733556276	0
1037.127602	0.0	56.52938721	268.6479133	144.3899206	0.0	4992528	7.999441586	0.0	2.333170462	0
1919.592117	82.26632883	96.93293526	1028.662442	239.4656833	82.26632883	7884216	76.79968461	1.066662286	3.666651609	0
3155.409288	2564.303415	102.1401079	5553.301665	2783.784639	2564.303415	8703184	143.2094986	5.26701601	21.66810384	1
10493.94162	255.7449083	518.6234729	6070.274741	203.7425547	255.7449083	7939632	47.80216353	2.466778313	6.93364715	0
1452.902873	2625.401988	68.74763968	10580.776	6266.45562	2625.401988	8698856	138.0365993	5.819189973	19.62284991	1
3755.442206	3646.109585	118.2658964	2485.383812	149.2656944	3646.109585	5868312	196.1987221	7.333285569	3.333311622	3
2872.419224	68.07976294	159.1639512	4661.563396	148.0284757	68.07976294	5163112	11.4688729	1.000192404	3.000577211	0
6817.073529	2595.335946	295.2002972	5515.072219	2764.66945	2595.335946	8690640	147.6001486	5.400005436	20.3333538	1
1911.801871	86.29521206	97.25013384	1037.021123	241.4115278	86.29521206	7933112	83.06922283	1.142537854	3.696446	0
922.1810716	0.0	41.93550419	34.13510039	0.0	0.0	4956728	8.000414155	0.0	0.066670118	0
9580.061738	2771.379289	487.7296884	17870.79978	6177.420501	2771.379289	7303664	154.7988431	4.799964128	18.599861	0
3158.049288	122.3915754	156.2559111	5962.989548	239.4501845	122.3915754	8037672	92.52696439	1.666551952	3.799738451	0
2201.277382	6277.754017	66.73567931	6105.881309	144.4050763	6277.754017	6090384	289.6101808	12.53377394	2.933436453	3
2646.898853	251.3714006	73.12501366	4543.949686	167.1809793	251.3714006	5290080	93.18939753	1.733136149	8.865657991	0
4470.682463	2854.210085	222.2007851	21292.60857	9000.298468	2854.210085	10035112	414.4014642	8.866697996	12.66671142	4
8997.93883	107.8675318	468.6704254	1028.474915	239.4685872	107.8675318	8004896	74.00059348	1.466678429	3.666696074	0
13348.99687	2949.680707	703.0700133	23131.31011	9144.710195	2949.680707	10127320	443.8687795	10.13338157	15.60007426	4
14877.7737	91.20024746	728.9353112	793.0688185	95.06692461	91.20024746	7802256	83.2668926	1.200003256	1.400003799	0
3121.6621	2463.915682	100.3353293	10041.13308	2843.123226	2463.915682	8565272	122.402435	4.80009549	18.40036604	1
286345873.0	2293.84057	495.1420907	168600.0486	84348.02517	2293.84057	7879160	206.0036435	5.133424126	186.5366325	0
6186.329814	201.3676328	262.0278589	1374.177039	410.8413091	201.3676328	8054232	67.07751068	1.148356175	12.56436756	0
2206.194789	81.33068358	107.263172	31127.25254	15005.91111	81.33068358	7899280	69.7310615	1.066631916	23.06591518	0
3267.652522	2604.639931	103.689488	5444.59832	2765.675373	2604.639931	8697328	139.6307318	5.867958165	23.67187669	1
1326.026877	245.5630023	55.0066459	383.7130269	255.5642106	245.5630023	5298216	44.13866617	1.933566947	8.134316121	0
8527.062236	267.9415734	429.3465372	961.4295672	148.8045762	267.9415734	8020456	63.60195597	2.200067659	4.000123017	0
2037.669063	237.5413844	90.53640191	5620.457163	348.1451331	237.5413844	8012824	59.20200655	1.866729936	9.133642903	0
3030.633128	361.8626621	98.19891327	296.9967132	149.2650148	361.8626621	6044872	40.33288698	3.666626089	3.133298658	3
2985.253508	385.2563649	97.59739025	2634.462888	146.7960747	385.2563649	5535152	0.0	2.199941174	3.46657397	3
16855.21039	82.26736813	879.2741639	56748.15054	27177.83174	82.26736813	7759512	77.60066167	1.066675762	258.3355361	0
16400.89677	3127.285118	855.9383834	20473.05412	9000.319769	3127.285118	10120768	436.669243	9.80005782	12.60007434	4
9896.037144	46.79954511	515.5283224	5397.8142	239.4643391	46.79954511	7707584	44.39956844	0.599994168	3.733297046	0
4094.65982	1521.429873	193.3456018	1935.85617	348.155425	1521.429873	7844440	148.4094171	5.133659081	9.133912911	0
10049.91249	85.60266167	480.7482814	1033.165458	240.7408188	85.60266167	7705104	82.40256217	1.133368574	3.866786898	0
10127.3665	287.7153358	464.4376145	11943.71955	5746.440541	287.7153358	7913184	97.46057018	1.866549908	25.33174875	0
2489.73345	128.800006	126.8666726	5417.200253	239.4666778	128.800006	8115664	88.40000413	1.266666726	5.000000233	0
12763.99295	4528.097245	594.6067027	60699.97826	28169.14281	4528.097245	10780304	245.5433908	8.193661711	314.290211	6
3912.769284	2535.027048	198.1916905	4994.057282	2506.961558	2535.027048	8698128	143.1939964	4.999790375	15.59934597	1
4366.364953	2970.176159	223.0648762	20474.36899	9000.194425	2970.176159	10123400	376.9303078	8.866595497	12.59989886	4
3127.136815	2612.7079	101.005364	9526.269867	2569.592578	2612.7079	8824280	126.1223894	5.641257032	14.37177387	1
3298.85067	124.1352401	125.8686	1052.5495	240.7370311	124.1352401	8012192	91.86807776	1.666692267	3.93339375	0
10816.01603	116.3958679	564.6466217	5397.275063	239.4581659	116.3958679	8010776	76.7972737	1.599943202	3.733200805	0
1035.112991	69.13642742	54.20242574	1497.800365	144.4064627	69.13642742	4992336	5.733589931	1.000044755	2.866794965	0
4668.951542	2907.144671	235.3342511	28260.91022	13500.45265	2907.144671	10128560	411.6016052	9.0000351	18.73340639	4
4653.810883	4595.678246	177.3978736	61932.12431	30240.57085	4595.678246	10952192	245.4637244	8.333233446	330.7960349	6
8650.262968	141.0709552	449.6136683	5397.564086	239.4739467	141.0709552	8295832	94.73621331	1.933392108	3.73344683	0
6340.909703	1963.859348	269.4656625	149510.7762	74469.32248	1963.859348	7211688	100.7996244	2.99998882	127.7328573	0
10629.72696	67.59826363	550.9191821	5963.913474	239.4605157	67.59826363	7959824	69.06489262	0.866644405	3.799902393	0
1479.070246	4507.144241	60.40014617	23995.92474	9590.423209	4507.144241	10963816	221.6005363	7.400017908	156.1337112	6
3373.444252	4571.016962	107.9368823	17892.45497	8407.076425	4571.016962	10968080	224.4073785	8.266938484	148.4048796	6
6296.66503	8460.7978	321.866583	32664.12484	15774.3959	8460.7978	8028584	194.2666162	7.199998128	30.1333255	0
10167.32493	240.1966517	474.6600499	5402.124694	240.7299776	240.1966517	7916880	131.9981599	1.466646222	3.933278503	0
4479.879551	2939.920955	262.6596046	20547.98087	9072.422739	2939.920955	10209680	433.5883423	9.266417524	16.19956445	4
9568.727123	6874.631136	365.3768522	32373.949	2535.439371	6874.631136	8697800	176.9221247	71.79545152	16.26563618	1
12957.31122	8684.473119	618.5862138	36357.32305	146.7967284	8684.473119	6410008	4879.624583	135.6636432	4.999888569	0
7218.58574	91.20066212	375.0027225	1028.407466	239.4684052	91.20066212	7905096	83.26727119	1.200008712	3.666693287	0
5613.745896	77.998322	247.2613473	5401.750457	240.7281545	77.998322	8352144	73.99840805	0.999978487	3.933248716	0
3522.305365	82.26757051	126.0680517	1371.881739	96.26772433	82.26757051	7832368	76.80084379	1.066678386	1.666684978	0
1925.476166	90.80044795	96.13380759	5437.226824	239.467848	90.80044795	7704504	82.40040651	1.20000592	3.866685742	0
10276.74228	2873.120061	520.2401205	12075.4505	5722.907979	2873.120061	7824968	179.6574993	6.799653036	17.79909177	0
17400.73176	3026.008426	908.3825167	24841.52188	9000.093445	3026.008426	10209648	442.9248085	10.19980369	12.66642288	4
11421.37414	103.577396	549.94665	59394.50481	27235.85623	103.577396	7725504	99.84487719	1.39969454	258.8101857	0
3325.885545	82.26383569	171.9274167	5397.280928	239.4584261	82.26383569	7806128	76.79735715	1.06662996	3.733204861	0
2156.666839	118.8000095	108.4666753	59330.27141	27205.86884	118.8000095	8138808	82.53333994	1.466666784	258.133354	0
16611.94651	4681.051594	932.7969964	13513.62315	3279.122775	4681.051594	10132272	416.3986592	11.39996329	9.199970376	4
11791.28835	297.4039099	566.8741192	16134.87879	5649.007599	297.4039099	7841016	145.6685817	2.400031552	22.53362958	0
1244.52414	3545.973807	50.06629684	0.0	0.0	3545.973807	5861976	165.1321136	7.266612991	0.0	3
1431.81787	2598.7781	61.59790074	11408.21121	3529.613044	2598.7781	8694272	118.7959514	5.533144764	18.53270174	1
4298.739109	3753.885925	220.0318061	7041.675194	3530.632858	3753.885925	8700872	136.0818161	23.07474273	17.55258208	1
1143.901197	113.2166142	53.94124903	6473.950031	200.6294417	113.2166142	5583728	33.53825496	1.066823219	5.934204158	0
5539.247564	2635.022626	231.8686576	5009.376347	2513.354915	2635.022626	8697808	111.6009583	5.933384281	12.66677543	1
3072.687643	6265.042769	72.06715865	62005.82329	28828.33013	6265.042769	10764016	334.0022801	12.06674904	340.3356567	6
9662.820614	86.00018347	504.4010761	59443.52681	27262.45816	86.00018347	8102520	78.33350044	1.133335751	258.6005517	0
1672.4032	2815.072053	80.06681986	78046.14933	38732.74078	2815.072053	7375272	151.2002893	4.73334239	195.9337082	0
5559.791637	82.26752938	240.6025231	1599.48344	240.7358579	82.26752938	7791672	76.80080538	1.066677853	3.933374581	0
4794.777333	86.8870156	190.1652934	66139.74223	32511.9352	86.8870156	7714648	80.42379435	1.132729498	268.456891	0
14234.56694	568.5724304	637.9365345	19817.67769	4711.428502	568.5724304	8330664	310.9724051	2.798551749	9.261873647	0
7868.486699	4502.373316	297.4649037	16222.97052	8118.485218	4502.373316	11158184	259.3317964	7.933286315	139.4658401	6
13096.92593	321.3446018	628.0886916	1376.981619	461.6828563	321.3446018	8167344	94.06996539	2.600091177	12.60044186	0
4413.023094	2945.993255	232.8714033	25114.64417	9144.852673	2945.993255	10216208	421.0752313	9.466859223	15.00030511	4
2883.928498	38.39904796	93.79767444	4660.217791	148.0629957	38.39904796	6410800	36.39909755	0.599985124	2.999925622	0
18495.98331	2956.751981	898.7390014	30956.6619	13648.48608	2956.751981	10126096	448.6694963	9.200058022	21.93347166	4
4786.962278	2576.482246	138.4675039	5740.568045	2878.817407	2576.482246	8558704	124.4007522	5.533366792	18.93344782	1
18888.11609	2935.698779	912.914066	20452.57878	2764.8521	2935.698779	8571184	173.7107751	8.192647754	22.5131296	1
9021.117547	13800.74053	433.662703	55674.9578	28100.40983	13800.74053	8055304	174.9984005	10.466571	47.79956311	0
16342.36032	2969.035234	853.7242952	26202.9226	9144.569856	2969.035234	10128272	423.5955155	9.799896252	15.06650716	4
3721.663417	123.6021062	191.4032615	1028.350856	239.4707472	123.6021062	8082880	95.46829345	1.666695067	3.666729148	0
8790.175159	123.602463	404.8747345	54783.15831	27090.27315	123.602463	7908664	79.60158619	1.533363888	255.9384333	0
1936.128157	116.3996888	96.79974122	5397.518904	239.4660265	116.3996888	8213720	85.99977009	1.599995723	3.733323353	0
3296.576013	129.2016727	125.0682859	7176.892917	240.7364501	129.2016727	8137864	79.60103057	1.800023304	4.600059555	0
11017.29982	198.1315317	524.6618957	59730.59018	27122.0867	198.1315317	7908200	110.9323246	2.066647874	257.1309952	0
4526.303541	81.73399919	177.6681141	1359.344407	95.06744115	81.73399919	7915640	75.53394868	1.066675357	1.466678615	0
1189.586558	2589.504072	47.99945761	5679.402489	2822.634771	2589.504072	8556952	128.7985446	5.533270807	17.26647156	1
[truncated: 9,066 more rows]
