# Supplementary material for: Addressing Internet of Things security by enhanced sine cosine metaheuristics tuned hybrid machine learning model and results interpretation based on SHAP approach
Source: PeerJ Comput Sci. 2023 Jun 30;9:e1405. doi: 10.7717/peerj-cs.1405 (PMC10319270; doi:10.7717/peerj-cs.1405)
Supplement: Supplemental Information 6 — Implementation of ELM, implementation of function for calculating fitness of metaheuristics, individual, postoprocessing. [file peerj-cs-09-1405-s006.zip]

Archive with 4 entries (4 files):
- scaFSHT.py
- ELM.py
- PostprocessingPeerJDobrojevic.py
- functionELMNNFSHT.py
