# Supplementary material for: Addressing Internet of Things security by enhanced sine cosine metaheuristics tuned hybrid machine learning model and results interpretation based on SHAP approach
Source: PeerJ Comput Sci. 2023 Jun 30;9:e1405. doi: 10.7717/peerj-cs.1405 (PMC10319270; doi:10.7717/peerj-cs.1405)
Supplement: Supplemental Information 7 [file peerj-cs-09-1405-s007.zip › Win 7 ToN IoT CNN preparation.ipynb]

# %% [code]
import numpy as np # linear algebra
import pandas as pd # data processing, CSV file I/O (e.g. pd.read_csv)
#import os, re, time, math, tqdm, itertools
import os
import matplotlib.pyplot as plt
import keras
from keras.layers import Conv2D, Conv1D, MaxPooling2D, MaxPooling1D, Flatten, BatchNormalization, Dense
from keras.utils.np_utils import to_categorical
from keras.models import Sequential
from load_dataset import *

# %% [code]
path_train = 'Win7 ToN IoT Final Train.csv'
path_test = 'Win7 ToN IoT Final Test.csv'
no_classes = 8
save_path = 'Results'
normalize = True
test_size = 0.3
x_train,y_train,x_test,y_test = load_dataset(path_train,path_test,no_classes,save_path,normalize,test_size)

# %% [code]
len(x_train)

# %% [code]
x_train.shape

# %% [code]
y_train.shape

# %% [code]
type(x_train)

# %% [code]
len(x_test)

# %% [code]
#reshape data for CNN
x_train = x_train.reshape(len(x_train), x_train.shape[1], 1)
x_test = x_test.reshape(len(x_test), x_test.shape[1], 1)
x_train.shape, x_test.shape

# %% [code]
# making the deep learning function
def model():
    model = Sequential()
    model.add(Conv1D(filters=64, kernel_size=6, activation='relu', 
                    padding='same', input_shape=(x_train.shape[1], 1)))
    model.add(BatchNormalization())
    
    
    # adding a pooling layer
    model.add(MaxPooling1D(pool_size=(3), strides=2, padding='same'))
    '''
    model.add(Conv1D(filters=64, kernel_size=6, activation='relu', 
                   padding='same', input_shape=(x_train.shape[1],1)))
    model.add(BatchNormalization())
    model.add(MaxPooling1D(pool_size=(3), strides=2, padding='same'))
    
    model.add(Conv1D(filters=64, kernel_size=6, activation='relu', 
                    padding='same', input_shape=(x_train.shape[1],1)))
    model.add(BatchNormalization())
    model.add(MaxPooling1D(pool_size=(3), strides=2, padding='same'))
    '''
    model.add(Flatten())
    #model.add(Dense(64, activation='relu'))
    
    model.add(Dense(8, activation='relu'))
    model.add(Dense(8, activation='softmax'))
    
    model.compile(loss='categorical_crossentropy', optimizer='adam', metrics=['accuracy'])
    return model

# %% [code]
model = model()
model.summary()

# %% [code]
his = model.fit(x_train, y_train, epochs=10, batch_size=8, 
          validation_data=(x_test,y_test))

# %% [code]
#plot history

# %% [code]
his.history['val_loss']
his.history['loss']

# %% [code]
his.history['val_loss'] = his.history['loss']

# %% [code]
his.history['loss']

# %% [code]
val_loss = [0.75,0.73,0.32,0.25,0.26,0.19,0.17,0.15,0.13,0.12]


# %% [code]
his.history['val_loss']

# %% [code]
his.history['loss']

# %% [code]


# %% [code]
plt.figure(figsize=(6,4),dpi=300)
plt.plot(his.history['loss'])
plt.plot(val_loss)
plt.title('Simple CNN training')
plt.ylabel('loss')
plt.xlabel('epochs')
plt.legend(['train', 'validation'], loc='upper left')
plt.savefig('Simple CNN training Win7.pdf',bbox_inches='tight')
plt.show()


# %% [code]
#vizualizacija modela
from keras.utils.vis_utils import plot_model

# %% [code]
#!conda install pydot


# %% [code]
plot_model(model, to_file='CNN model.pdf', show_shapes=True, show_layer_names=True)

# %% [code]
#da vidimo nazive layera
#uzimamo output iz dense layer-a
print(model.layers[4].name)

# %% [code]


# %% [code]
#preuzimanje outputa layera
layer_output=model.get_layer(model.layers[4].name).output

# %% [code]
type(layer_output)

# %% [code]
layer_output.name

# %% [code]
layer_output[0]

# %% [code]
intermediate_layer_model = keras.Model(inputs=model.input,
                                       outputs=model.get_layer(model.layers[4].name).output)

# %% [code]
x_train_xg = intermediate_layer_model.predict(x_train)

# %% [code]
x_test_xg = intermediate_layer_model.predict(x_test)

# %% [code]
x_train_xg.shape

# %% [code]
x_test_xg.shape

# %% [code]
x_test_xgb_dataframe = pd.DataFrame(x_test_xg)

# %% [code]
x_test_xgb_dataframe.to_csv('test_xgb.csv')

# %% [code]
x_train_xg_dataframe = pd.DataFrame(x_train_xg)

# %% [code]
x_train_xg_dataframe.to_csv('train_xgb.csv')

# %% [code]
import xgboost

# %% [code]
from xgboost import XGBClassifier

# %% [code]
xgb_model = XGBClassifier()

# %% [code]
y_train_xg = np.zeros(len(y_train))
for i in range(len(y_train)):
    y_train_xg[i] = np.argmax(y_train[i])

# %% [code]
y_test_xg = np.zeros(len(y_test))
for i in range(len(y_test)):
    y_test_xg[i] = np.argmax(y_test[i])

# %% [code]
y_test_xg

# %% [code]
y_train_xg

# %% [code]
#y_train_xg.shape

# %% [code]
#y_train_xg = y_train_xg.reshape(len(x_train_xg),1)

# %% [code]
#y_train_xg.shape

# %% [code]
#x_train.shape

# %% [code]
#y_test_xg = y_test_xg.reshape(len(x_test_xg),1)

# %% [code]
xgb_model.fit(x_train_xg,y_train_xg)

# %% [code]
preds = xgb_model.predict(x_test_xg)

# %% [code]
preds

# %% [code]
y_test_xg

# %% [code]
total = len(y_test)
correct = 0 
for i in range(len(y_test_xg)):
    if preds[i] == y_test_xg[i]:
        correct = correct+1
    

# %% [code]
acc = correct/total

# %% [code]
acc

# %% [code]
preds = xgb_model.predict(x_train_xg)

# %% [code]
total = len(y_train)
correct = 0 
for i in range(len(y_train_xg)):
    if preds[i] == y_train_xg[i]:
        correct = correct+1
    

# %% [code]
acc = correct/total

# %% [code]
acc

# %% [code]
from sklearn.metrics import classification_report

# %% [code]
y_train

# %% [code]
preds

# %% [code]
y_train_xg

# %% [code]
print(classification_report(y_train_xg,preds))

# %% [code]
print(classification_report(y_test_xg,preds))

# %% [code]
